# Supplementary material for: Chiral hemicucurbit[8]uril as an anion receptor: selectivity to size, shape and charge distribution
Source: Chem Sci. 2016 Nov 30;8(3):2184–90. doi: 10.1039/c6sc05058a (PMC5477839; doi:10.1039/c6sc05058a)
Supplement: Supplementary file 3 [file SC-008-C6SC05058A-s003.cif]

# Electronic Supplementary Material (ESI) for Chemical Science.
# This journal is © The Royal Society of Chemistry 2016

####################################################################### 
# 
# This file contains crystal structure data downloaded from the 
# Cambridge Structural Database (CSD) hosted by the Cambridge 
# Crystallographic Data Centre (CCDC).
# 
# Full information about CCDC data access policies and citation 
# guidelines are available at http://www.ccdc.cam.ac.uk/access/V1 
# 
# Audit and citation data items may have been added by the CCDC. 
# Please retain this information to preserve the provenance of 
# this file and to allow appropriate attribution of the data. 
# 
#######################################################################

data_all-R_cycHC8_TBAPF6
_database_code_depnum_ccdc_archive 'CCDC 1514736'
loop_
_citation_id
_citation_doi
_citation_year
1 10.1039/C6SC05058A 2016
_audit_update_record             
;
2016-11-03 deposited with the CCDC.
2016-12-09 downloaded from the CCDC.
;

_audit_creation_date             2016-08-18
_audit_creation_method           
;
Olex2 1.2
(compiled 2016.02.19 svn.r3266 for OlexSys, GUI svn.r5155)
;
_chemical_name_common            ?
_chemical_name_systematic        ?
_chemical_formula_moiety         'C64 H96 N16 O8, C16 H36 N, F6 P, 1.75(C H4 O)'
_chemical_formula_sum            'C81.75 H139 F6 N17 O9.75 P'
_chemical_formula_weight         1661.06
_chemical_absolute_configuration ad
_chemical_melting_point          ?
_chemical_oxdiff_formula         'C80 H132 F6 N17 O8 P1'
loop_
_atom_type_symbol
_atom_type_description
_atom_type_scat_dispersion_real
_atom_type_scat_dispersion_imag
_atom_type_scat_source
C C 0.0181 0.0091 'International Tables Vol C Tables 4.2.6.8 and 6.1.1.4'
H H 0.0000 0.0000 'International Tables Vol C Tables 4.2.6.8 and 6.1.1.4'
F F 0.0727 0.0534 'International Tables Vol C Tables 4.2.6.8 and 6.1.1.4'
N N 0.0311 0.0180 'International Tables Vol C Tables 4.2.6.8 and 6.1.1.4'
O O 0.0492 0.0322 'International Tables Vol C Tables 4.2.6.8 and 6.1.1.4'
P P 0.2955 0.4335 'International Tables Vol C Tables 4.2.6.8 and 6.1.1.4'

_shelx_space_group_comment       
;
The symmetry employed for this shelxl refinement is uniquely defined
by the following loop, which should always be used as a source of
symmetry information in preference to the above space-group names.
They are only intended as comments.
;
_space_group_crystal_system      orthorhombic
_space_group_IT_number           19
_space_group_name_H-M_alt        'P 21 21 21'
_space_group_name_Hall           'P 2ac 2ab'
loop_
_space_group_symop_operation_xyz
'x, y, z'
'-x+1/2, -y, z+1/2'
'-x, y+1/2, -z+1/2'
'x+1/2, -y+1/2, -z'

_cell_length_a                   20.2513(2)
_cell_length_b                   20.7166(3)
_cell_length_c                   21.07611(18)
_cell_angle_alpha                90
_cell_angle_beta                 90
_cell_angle_gamma                90
_cell_volume                     8842.22(17)
_cell_formula_units_Z            4
_cell_measurement_reflns_used    15046
_cell_measurement_temperature    123.01(10)
_cell_measurement_theta_max      72.6030
_cell_measurement_theta_min      3.6880
_shelx_estimated_absorpt_T_max   ?
_shelx_estimated_absorpt_T_min   ?
_exptl_absorpt_coefficient_mu    0.914
_exptl_absorpt_correction_T_max  0.941
_exptl_absorpt_correction_T_min  0.807
_exptl_absorpt_correction_type   analytical
_exptl_absorpt_process_details   
;
CrysAlisPro, Agilent Technologies,
Version 1.171.37.35 (release 13-08-2014 CrysAlis171 .NET)
(compiled Aug 13 2014,18:06:01)
Analytical numeric absorption correction using a multifaceted crystal
			model based on expressions derived by R.C. Clark & J.S. Reid.
(Clark, R. C. & Reid, J. S. (1995). Acta Cryst. A51, 887-897)
Empirical absorption correction using spherical harmonics,
 implemented in SCALE3 ABSPACK scaling algorithm.
;
_exptl_absorpt_special_details   ?
_exptl_crystal_colour            colourless
_exptl_crystal_density_diffrn    1.248
_exptl_crystal_density_meas      ?
_exptl_crystal_density_method    ?
_exptl_crystal_description       plate
_exptl_crystal_F_000             3582
_exptl_crystal_size_max          0.2794
_exptl_crystal_size_mid          0.2509
_exptl_crystal_size_min          0.0706
_exptl_transmission_factor_max   ?
_exptl_transmission_factor_min   ?
_diffrn_reflns_av_R_equivalents  0.0195
_diffrn_reflns_av_unetI/netI     0.0265
_diffrn_reflns_Laue_measured_fraction_full 0.992
_diffrn_reflns_Laue_measured_fraction_max 0.970
_diffrn_reflns_limit_h_max       23
_diffrn_reflns_limit_h_min       -24
_diffrn_reflns_limit_k_max       25
_diffrn_reflns_limit_k_min       -24
_diffrn_reflns_limit_l_max       26
_diffrn_reflns_limit_l_min       -18
_diffrn_reflns_number            27726
_diffrn_reflns_point_group_measured_fraction_full 0.985
_diffrn_reflns_point_group_measured_fraction_max 0.948
_diffrn_reflns_theta_full        67.750
_diffrn_reflns_theta_max         73.435
_diffrn_reflns_theta_min         3.026
_diffrn_ambient_environment      N~2~
_diffrn_ambient_temperature      123.01(10)
_diffrn_detector                 'CCD plate'
_diffrn_detector_area_resol_mean 10.3953
_diffrn_detector_type            Atlas
_diffrn_measured_fraction_theta_full 0.992
_diffrn_measured_fraction_theta_max 0.970
_diffrn_measurement_details      
;
#__ type_ start__ end____ width___ exp.time_
  1 omega  -49.00   33.00   1.0000   15.0000
omega____ theta____ kappa____ phi______ frames
    -      -41.9013   37.0000  -90.0000 82

#__ type_ start__ end____ width___ exp.time_
  2 omega   26.00   98.00   1.0000   15.0000
omega____ theta____ kappa____ phi______ frames
    -       41.9013 -125.0000  150.0000 72

#__ type_ start__ end____ width___ exp.time_
  3 omega   29.00  138.00   1.0000   72.5000
omega____ theta____ kappa____ phi______ frames
    -      105.0818  -77.0000 -120.0000 109

#__ type_ start__ end____ width___ exp.time_
  4 omega   94.00  168.00   1.0000   72.5000
omega____ theta____ kappa____ phi______ frames
    -      105.0818  125.0000  150.0000 74

#__ type_ start__ end____ width___ exp.time_
  5 omega   17.00  175.00   1.0000   72.5000
omega____ theta____ kappa____ phi______ frames
    -      105.0818    0.0000   30.0000 158
;
_diffrn_measurement_device       'four-circle diffractometer'
_diffrn_measurement_device_type  'SuperNova, Dual, Cu at zero, Atlas'
_diffrn_measurement_method       '\w scans'
_diffrn_orient_matrix_UB_11      0.0685850000
_diffrn_orient_matrix_UB_12      0.0073934000
_diffrn_orient_matrix_UB_13      0.0308268000
_diffrn_orient_matrix_UB_21      -0.0171541000
_diffrn_orient_matrix_UB_22      0.0695940000
_diffrn_orient_matrix_UB_23      0.0194937000
_diffrn_orient_matrix_UB_31      -0.0280215000
_diffrn_orient_matrix_UB_32      -0.0250438000
_diffrn_orient_matrix_UB_33      0.0634084000
_diffrn_radiation_monochromator  mirror
_diffrn_radiation_probe          x-ray
_diffrn_radiation_type           CuK\a
_diffrn_radiation_wavelength     1.54184
_diffrn_source                   'sealed X-ray tube'
_diffrn_source_type              'SuperNova (Cu) X-ray Source'
_reflns_Friedel_coverage         0.800
_reflns_Friedel_fraction_full    0.977
_reflns_Friedel_fraction_max     0.921
_reflns_number_gt                15770
_reflns_number_total             16875
_reflns_odcompleteness_completeness 99.10
_reflns_odcompleteness_iscentric 1
_reflns_odcompleteness_theta     66.97
_reflns_special_details          
;
 Reflections were merged by SHELXL according to the crystal
 class for the calculation of statistics and refinement.
 
 _reflns_Friedel_fraction is defined as the number of unique
 Friedel pairs measured divided by the number that would be
 possible theoretically, ignoring centric projections and
 systematic absences.
;
_reflns_threshold_expression     'I > 2\s(I)'
_computing_cell_refinement       
;
CrysAlisPro, Agilent Technologies,
Version 1.171.37.35 (release 13-08-2014 CrysAlis171 .NET)
(compiled Aug 13 2014,18:06:01)
;
_computing_data_collection       
;
CrysAlisPro, Agilent Technologies,
Version 1.171.37.35 (release 13-08-2014 CrysAlis171 .NET)
(compiled Aug 13 2014,18:06:01)
;
_computing_data_reduction        
;
CrysAlisPro, Agilent Technologies,
Version 1.171.37.35 (release 13-08-2014 CrysAlis171 .NET)
(compiled Aug 13 2014,18:06:01)
;
_computing_molecular_graphics    
;
Mercury CSD 3.3 (Macrae, C. F., et al. (2006). J. Appl. Cryst. 39, 453-457)
POV-Ray 3.7 (Persistence of Vision Pty. Ltd. (2004)) 
;
_computing_publication_material  'Olex2 (Dolomanov et al., 2009)'
_computing_structure_refinement  'ShelXL (Sheldrick, 2015)'
_computing_structure_solution    'ShelXT (Sheldrick, 2015)'
_refine_diff_density_max         0.323
_refine_diff_density_min         -0.255
_refine_diff_density_rms         0.034
_refine_ls_abs_structure_details 
;
 Flack x determined using 6603 quotients [(I+)-(I-)]/[(I+)+(I-)]
 (Parsons, Flack and Wagner, Acta Cryst. B69 (2013) 249-259).
;
_refine_ls_abs_structure_Flack   0.016(8)
_refine_ls_extinction_coef       .
_refine_ls_extinction_method     none
_refine_ls_goodness_of_fit_ref   1.031
_refine_ls_hydrogen_treatment    constr
_refine_ls_matrix_type           full
_refine_ls_number_parameters     1231
_refine_ls_number_reflns         16875
_refine_ls_number_restraints     2444
_refine_ls_R_factor_all          0.0412
_refine_ls_R_factor_gt           0.0377
_refine_ls_restrained_S_all      1.010
_refine_ls_shift/su_max          0.000
_refine_ls_shift/su_mean         0.000
_refine_ls_structure_factor_coef Fsqd
_refine_ls_weighting_details     
'w=1/[\s^2^(Fo^2^)+(0.0591P)^2^+1.3139P] where P=(Fo^2^+2Fc^2^)/3'
_refine_ls_weighting_scheme      calc
_refine_ls_wR_factor_gt          0.1002
_refine_ls_wR_factor_ref         0.1036
_refine_special_details          ?
_olex2_refinement_description    
;
1. Fixed Uiso
 At 1.2 times of:
  All C(H) groups, All C(H,H) groups
 At 1.5 times of:
  All C(H,H,H) groups, All O(H) groups
2. Restrained distances
 H3S-O1A
 1.859 with sigma of 0.01
 H2S-O1C
 1.862 with sigma of 0.01
 H1S-O2S
 1.922 with sigma of 0.01
 C3T-C4T \\sim C7T-C8T \\sim C11T-C12T \\sim C15T-C16T \\sim C3X-C4X \\sim
C7X-C8X \\sim C11X-C12X ~
 C15X-C16X
 with sigma of 0.01
 C1S-O1S \\sim O2S-C2S \\sim O3S-C3S
 with sigma of 0.01
3. Rigid bond restraints
 C5X, C6X, C7X, C8X
 with sigma for 1-2 distances of 0.01 and sigma for 1-3 distances of 0.01
 O3S, C3S, O2S, C2S, O1S, C1S
 with sigma for 1-2 distances of 0.01 and sigma for 1-3 distances of 0.02
4. Uiso/Uaniso restraints and constraints
N1T \\sim C1T \\sim C2T \\sim C3T \\sim C4T \\sim C5T \\sim C6T \\sim C7T \\sim
C8T \\sim C9T \\sim C10T \\sim C11T \\sim C12T \\sim C13T \\sim C14T \\sim C15T
\\sim C16T \\sim N1X \\sim C1X \\sim C2X \\sim C3X \\sim C4X \\sim C5X \\sim
C6X \\sim C7X \\sim C8X \\sim C9X \\sim C10X \\sim C11X \\sim C12X \\sim C13X
\\sim C14X \\sim C15X \\sim C16X: within 1.7A with sigma of 0.02 and sigma for
terminal atoms of 0.02
O3S \\sim C3S \\sim O2S \\sim C2S: within 1.7A with sigma of 0.02 and sigma for
terminal atoms of 0.02
Uanis(C8X) \\sim Ueq: with sigma of 0.05 and sigma for terminal atoms of 0.1
5. Rigid body (RIGU) restrains
 C1A, C2A, C3A, C4A, C5A, C6A, C7A, C8A, C1B, C2B, C3B, C4B, C5B, C6B, C7B,
 C8B, C1C, C2C, C3C, C4C, C5C, C6C, C7C, C8C, C1D, C2D, C3D, C4D, C5D, C6D, C7D,
  C8D, C1E, C2E, C3E, C4E, C5E, C6E, C7E, C8E, C2F, C1F, C6F, C5F, C4F, C3F,
 C7F, C8F, C1G, C2G, C3G, C4G, C5G, C6G, C7G, C8G, C1H, C2H, C3H, C4H, C5H, C6H,
  C7H, C8H, C1T, C2T, C3T, C4T, C5T, C6T, C7T, C8T, C9T, C10T, C11T, C12T, C13T,
  C14T, C15T, C16T, C1X, C2X, C3X, C4X, C5X, C6X, C7X, C8X, C9X, C10X, C11X,
 C12X, C13X, C14X, C15X, C16X, C3S, C2S, C1S, N1A, N2A, N1B, N2B, N1C, N2C, N1D,
  N2D, N1E, N2E, N1F, N2F, N1G, N2G, N1H, N2H, N1T, N1X, O1A, O1B, O1C, O1D,
 O1E, O1F, O1G, O1H, O3S, O2S, O1S, F1, F2, F3, F4, F5, F6, P1
 with sigma for 1-2 distances of 0.004 and sigma for 1-3 distances of 0.004
6. Same fragment restrains
{O1F, N2F, N1F, C2F, C1F, C6F, C5F, C4F, C3F, C7F, C8F} sigma for 1-2: 0.01,
1-3: 0.02
as
{O1A, N1A, N2A, C1A, C2A, C3A, C4A, C5A, C6A, C7A, C8A}
{O1F, N1F, N2F, C1F, C2F, C3F, C4F, C5F, C6F, C7F, C8F} sigma for 1-2: 0.01,
1-3: 0.02
as
{O1B, N1B, N2B, C1B, C2B, C3B, C4B, C5B, C6B, C7B, C8B}
{O1F, N2F, N1F, C2F, C1F, C6F, C5F, C4F, C3F, C7F, C8F} sigma for 1-2: 0.01,
1-3: 0.02
as
{O1C, N1C, N2C, C1C, C2C, C3C, C4C, C5C, C6C, C7C, C8C}
{O1F, N1F, N2F, C1F, C2F, C3F, C4F, C5F, C6F, C7F, C8F} sigma for 1-2: 0.01,
1-3: 0.02
as
{O1D, N1D, N2D, C1D, C2D, C3D, C4D, C5D, C6D, C7D, C8D}
{O1F, N2F, N1F, C2F, C1F, C6F, C5F, C4F, C3F, C7F, C8F} sigma for 1-2: 0.01,
1-3: 0.02
as
{O1E, N1E, N2E, C1E, C2E, C3E, C4E, C5E, C6E, C7E, C8E}
{O1F, N1F, N2F, C2F, C1F, C6F, C5F, C4F, C3F, C7F, C8F} sigma for 1-2: 0.01,
1-3: 0.02
as
{O1G, N1G, N2G, C1G, C2G, C3G, C4G, C5G, C6G, C7G, C8G}
{O1F, N1F, N2F, C1F, C2F, C3F, C4F, C5F, C6F, C7F, C8F} sigma for 1-2: 0.01,
1-3: 0.02
as
{O1H, N1H, N2H, C1H, C2H, C3H, C4H, C5H, C6H, C7H, C8H}
{N1T, C1T, C2T, C3T, C4T, C5T, C6T, C7T, C8T, C9T, C10T, C11T, C12T, C13T,
C14T, C15T, C16T} sigma for 1-2: 0.01, 1-3: 0.02
as
{N1X, C1X, C2X, C3X, C4X, C5X, C6X, C7X, C8X, C9X, C10X, C11X, C12X, C13X,
C14X, C15X, C16X}
{O1S, C1S} sigma for 1-2: 0.01, 1-3: 0.02
{O3S, C3S} sigma for 1-2: 0.01, 1-3: 0.02
as
{O2S, C2S}
7. Others
 Sof(O3S)=Sof(H3S)=Sof(C3S)=Sof(H3SA)=Sof(H3SB)=Sof(H3SC)=1-FVAR(1)
 Sof(O2S)=Sof(H2S)=Sof(C2S)=Sof(H2SA)=Sof(H2SB)=Sof(H2SC)=FVAR(1)
 Sof(N1X)=Sof(C1X)=Sof(H1XA)=Sof(H1XB)=Sof(C2X)=Sof(H2XA)=Sof(H2XB)=Sof(C3X)=
 Sof(H3XA)=Sof(H3XB)=Sof(C4X)=Sof(H4XA)=Sof(H4XB)=Sof(H4XC)=Sof(C5X)=Sof(H5XA)=
 Sof(H5XB)=Sof(C6X)=Sof(H6XA)=Sof(H6XB)=Sof(C7X)=Sof(H7XA)=Sof(H7XB)=Sof(C8X)=
 Sof(H8XA)=Sof(H8XB)=Sof(H8XC)=Sof(C9X)=Sof(H9XA)=Sof(H9XB)=Sof(C10X)=Sof(H10C)=
 Sof(H10D)=Sof(C11X)=Sof(H11C)=Sof(H11D)=Sof(C12X)=Sof(H12D)=Sof(H12E)=
 Sof(H12F)=Sof(C13X)=Sof(H13C)=Sof(H13D)=Sof(C14X)=Sof(H14C)=Sof(H14D)=
 Sof(C15X)=Sof(H15C)=Sof(H15D)=Sof(C16X)=Sof(H16D)=Sof(H16E)=Sof(H16F)=1-FVAR(2)
 Sof(N1T)=Sof(C1T)=Sof(H1TA)=Sof(H1TB)=Sof(C2T)=Sof(H2TA)=Sof(H2TB)=Sof(C3T)=
 Sof(H3TA)=Sof(H3TB)=Sof(C4T)=Sof(H4TA)=Sof(H4TB)=Sof(H4TC)=Sof(C5T)=Sof(H5TA)=
 Sof(H5TB)=Sof(C6T)=Sof(H6TA)=Sof(H6TB)=Sof(C7T)=Sof(H7TA)=Sof(H7TB)=Sof(C8T)=
 Sof(H8TA)=Sof(H8TB)=Sof(H8TC)=Sof(C9T)=Sof(H9TA)=Sof(H9TB)=Sof(C10T)=Sof(H10A)=
 Sof(H10B)=Sof(C11T)=Sof(H11A)=Sof(H11B)=Sof(C12T)=Sof(H12A)=Sof(H12B)=
 Sof(H12C)=Sof(C13T)=Sof(H13A)=Sof(H13B)=Sof(C14T)=Sof(H14A)=Sof(H14B)=
 Sof(C15T)=Sof(H15A)=Sof(H15B)=Sof(C16T)=Sof(H16A)=Sof(H16B)=Sof(H16C)=FVAR(2)
 Fixed Sof: O1S(0.75) H1S(0.75) C1S(0.75) H1SA(0.75) H1SB(0.75) H1SC(0.75)
8.a Ternary CH refined with riding coordinates:
 C1A(H1A), C2A(H2A), C1B(H1B), C2B(H2B), C1C(H1C), C2C(H2C), C1D(H1D),
 C2D(H2D), C1E(H1E), C2E(H2E), C2F(H2F), C1F(H1F), C1G(H1G), C2G(H2G), C1H(H1H),
  C2H(H2H)
8.b Secondary CH2 refined with riding coordinates:
 C3A(H3AA,H3AB), C4A(H4AA,H4AB), C5A(H5AA,H5AB), C6A(H6AA,H6AB), C8A(H8AA,
 H8AB), C3B(H3BA,H3BB), C4B(H4BA,H4BB), C5B(H5BA,H5BB), C6B(H6BA,H6BB),
 C8B(H8BA,H8BB), C3C(H3CA,H3CB), C4C(H4CA,H4CB), C5C(H5CA,H5CB), C6C(H6CA,H6CB),
  C8C(H8CA,H8CB), C3D(H3DA,H3DB), C4D(H4DA,H4DB), C5D(H5DA,H5DB), C6D(H6DA,
 H6DB), C8D(H8DA,H8DB), C3E(H3EA,H3EB), C4E(H4EA,H4EB), C5E(H5EA,H5EB),
 C6E(H6EA,H6EB), C8E(H8EA,H8EB), C6F(H6FA,H6FB), C5F(H5FA,H5FB), C4F(H4FA,H4FB),
  C3F(H3FA,H3FB), C8F(H8FA,H8FB), C3G(H3GA,H3GB), C4G(H4GA,H4GB), C5G(H5GA,
 H5GB), C6G(H6GA,H6GB), C8G(H8GA,H8GB), C3H(H3HA,H3HB), C4H(H4HA,H4HB),
 C5H(H5HA,H5HB), C6H(H6HA,H6HB), C8H(H8HA,H8HB), C1T(H1TA,H1TB), C2T(H2TA,H2TB),
  C3T(H3TA,H3TB), C5T(H5TA,H5TB), C6T(H6TA,H6TB), C7T(H7TA,H7TB), C9T(H9TA,
 H9TB), C10T(H10A,H10B), C11T(H11A,H11B), C13T(H13A,H13B), C14T(H14A,H14B),
 C15T(H15A,H15B), C1X(H1XA,H1XB), C2X(H2XA,H2XB), C3X(H3XA,H3XB), C5X(H5XA,
 H5XB), C6X(H6XA,H6XB), C7X(H7XA,H7XB), C9X(H9XA,H9XB), C10X(H10C,H10D),
 C11X(H11C,H11D), C13X(H13C,H13D), C14X(H14C,H14D), C15X(H15C,H15D)
8.c Tetrahedral OH refined with riding coordinates:
 O3S(H3S)
8.d Idealised Me refined as rotating group:
 C4T(H4TA,H4TB,H4TC), C8T(H8TA,H8TB,H8TC), C12T(H12A,H12B,H12C), C16T(H16A,
 H16B,H16C), C4X(H4XA,H4XB,H4XC), C8X(H8XA,H8XB,H8XC), C12X(H12D,H12E,H12F),
 C16X(H16D,H16E,H16F), C3S(H3SA,H3SB,H3SC), C2S(H2SA,H2SB,H2SC), C1S(H1SA,H1SB,
 H1SC)
8.e Idealised tetrahedral OH refined as rotating group:
 O2S(H2S), O1S(H1S)
;
_atom_sites_solution_hydrogens   geom
_atom_sites_solution_primary     direct
_atom_sites_solution_secondary   difmap
loop_
_atom_site_label
_atom_site_type_symbol
_atom_site_fract_x
_atom_site_fract_y
_atom_site_fract_z
_atom_site_U_iso_or_equiv
_atom_site_adp_type
_atom_site_occupancy
_atom_site_site_symmetry_order
_atom_site_calc_flag
_atom_site_refinement_flags_posn
_atom_site_refinement_flags_adp
_atom_site_refinement_flags_occupancy
_atom_site_disorder_assembly
_atom_site_disorder_group
O1A O 0.96098(13) 0.59730(12) 0.46503(13) 0.0671(7) Uani 1 1 d D U . . .
N1A N 0.89270(12) 0.60624(11) 0.37638(12) 0.0473(5) Uani 1 1 d D U . . .
N2A N 0.98492(12) 0.54799(12) 0.36881(13) 0.0517(6) Uani 1 1 d D U . . .
C1A C 0.90170(14) 0.59290(13) 0.30910(14) 0.0464(6) Uani 1 1 d D U . . .
H1A H 0.9280 0.6289 0.2901 0.056 Uiso 1 1 calc R . . . .
C2A C 0.94526(13) 0.53319(13) 0.31230(14) 0.0442(6) Uani 1 1 d D U . . .
H2A H 0.9167 0.4951 0.3220 0.053 Uiso 1 1 calc R . . . .
C3A C 0.97778(15) 0.52242(16) 0.24828(16) 0.0558(7) Uani 1 1 d D U . . .
H3AA H 1.0075 0.4845 0.2499 0.067 Uiso 1 1 calc R . . . .
H3AB H 1.0040 0.5607 0.2359 0.067 Uiso 1 1 calc R . . . .
C4A C 0.92144(17) 0.51090(17) 0.20072(15) 0.0579(8) Uani 1 1 d D U . . .
H4AA H 0.9404 0.5065 0.1576 0.069 Uiso 1 1 calc R . . . .
H4AB H 0.8991 0.4698 0.2113 0.069 Uiso 1 1 calc R . . . .
C5A C 0.87004(18) 0.56536(16) 0.20028(14) 0.0569(8) Uani 1 1 d D U . . .
H5AA H 0.8332 0.5530 0.1719 0.068 Uiso 1 1 calc R . . . .
H5AB H 0.8906 0.6049 0.1828 0.068 Uiso 1 1 calc R . . . .
C6A C 0.84230(14) 0.58032(15) 0.26684(13) 0.0475(6) Uani 1 1 d D U . . .
H6AA H 0.8133 0.6187 0.2654 0.057 Uiso 1 1 calc R . . . .
H6AB H 0.8164 0.5432 0.2830 0.057 Uiso 1 1 calc R . . . .
C7A C 0.94738(15) 0.58535(13) 0.40936(16) 0.0527(7) Uani 1 1 d D U . . .
C8A C 1.03622(15) 0.50616(15) 0.39368(18) 0.0564(8) Uani 1 1 d D U . . .
H8AA H 1.0512 0.5237 0.4349 0.068 Uiso 1 1 calc R . . . .
H8AB H 1.0744 0.5075 0.3643 0.068 Uiso 1 1 calc R . . . .
O1B O 0.74420(11) 0.71793(9) 0.33194(10) 0.0502(5) Uani 1 1 d D U . . .
N1B N 0.78560(11) 0.64476(10) 0.40538(11) 0.0425(5) Uani 1 1 d D U . . .
N2B N 0.67802(12) 0.66839(10) 0.40827(10) 0.0399(5) Uani 1 1 d D U . . .
C1B C 0.76033(15) 0.61931(12) 0.46530(12) 0.0435(6) Uani 1 1 d D U . . .
H1B H 0.7647 0.6537 0.4983 0.052 Uiso 1 1 calc R . . . .
C2B C 0.68780(13) 0.61197(12) 0.44927(11) 0.0390(5) Uani 1 1 d D U . . .
H2B H 0.6821 0.5721 0.4231 0.047 Uiso 1 1 calc R . . . .
C3B C 0.64777(17) 0.60473(14) 0.50957(12) 0.0498(7) Uani 1 1 d D U . . .
H3BA H 0.6002 0.6002 0.4996 0.060 Uiso 1 1 calc R . . . .
H3BB H 0.6538 0.6428 0.5373 0.060 Uiso 1 1 calc R . . . .
C4B C 0.67382(17) 0.54335(15) 0.54241(13) 0.0533(7) Uani 1 1 d D U . . .
H4BA H 0.6514 0.5386 0.5839 0.064 Uiso 1 1 calc R . . . .
H4BB H 0.6621 0.5054 0.5162 0.064 Uiso 1 1 calc R . . . .
C5B C 0.74865(17) 0.54354(15) 0.55320(13) 0.0551(8) Uani 1 1 d D U . . .
H5BA H 0.7622 0.5011 0.5704 0.066 Uiso 1 1 calc R . . . .
H5BB H 0.7596 0.5768 0.5853 0.066 Uiso 1 1 calc R . . . .
C6B C 0.78822(16) 0.55726(14) 0.49198(13) 0.0476(6) Uani 1 1 d D U . . .
H6BA H 0.8358 0.5623 0.5017 0.057 Uiso 1 1 calc R . . . .
H6BB H 0.7828 0.5215 0.4613 0.057 Uiso 1 1 calc R . . . .
C7B C 0.73697(14) 0.68101(11) 0.37714(12) 0.0416(5) Uani 1 1 d D U . . .
C8B C 0.85456(15) 0.66123(14) 0.39791(16) 0.0513(7) Uani 1 1 d D U . . .
H8BA H 0.8723 0.6765 0.4390 0.062 Uiso 1 1 calc R . . . .
H8BB H 0.8588 0.6968 0.3668 0.062 Uiso 1 1 calc R . . . .
O1C O 0.50266(11) 0.61509(11) 0.42670(10) 0.0547(5) Uani 1 1 d D U . . .
N1C N 0.51991(11) 0.54454(10) 0.34339(10) 0.0392(5) Uani 1 1 d D U . . .
N2C N 0.58090(11) 0.63372(10) 0.34789(10) 0.0402(5) Uani 1 1 d D U . . .
C1C C 0.55247(12) 0.55064(13) 0.28160(12) 0.0393(5) Uani 1 1 d D U . . .
H1C H 0.5234 0.5769 0.2532 0.047 Uiso 1 1 calc R . . . .
C2C C 0.61146(12) 0.59165(12) 0.30020(11) 0.0353(5) Uani 1 1 d D U . . .
H2C H 0.6444 0.5633 0.3220 0.042 Uiso 1 1 calc R . . . .
C3C C 0.64381(14) 0.62032(14) 0.24220(12) 0.0456(6) Uani 1 1 d D U . . .
H3CA H 0.6819 0.6476 0.2544 0.055 Uiso 1 1 calc R . . . .
H3CB H 0.6119 0.6470 0.2181 0.055 Uiso 1 1 calc R . . . .
C4C C 0.66685(14) 0.56228(16) 0.20224(12) 0.0491(7) Uani 1 1 d D U . . .
H4CA H 0.6867 0.5783 0.1623 0.059 Uiso 1 1 calc R . . . .
H4CB H 0.7015 0.5386 0.2259 0.059 Uiso 1 1 calc R . . . .
C5C C 0.61027(16) 0.51574(18) 0.18630(13) 0.0542(7) Uani 1 1 d D U . . .
H5CA H 0.6283 0.4783 0.1628 0.065 Uiso 1 1 calc R . . . .
H5CB H 0.5783 0.5380 0.1583 0.065 Uiso 1 1 calc R . . . .
C6C C 0.57397(14) 0.49134(14) 0.24571(12) 0.0428(6) Uani 1 1 d D U . . .
H6CA H 0.5352 0.4650 0.2336 0.051 Uiso 1 1 calc R . . . .
H6CB H 0.6038 0.4646 0.2721 0.051 Uiso 1 1 calc R . . . .
C7C C 0.53174(13) 0.59934(13) 0.37767(12) 0.0419(6) Uani 1 1 d D U . . .
C8C C 0.61533(15) 0.68574(12) 0.37977(14) 0.0452(6) Uani 1 1 d D U . . .
H8CA H 0.5862 0.7032 0.4134 0.054 Uiso 1 1 calc R . . . .
H8CB H 0.6231 0.7208 0.3487 0.054 Uiso 1 1 calc R . . . .
O1D O 0.41448(9) 0.40247(11) 0.27509(10) 0.0505(5) Uani 1 1 d D U . . .
N1D N 0.47746(10) 0.43869(11) 0.35946(10) 0.0402(5) Uani 1 1 d D U . . .
N2D N 0.45592(11) 0.33344(11) 0.35235(11) 0.0431(5) Uani 1 1 d D U . . .
C1D C 0.49839(12) 0.41010(12) 0.41985(12) 0.0391(5) Uani 1 1 d D U . . .
H1D H 0.4602 0.4113 0.4499 0.047 Uiso 1 1 calc R . . . .
C2D C 0.50915(13) 0.34082(12) 0.39928(12) 0.0397(5) Uani 1 1 d D U . . .
H2D H 0.5523 0.3385 0.3763 0.048 Uiso 1 1 calc R . . . .
C3D C 0.51313(15) 0.29700(14) 0.45671(14) 0.0465(6) Uani 1 1 d D U . . .
H3DA H 0.5190 0.2515 0.4435 0.056 Uiso 1 1 calc R . . . .
H3DB H 0.4724 0.3004 0.4825 0.056 Uiso 1 1 calc R . . . .
C4D C 0.57344(16) 0.32057(14) 0.49471(14) 0.0484(7) Uani 1 1 d D U . . .
H4DA H 0.5770 0.2949 0.5342 0.058 Uiso 1 1 calc R . . . .
H4DB H 0.6139 0.3127 0.4694 0.058 Uiso 1 1 calc R . . . .
C5D C 0.57012(16) 0.39234(14) 0.51207(13) 0.0475(6) Uani 1 1 d D U . . .
H5DA H 0.6120 0.4050 0.5329 0.057 Uiso 1 1 calc R . . . .
H5DB H 0.5339 0.3991 0.5429 0.057 Uiso 1 1 calc R . . . .
C6D C 0.55856(14) 0.43620(13) 0.45380(12) 0.0406(6) Uani 1 1 d D U . . .
H6DA H 0.5509 0.4813 0.4674 0.049 Uiso 1 1 calc R . . . .
H6DB H 0.5975 0.4353 0.4254 0.049 Uiso 1 1 calc R . . . .
C7D C 0.44628(12) 0.39298(14) 0.32374(12) 0.0417(6) Uani 1 1 d D U . . .
C8D C 0.46122(13) 0.50617(13) 0.35318(14) 0.0443(6) Uani 1 1 d D U . . .
H8DA H 0.4383 0.5210 0.3920 0.053 Uiso 1 1 calc R . . . .
H8DB H 0.4308 0.5121 0.3168 0.053 Uiso 1 1 calc R . . . .
O1E O 0.51024(11) 0.16137(11) 0.36049(12) 0.0569(5) Uani 1 1 d D U . . .
N1E N 0.59034(11) 0.18612(11) 0.28492(12) 0.0455(5) Uani 1 1 d D U . . .
N2E N 0.49773(11) 0.24425(11) 0.28693(12) 0.0455(5) Uani 1 1 d D U . . .
C1E C 0.58877(13) 0.22295(14) 0.22578(13) 0.0462(6) Uani 1 1 d D U . . .
H1E H 0.5662 0.1962 0.1928 0.055 Uiso 1 1 calc R . . . .
C2E C 0.54314(13) 0.27783(14) 0.24398(13) 0.0432(6) Uani 1 1 d D U . . .
H2E H 0.5689 0.3101 0.2691 0.052 Uiso 1 1 calc R . . . .
C3E C 0.51788(16) 0.31040(18) 0.18447(14) 0.0559(7) Uani 1 1 d D U . . .
H3EA H 0.4867 0.3455 0.1953 0.067 Uiso 1 1 calc R . . . .
H3EB H 0.4950 0.2789 0.1568 0.067 Uiso 1 1 calc R . . . .
C4E C 0.57947(17) 0.33779(19) 0.15092(15) 0.0610(8) Uani 1 1 d D U . . .
H4EA H 0.5659 0.3572 0.1100 0.073 Uiso 1 1 calc R . . . .
H4EB H 0.5986 0.3725 0.1774 0.073 Uiso 1 1 calc R . . . .
C5E C 0.63286(17) 0.28649(18) 0.13829(14) 0.0591(8) Uani 1 1 d D U . . .
H5EA H 0.6163 0.2558 0.1060 0.071 Uiso 1 1 calc R . . . .
H5EB H 0.6725 0.3079 0.1207 0.071 Uiso 1 1 calc R . . . .
C6E C 0.65260(14) 0.24886(15) 0.19784(14) 0.0492(7) Uani 1 1 d D U . . .
H6EA H 0.6827 0.2130 0.1868 0.059 Uiso 1 1 calc R . . . .
H6EB H 0.6751 0.2775 0.2286 0.059 Uiso 1 1 calc R . . . .
C7E C 0.53041(13) 0.19377(13) 0.31574(15) 0.0468(6) Uani 1 1 d D U . . .
C8E C 0.44183(13) 0.27441(15) 0.31794(15) 0.0465(6) Uani 1 1 d D U . . .
H8EA H 0.4224 0.2429 0.3479 0.056 Uiso 1 1 calc R . . . .
H8EB H 0.4080 0.2840 0.2854 0.056 Uiso 1 1 calc R . . . .
O1F O 0.74345(11) 0.09649(10) 0.22049(10) 0.0512(5) Uani 1 1 d D U . . .
N1F N 0.69261(11) 0.13497(11) 0.31154(11) 0.0435(5) Uani 1 1 d D U . . .
N2F N 0.79854(11) 0.10575(11) 0.31660(11) 0.0416(5) Uani 1 1 d D U . . .
C2F C 0.78378(14) 0.14046(12) 0.37579(12) 0.0420(6) Uani 1 1 d D U . . .
H2F H 0.7938 0.1873 0.3696 0.050 Uiso 1 1 calc R . . . .
C1F C 0.70928(14) 0.13174(13) 0.37882(13) 0.0456(6) Uani 1 1 d D U . . .
H1F H 0.6999 0.0870 0.3941 0.055 Uiso 1 1 calc R . . . .
C6F C 0.67876(18) 0.17855(16) 0.42494(14) 0.0570(8) Uani 1 1 d D U . . .
H6FA H 0.6301 0.1737 0.4257 0.068 Uiso 1 1 calc R . . . .
H6FB H 0.6897 0.2236 0.4132 0.068 Uiso 1 1 calc R . . . .
C5F C 0.7087(2) 0.1613(2) 0.49003(16) 0.0739(11) Uani 1 1 d D U . . .
H5FA H 0.6932 0.1929 0.5219 0.089 Uiso 1 1 calc R . . . .
H5FB H 0.6926 0.1181 0.5030 0.089 Uiso 1 1 calc R . . . .
C4F C 0.7840(2) 0.1607(2) 0.48963(15) 0.0720(10) Uani 1 1 d D U . . .
H4FA H 0.7998 0.1452 0.5314 0.086 Uiso 1 1 calc R . . . .
H4FB H 0.8000 0.2056 0.4841 0.086 Uiso 1 1 calc R . . . .
C3F C 0.81437(18) 0.11834(17) 0.43741(14) 0.0591(8) Uani 1 1 d D U . . .
H3FA H 0.8629 0.1239 0.4362 0.071 Uiso 1 1 calc R . . . .
H3FB H 0.8043 0.0723 0.4452 0.071 Uiso 1 1 calc R . . . .
C7F C 0.74477(13) 0.11137(12) 0.27640(13) 0.0419(5) Uani 1 1 d D U . . .
C8F C 0.62545(14) 0.12600(14) 0.28969(17) 0.0526(7) Uani 1 1 d D U . . .
H8FA H 0.6261 0.1048 0.2476 0.063 Uiso 1 1 calc R . . . .
H8FB H 0.6019 0.0971 0.3195 0.063 Uiso 1 1 calc R . . . .
O1G O 0.96298(11) 0.15195(10) 0.37285(10) 0.0503(5) Uani 1 1 d D U . . .
N1G N 0.90014(11) 0.15965(10) 0.28115(10) 0.0381(4) Uani 1 1 d D U . . .
N2G N 0.95471(10) 0.24655(10) 0.31465(9) 0.0342(4) Uani 1 1 d D U . . .
C1G C 0.93330(13) 0.26037(12) 0.24975(11) 0.0379(5) Uani 1 1 d D U . . .
H1G H 0.9687 0.2460 0.2199 0.046 Uiso 1 1 calc R . . . .
C2G C 0.87514(14) 0.21416(12) 0.24395(11) 0.0396(5) Uani 1 1 d D U . . .
H2G H 0.8364 0.2332 0.2666 0.047 Uiso 1 1 calc R . . . .
C3G C 0.8573(2) 0.20566(17) 0.17472(14) 0.0625(9) Uani 1 1 d D U . . .
H3GA H 0.8205 0.1745 0.1700 0.075 Uiso 1 1 calc R . . . .
H3GB H 0.8957 0.1897 0.1503 0.075 Uiso 1 1 calc R . . . .
C4G C 0.8364(2) 0.27311(18) 0.15130(17) 0.0731(11) Uani 1 1 d D U . . .
H4GA H 0.8266 0.2708 0.1053 0.088 Uiso 1 1 calc R . . . .
H4GB H 0.7952 0.2859 0.1733 0.088 Uiso 1 1 calc R . . . .
C5G C 0.8892(2) 0.32527(18) 0.16264(15) 0.0667(10) Uani 1 1 d D U . . .
H5GA H 0.9276 0.3166 0.1348 0.080 Uiso 1 1 calc R . . . .
H5GB H 0.8709 0.3679 0.1507 0.080 Uiso 1 1 calc R . . . .
C6G C 0.91293(15) 0.32802(13) 0.23195(12) 0.0445(6) Uani 1 1 d D U . . .
H6GA H 0.9508 0.3580 0.2361 0.053 Uiso 1 1 calc R . . . .
H6GB H 0.8769 0.3432 0.2600 0.053 Uiso 1 1 calc R . . . .
C7G C 0.94153(12) 0.18288(12) 0.32785(12) 0.0367(5) Uani 1 1 d D U . . .
C8G C 0.86464(14) 0.09985(12) 0.29064(14) 0.0424(6) Uani 1 1 d D U . . .
H8GA H 0.8909 0.0722 0.3194 0.051 Uiso 1 1 calc R . . . .
H8GB H 0.8616 0.0773 0.2493 0.051 Uiso 1 1 calc R . . . .
O1H O 1.06785(9) 0.40082(10) 0.31134(11) 0.0519(5) Uani 1 1 d D U . . .
N1H N 0.99330(10) 0.33990(10) 0.36914(9) 0.0364(4) Uani 1 1 d D U . . .
N2H N 1.01716(11) 0.43917(12) 0.40281(12) 0.0460(5) Uani 1 1 d D U . . .
C1H C 0.96551(13) 0.34545(12) 0.43286(11) 0.0380(5) Uani 1 1 d D U . . .
H1H H 0.9994 0.3309 0.4642 0.046 Uiso 1 1 calc R . . . .
C2H C 0.95829(13) 0.41832(13) 0.43785(12) 0.0412(6) Uani 1 1 d D U . . .
H2H H 0.9185 0.4315 0.4130 0.049 Uiso 1 1 calc R . . . .
C3H C 0.94700(17) 0.43676(16) 0.50666(13) 0.0557(8) Uani 1 1 d D U . . .
H3HA H 0.9437 0.4842 0.5111 0.067 Uiso 1 1 calc R . . . .
H3HB H 0.9838 0.4211 0.5335 0.067 Uiso 1 1 calc R . . . .
C4H C 0.88216(17) 0.40455(16) 0.52590(13) 0.0561(8) Uani 1 1 d D U . . .
H4HA H 0.8736 0.4136 0.5713 0.067 Uiso 1 1 calc R . . . .
H4HB H 0.8457 0.4239 0.5011 0.067 Uiso 1 1 calc R . . . .
C5H C 0.88170(17) 0.33168(15) 0.51575(12) 0.0513(7) Uani 1 1 d D U . . .
H5HA H 0.8370 0.3149 0.5252 0.062 Uiso 1 1 calc R . . . .
H5HB H 0.9129 0.3114 0.5459 0.062 Uiso 1 1 calc R . . . .
C6H C 0.90091(13) 0.31211(13) 0.44771(11) 0.0396(5) Uani 1 1 d D U . . .
H6HA H 0.9061 0.2647 0.4447 0.048 Uiso 1 1 calc R . . . .
H6HB H 0.8663 0.3258 0.4174 0.048 Uiso 1 1 calc R . . . .
C7H C 1.03007(12) 0.39404(13) 0.35617(13) 0.0420(6) Uani 1 1 d D U . . .
C8H C 1.01125(12) 0.27834(12) 0.34200(12) 0.0376(5) Uani 1 1 d D U . . .
H8HA H 1.0452 0.2850 0.3088 0.045 Uiso 1 1 calc R . . . .
H8HB H 1.0305 0.2505 0.3754 0.045 Uiso 1 1 calc R . . . .
N1T N 0.2366(2) 0.3948(2) 0.23530(19) 0.0302(11) Uani 0.729(3) 1 d D U P A 1
C1T C 0.26514(16) 0.33372(15) 0.26524(15) 0.0323(7) Uani 0.729(3) 1 d D U P A 1
H1TA H 0.2774 0.3035 0.2308 0.039 Uiso 0.729(3) 1 calc R . P A 1
H1TB H 0.3061 0.3454 0.2881 0.039 Uiso 0.729(3) 1 calc R . P A 1
C2T C 0.2197(3) 0.2987(3) 0.3110(3) 0.0386(12) Uani 0.729(3) 1 d D U P A 1
H2TA H 0.2022 0.3297 0.3426 0.046 Uiso 0.729(3) 1 calc R . P A 1
H2TB H 0.1818 0.2803 0.2875 0.046 Uiso 0.729(3) 1 calc R . P A 1
C3T C 0.2562(2) 0.24553(18) 0.34454(19) 0.0464(9) Uani 0.729(3) 1 d D U P A 1
H3TA H 0.2905 0.2650 0.3720 0.056 Uiso 0.729(3) 1 calc R . P A 1
H3TB H 0.2789 0.2185 0.3125 0.056 Uiso 0.729(3) 1 calc R . P A 1
C4T C 0.2123(3) 0.2026(2) 0.3849(3) 0.0476(12) Uani 0.729(3) 1 d D U P A 1
H4TA H 0.1892 0.2289 0.4164 0.071 Uiso 0.729(3) 1 calc GR . P A 1
H4TB H 0.2395 0.1702 0.4065 0.071 Uiso 0.729(3) 1 calc GR . P A 1
H4TC H 0.1800 0.1809 0.3577 0.071 Uiso 0.729(3) 1 calc GR . P A 1
C5T C 0.28904(15) 0.42733(15) 0.19543(15) 0.0319(7) Uani 0.729(3) 1 d D U P A 1
H5TA H 0.3259 0.4402 0.2236 0.038 Uiso 0.729(3) 1 calc R . P A 1
H5TB H 0.2701 0.4673 0.1772 0.038 Uiso 0.729(3) 1 calc R . P A 1
C6T C 0.31707(19) 0.3869(2) 0.14146(18) 0.0423(8) Uani 0.729(3) 1 d D U P A 1
H6TA H 0.2807 0.3704 0.1146 0.051 Uiso 0.729(3) 1 calc R . P A 1
H6TB H 0.3416 0.3495 0.1589 0.051 Uiso 0.729(3) 1 calc R . P A 1
C7T C 0.3635(4) 0.4291(3) 0.1017(4) 0.079(2) Uani 0.729(3) 1 d D U P A 1
H7TA H 0.3372 0.4619 0.0789 0.095 Uiso 0.729(3) 1 calc R . P A 1
H7TB H 0.3944 0.4520 0.1304 0.095 Uiso 0.729(3) 1 calc R . P A 1
C8T C 0.4016(4) 0.3914(4) 0.0557(3) 0.105(2) Uani 0.729(3) 1 d D U P A 1
H8TA H 0.4200 0.3531 0.0765 0.158 Uiso 0.729(3) 1 calc GR . P A 1
H8TB H 0.4377 0.4180 0.0389 0.158 Uiso 0.729(3) 1 calc GR . P A 1
H8TC H 0.3727 0.3780 0.0208 0.158 Uiso 0.729(3) 1 calc GR . P A 1
C9T C 0.21462(17) 0.44197(15) 0.28671(15) 0.0310(7) Uani 0.729(3) 1 d D U P A 1
H9TA H 0.2011 0.4827 0.2659 0.037 Uiso 0.729(3) 1 calc R . P A 1
H9TB H 0.1751 0.4239 0.3079 0.037 Uiso 0.729(3) 1 calc R . P A 1
C10T C 0.26542(17) 0.45788(15) 0.33739(15) 0.0333(7) Uani 0.729(3) 1 d D U P A
1
H10A H 0.3021 0.4829 0.3184 0.040 Uiso 0.729(3) 1 calc R . P A 1
H10B H 0.2839 0.4175 0.3551 0.040 Uiso 0.729(3) 1 calc R . P A 1
C11T C 0.2331(2) 0.4971(2) 0.39030(19) 0.0388(10) Uani 0.729(3) 1 d D U P A 1
H11A H 0.2092 0.5342 0.3716 0.047 Uiso 0.729(3) 1 calc R . P A 1
H11B H 0.2005 0.4698 0.4128 0.047 Uiso 0.729(3) 1 calc R . P A 1
C12T C 0.2841(2) 0.5217(2) 0.43743(18) 0.0517(10) Uani 0.729(3) 1 d D U P A 1
H12A H 0.3115 0.4856 0.4520 0.078 Uiso 0.729(3) 1 calc GR . P A 1
H12B H 0.2615 0.5412 0.4738 0.078 Uiso 0.729(3) 1 calc GR . P A 1
H12C H 0.3121 0.5541 0.4169 0.078 Uiso 0.729(3) 1 calc GR . P A 1
C13T C 0.17689(16) 0.37522(16) 0.19536(16) 0.0335(7) Uani 0.729(3) 1 d D U P A
1
H13A H 0.1893 0.3374 0.1692 0.040 Uiso 0.729(3) 1 calc R . P A 1
H13B H 0.1412 0.3613 0.2244 0.040 Uiso 0.729(3) 1 calc R . P A 1
C14T C 0.14978(18) 0.42691(18) 0.15185(19) 0.0371(8) Uani 0.729(3) 1 d D U P A
1
H14A H 0.1808 0.4338 0.1162 0.044 Uiso 0.729(3) 1 calc R . P A 1
H14B H 0.1458 0.4680 0.1755 0.044 Uiso 0.729(3) 1 calc R . P A 1
C15T C 0.0819(2) 0.4074(2) 0.1257(2) 0.0438(10) Uani 0.729(3) 1 d D U P A 1
H15A H 0.0851 0.3636 0.1072 0.053 Uiso 0.729(3) 1 calc R . P A 1
H15B H 0.0500 0.4055 0.1612 0.053 Uiso 0.729(3) 1 calc R . P A 1
C16T C 0.0559(2) 0.4528(3) 0.0760(2) 0.0546(11) Uani 0.729(3) 1 d D U P A 1
H16A H 0.0575 0.4971 0.0922 0.082 Uiso 0.729(3) 1 calc GR . P A 1
H16B H 0.0101 0.4414 0.0659 0.082 Uiso 0.729(3) 1 calc GR . P A 1
H16C H 0.0830 0.4495 0.0377 0.082 Uiso 0.729(3) 1 calc GR . P A 1
N1X N 0.2280(5) 0.3927(5) 0.2334(4) 0.032(3) Uani 0.271(3) 1 d D U P A 2
C1X C 0.1982(4) 0.3319(4) 0.2623(4) 0.0327(17) Uani 0.271(3) 1 d D U P A 2
H1XA H 0.1573 0.3443 0.2851 0.039 Uiso 0.271(3) 1 calc R . P A 2
H1XB H 0.1851 0.3028 0.2272 0.039 Uiso 0.271(3) 1 calc R . P A 2
C2X C 0.2417(6) 0.2941(7) 0.3078(8) 0.035(3) Uani 0.271(3) 1 d D U P A 2
H2XA H 0.2812 0.2777 0.2852 0.042 Uiso 0.271(3) 1 calc R . P A 2
H2XB H 0.2567 0.3225 0.3427 0.042 Uiso 0.271(3) 1 calc R . P A 2
C3X C 0.2023(5) 0.2385(4) 0.3341(4) 0.041(2) Uani 0.271(3) 1 d D U P A 2
H3XA H 0.1640 0.2559 0.3578 0.049 Uiso 0.271(3) 1 calc R . P A 2
H3XB H 0.1850 0.2125 0.2984 0.049 Uiso 0.271(3) 1 calc R . P A 2
C4X C 0.2412(8) 0.1950(6) 0.3775(6) 0.046(3) Uani 0.271(3) 1 d D U P A 2
H4XA H 0.2781 0.1759 0.3539 0.069 Uiso 0.271(3) 1 calc GR . P A 2
H4XB H 0.2125 0.1607 0.3936 0.069 Uiso 0.271(3) 1 calc GR . P A 2
H4XC H 0.2585 0.2203 0.4132 0.069 Uiso 0.271(3) 1 calc GR . P A 2
C5X C 0.2811(5) 0.3730(4) 0.1858(5) 0.044(2) Uani 0.271(3) 1 d D U P A 2
H5XA H 0.3159 0.3485 0.2084 0.053 Uiso 0.271(3) 1 calc R . P A 2
H5XB H 0.2612 0.3438 0.1539 0.053 Uiso 0.271(3) 1 calc R . P A 2
C6X C 0.3126(5) 0.4289(6) 0.1520(6) 0.052(2) Uani 0.271(3) 1 d D U P A 2
H6XA H 0.3316 0.4590 0.1836 0.062 Uiso 0.271(3) 1 calc R . P A 2
H6XB H 0.2785 0.4526 0.1277 0.062 Uiso 0.271(3) 1 calc R . P A 2
C7X C 0.3664(6) 0.4065(6) 0.1072(7) 0.047(3) Uani 0.271(3) 1 d D U P A 2
H7XA H 0.3897 0.3688 0.1254 0.057 Uiso 0.271(3) 1 calc R . P A 2
H7XB H 0.3470 0.3937 0.0659 0.057 Uiso 0.271(3) 1 calc R . P A 2
C8X C 0.4136(5) 0.4617(5) 0.0983(9) 0.073(4) Uani 0.271(3) 1 d D U P A 2
H8XA H 0.3901 0.5026 0.1043 0.110 Uiso 0.271(3) 1 calc GR . P A 2
H8XB H 0.4320 0.4601 0.0553 0.110 Uiso 0.271(3) 1 calc GR . P A 2
H8XC H 0.4493 0.4584 0.1294 0.110 Uiso 0.271(3) 1 calc GR . P A 2
C9X C 0.2604(5) 0.4343(4) 0.2846(4) 0.0369(19) Uani 0.271(3) 1 d D U P A 2
H9XA H 0.2993 0.4107 0.3011 0.044 Uiso 0.271(3) 1 calc R . P A 2
H9XB H 0.2768 0.4743 0.2643 0.044 Uiso 0.271(3) 1 calc R . P A 2
C10X C 0.2178(5) 0.4535(4) 0.3407(4) 0.0374(19) Uani 0.271(3) 1 d D U P A 2
H10C H 0.1952 0.4149 0.3579 0.045 Uiso 0.271(3) 1 calc R . P A 2
H10D H 0.1836 0.4845 0.3267 0.045 Uiso 0.271(3) 1 calc R . P A 2
C11X C 0.2600(6) 0.4840(6) 0.3919(5) 0.044(3) Uani 0.271(3) 1 d D U P A 2
H11C H 0.2888 0.4504 0.4107 0.053 Uiso 0.271(3) 1 calc R . P A 2
H11D H 0.2889 0.5170 0.3723 0.053 Uiso 0.271(3) 1 calc R . P A 2
C12X C 0.2203(7) 0.5150(6) 0.4437(5) 0.056(3) Uani 0.271(3) 1 d D U P A 2
H12D H 0.1962 0.5521 0.4265 0.084 Uiso 0.271(3) 1 calc GR . P A 2
H12E H 0.2498 0.5294 0.4776 0.084 Uiso 0.271(3) 1 calc GR . P A 2
H12F H 0.1887 0.4836 0.4608 0.084 Uiso 0.271(3) 1 calc GR . P A 2
C13X C 0.1723(5) 0.4308(4) 0.2021(4) 0.042(2) Uani 0.271(3) 1 d D U P A 2
H13C H 0.1421 0.4462 0.2357 0.051 Uiso 0.271(3) 1 calc R . P A 2
H13D H 0.1917 0.4693 0.1814 0.051 Uiso 0.271(3) 1 calc R . P A 2
C14X C 0.1319(7) 0.3942(7) 0.1530(6) 0.068(3) Uani 0.271(3) 1 d D U P A 2
H14C H 0.1091 0.3576 0.1737 0.081 Uiso 0.271(3) 1 calc R . P A 2
H14D H 0.1618 0.3764 0.1201 0.081 Uiso 0.271(3) 1 calc R . P A 2
C15X C 0.0809(8) 0.4383(10) 0.1217(7) 0.075(4) Uani 0.271(3) 1 d D U P A 2
H15C H 0.0394 0.4136 0.1170 0.091 Uiso 0.271(3) 1 calc R . P A 2
H15D H 0.0718 0.4745 0.1511 0.091 Uiso 0.271(3) 1 calc R . P A 2
C16X C 0.0979(13) 0.4658(13) 0.0594(8) 0.117(6) Uani 0.271(3) 1 d D U P A 2
H16D H 0.0678 0.5015 0.0496 0.176 Uiso 0.271(3) 1 calc GR . P A 2
H16E H 0.0938 0.4324 0.0267 0.176 Uiso 0.271(3) 1 calc GR . P A 2
H16F H 0.1435 0.4818 0.0603 0.176 Uiso 0.271(3) 1 calc GR . P A 2
P1 P 0.73878(3) 0.39161(3) 0.34129(3) 0.03995(14) Uani 1 1 d . U . . .
F1 F 0.81252(8) 0.41878(9) 0.34740(10) 0.0602(5) Uani 1 1 d . U . . .
F2 F 0.71020(10) 0.46268(9) 0.35178(11) 0.0674(5) Uani 1 1 d . U . . .
F3 F 0.66527(8) 0.36464(10) 0.33470(10) 0.0643(5) Uani 1 1 d . U . . .
F4 F 0.76713(9) 0.32047(9) 0.33093(10) 0.0618(5) Uani 1 1 d . U . . .
F5 F 0.74081(11) 0.40377(12) 0.26685(9) 0.0691(5) Uani 1 1 d . U . . .
F6 F 0.73670(11) 0.37936(11) 0.41565(9) 0.0688(5) Uani 1 1 d . U . . .
O3S O 1.0190(4) 0.6981(3) 0.5231(3) 0.057(3) Uani 0.289(6) 1 d D U P B 2
H3S H 0.9890 0.6765 0.5055 0.086 Uiso 0.289(6) 1 calc DR . P B 2
C3S C 1.0701(7) 0.7085(6) 0.4803(6) 0.072(4) Uani 0.289(6) 1 d D U P B 2
H3SA H 1.0541 0.7352 0.4451 0.108 Uiso 0.289(6) 1 calc GR . P B 2
H3SB H 1.0858 0.6670 0.4639 0.108 Uiso 0.289(6) 1 calc GR . P B 2
H3SC H 1.1065 0.7308 0.5018 0.108 Uiso 0.289(6) 1 calc GR . P B 2
O2S O 0.4373(2) 0.70159(18) 0.49977(18) 0.0706(12) Uani 0.711(6) 1 d D U P B 1
H2S H 0.4532 0.6743 0.4745 0.106 Uiso 0.711(6) 1 calc DGR . P B 1
C2S C 0.4887(5) 0.7441(4) 0.5208(4) 0.120(3) Uani 0.711(6) 1 d D U P B 1
H2SA H 0.4806 0.7565 0.5650 0.180 Uiso 0.711(6) 1 calc GR . P B 1
H2SB H 0.4892 0.7828 0.4941 0.180 Uiso 0.711(6) 1 calc GR . P B 1
H2SC H 0.5314 0.7220 0.5177 0.180 Uiso 0.711(6) 1 calc GR . P B 1
O1S O 0.3076(2) 0.6870(3) 0.53687(17) 0.1038(17) Uani 0.75 1 d D U P . .
H1S H 0.3455 0.6988 0.5257 0.156 Uiso 0.75 1 calc DGR . P . .
C1S C 0.2648(3) 0.6964(2) 0.4886(2) 0.0673(12) Uani 0.75 1 d D U P . .
H1SA H 0.2715 0.7396 0.4707 0.101 Uiso 0.75 1 calc GR . P . .
H1SB H 0.2195 0.6926 0.5044 0.101 Uiso 0.75 1 calc GR . P . .
H1SC H 0.2725 0.6639 0.4557 0.101 Uiso 0.75 1 calc GR . P . .

loop_
_atom_site_aniso_label
_atom_site_aniso_U_11
_atom_site_aniso_U_22
_atom_site_aniso_U_33
_atom_site_aniso_U_23
_atom_site_aniso_U_13
_atom_site_aniso_U_12
O1A 0.0602(14) 0.0528(13) 0.0882(16) -0.0275(12) -0.0276(12) 0.0017(11)
N1A 0.0427(12) 0.0375(11) 0.0616(14) -0.0027(10) -0.0044(10) -0.0017(10)
N2A 0.0368(12) 0.0424(12) 0.0759(17) -0.0092(11) -0.0075(11) -0.0071(10)
C1A 0.0433(14) 0.0368(13) 0.0592(16) 0.0072(11) 0.0093(12) -0.0057(11)
C2A 0.0345(12) 0.0382(12) 0.0599(16) 0.0037(11) 0.0019(12) -0.0093(10)
C3A 0.0465(16) 0.0508(17) 0.0700(19) 0.0101(14) 0.0176(14) 0.0024(13)
C4A 0.065(2) 0.0585(18) 0.0502(16) 0.0081(14) 0.0126(14) 0.0140(15)
C5A 0.066(2) 0.0562(17) 0.0486(16) 0.0133(13) 0.0095(14) 0.0140(15)
C6A 0.0468(15) 0.0460(14) 0.0496(15) 0.0115(12) 0.0055(12) 0.0059(12)
C7A 0.0425(15) 0.0367(13) 0.079(2) -0.0120(13) -0.0121(14) -0.0065(11)
C8A 0.0355(14) 0.0474(15) 0.086(2) -0.0128(15) -0.0150(14) -0.0060(12)
O1B 0.0566(12) 0.0330(9) 0.0611(11) 0.0111(8) 0.0061(10) -0.0023(8)
N1B 0.0438(12) 0.0343(10) 0.0496(12) -0.0006(9) 0.0000(10) -0.0003(9)
N2B 0.0492(12) 0.0303(10) 0.0402(11) 0.0016(8) 0.0035(9) 0.0052(9)
C1B 0.0580(16) 0.0334(12) 0.0391(12) -0.0066(10) -0.0043(12) 0.0033(11)
C2B 0.0508(14) 0.0307(11) 0.0355(11) -0.0023(10) 0.0020(10) 0.0070(10)
C3B 0.0679(19) 0.0474(15) 0.0342(12) 0.0006(11) 0.0083(12) 0.0120(14)
C4B 0.076(2) 0.0511(16) 0.0330(13) 0.0038(12) 0.0059(13) 0.0106(15)
C5B 0.080(2) 0.0478(15) 0.0376(13) 0.0001(11) -0.0113(14) 0.0081(15)
C6B 0.0567(16) 0.0406(13) 0.0454(14) -0.0016(11) -0.0089(12) 0.0066(12)
C7B 0.0511(14) 0.0275(11) 0.0461(13) -0.0018(10) 0.0026(12) -0.0001(10)
C8B 0.0475(16) 0.0368(13) 0.0694(18) -0.0074(13) -0.0032(14) -0.0022(12)
O1C 0.0556(12) 0.0497(11) 0.0588(12) 0.0032(9) 0.0236(10) 0.0125(10)
N1C 0.0355(10) 0.0395(11) 0.0426(11) 0.0093(9) 0.0104(9) 0.0034(8)
N2C 0.0405(11) 0.0374(10) 0.0426(11) 0.0095(9) 0.0076(9) 0.0058(8)
C1C 0.0339(12) 0.0479(14) 0.0362(12) 0.0143(10) 0.0010(10) 0.0022(10)
C2C 0.0343(12) 0.0394(12) 0.0323(11) 0.0102(9) 0.0017(9) 0.0030(10)
C3C 0.0412(14) 0.0556(16) 0.0401(13) 0.0191(11) 0.0030(11) -0.0037(12)
C4C 0.0453(15) 0.0725(19) 0.0294(12) 0.0102(12) 0.0064(11) -0.0076(14)
C5C 0.0508(16) 0.079(2) 0.0328(13) 0.0037(13) 0.0027(12) -0.0117(15)
C6C 0.0384(13) 0.0548(15) 0.0350(12) 0.0027(11) 0.0026(10) -0.0057(11)
C7C 0.0398(13) 0.0426(13) 0.0433(13) 0.0138(11) 0.0085(11) 0.0120(11)
C8C 0.0513(16) 0.0328(12) 0.0514(14) 0.0073(11) 0.0076(12) 0.0105(11)
O1D 0.0288(9) 0.0647(13) 0.0580(11) 0.0049(10) -0.0027(8) 0.0032(8)
N1D 0.0330(10) 0.0428(11) 0.0449(11) 0.0091(9) 0.0055(9) 0.0016(9)
N2D 0.0313(10) 0.0463(12) 0.0518(12) 0.0021(10) 0.0045(9) -0.0011(9)
C1D 0.0339(12) 0.0425(13) 0.0409(12) 0.0087(10) 0.0116(10) 0.0001(10)
C2D 0.0332(12) 0.0415(13) 0.0442(13) 0.0051(11) 0.0083(10) -0.0046(10)
C3D 0.0465(15) 0.0411(14) 0.0517(15) 0.0107(11) 0.0066(12) -0.0081(11)
C4D 0.0540(17) 0.0450(14) 0.0462(14) 0.0165(12) 0.0024(12) -0.0061(12)
C5D 0.0575(17) 0.0468(14) 0.0384(13) 0.0121(11) 0.0043(12) -0.0069(13)
C6D 0.0438(14) 0.0386(13) 0.0395(12) 0.0064(10) 0.0075(11) -0.0023(11)
C7D 0.0236(11) 0.0513(14) 0.0503(14) 0.0038(12) 0.0063(10) 0.0003(10)
C8D 0.0335(12) 0.0465(14) 0.0530(15) 0.0132(12) 0.0113(11) 0.0060(10)
O1E 0.0432(11) 0.0458(11) 0.0816(15) 0.0036(10) 0.0125(10) -0.0076(9)
N1E 0.0333(11) 0.0423(11) 0.0608(14) -0.0065(10) 0.0043(10) -0.0032(9)
N2E 0.0309(11) 0.0482(12) 0.0572(13) -0.0060(10) 0.0046(10) -0.0048(9)
C1E 0.0376(13) 0.0532(15) 0.0477(14) -0.0119(12) -0.0013(11) -0.0061(12)
C2E 0.0333(12) 0.0508(15) 0.0456(13) -0.0075(11) 0.0003(11) -0.0033(11)
C3E 0.0469(16) 0.071(2) 0.0501(15) -0.0051(14) -0.0019(13) 0.0074(14)
C4E 0.0618(19) 0.077(2) 0.0439(15) -0.0012(15) 0.0106(14) 0.0110(16)
C5E 0.0577(19) 0.076(2) 0.0436(15) -0.0081(14) 0.0100(14) 0.0043(16)
C6E 0.0396(14) 0.0582(17) 0.0497(15) -0.0132(13) 0.0067(12) -0.0032(12)
C7E 0.0360(13) 0.0417(13) 0.0628(16) -0.0060(12) 0.0052(12) -0.0094(11)
C8E 0.0292(12) 0.0510(15) 0.0593(16) -0.0030(13) 0.0063(11) -0.0048(11)
O1F 0.0505(11) 0.0448(10) 0.0584(11) -0.0214(9) -0.0005(9) -0.0014(8)
N1F 0.0396(11) 0.0372(11) 0.0536(12) -0.0087(9) 0.0034(10) -0.0006(9)
N2F 0.0414(11) 0.0324(10) 0.0510(12) -0.0040(9) 0.0033(9) 0.0027(9)
C2F 0.0498(15) 0.0327(12) 0.0434(13) 0.0016(10) 0.0040(11) 0.0029(10)
C1F 0.0506(16) 0.0345(12) 0.0517(15) 0.0042(11) 0.0101(12) 0.0008(11)
C6F 0.064(2) 0.0534(17) 0.0533(16) 0.0012(13) 0.0174(15) 0.0073(15)
C5F 0.092(3) 0.082(3) 0.0483(17) 0.0126(17) 0.0224(18) 0.010(2)
C4F 0.091(3) 0.087(3) 0.0380(15) 0.0112(16) 0.0042(16) 0.007(2)
C3F 0.067(2) 0.0594(18) 0.0504(16) 0.0169(14) 0.0016(14) 0.0038(16)
C7F 0.0430(14) 0.0289(11) 0.0537(14) -0.0082(10) 0.0022(11) -0.0003(10)
C8F 0.0399(14) 0.0404(14) 0.078(2) -0.0126(13) 0.0021(14) -0.0048(11)
O1G 0.0503(11) 0.0415(10) 0.0590(11) 0.0097(9) -0.0145(9) 0.0091(8)
N1G 0.0401(11) 0.0319(10) 0.0424(11) -0.0022(8) -0.0026(9) 0.0008(8)
N2G 0.0336(10) 0.0357(10) 0.0334(9) 0.0007(8) -0.0039(8) 0.0010(8)
C1G 0.0417(13) 0.0426(13) 0.0296(11) -0.0013(10) -0.0020(10) -0.0070(11)
C2G 0.0459(14) 0.0390(12) 0.0338(12) 0.0032(10) -0.0073(10) -0.0079(11)
C3G 0.079(2) 0.069(2) 0.0389(14) 0.0015(13) -0.0168(15) -0.0322(18)
C4G 0.091(3) 0.078(2) 0.0510(17) 0.0240(17) -0.0358(18) -0.035(2)
C5G 0.086(2) 0.068(2) 0.0460(16) 0.0220(15) -0.0231(16) -0.0302(18)
C6G 0.0507(15) 0.0437(14) 0.0391(13) 0.0110(11) -0.0110(11) -0.0115(12)
C7G 0.0348(12) 0.0350(11) 0.0404(12) 0.0001(10) 0.0006(10) 0.0074(9)
C8G 0.0418(13) 0.0301(11) 0.0554(15) -0.0046(10) 0.0035(11) 0.0012(10)
O1H 0.0307(9) 0.0525(11) 0.0726(13) -0.0026(10) 0.0081(9) -0.0059(8)
N1H 0.0329(10) 0.0396(10) 0.0366(10) -0.0054(8) -0.0022(8) -0.0005(8)
N2H 0.0357(11) 0.0445(12) 0.0577(13) -0.0129(10) -0.0127(10) -0.0028(9)
C1H 0.0380(13) 0.0437(13) 0.0324(11) -0.0045(10) -0.0085(10) 0.0050(10)
C2H 0.0407(13) 0.0462(14) 0.0368(12) -0.0090(10) -0.0115(10) 0.0034(11)
C3H 0.067(2) 0.0588(17) 0.0411(14) -0.0151(13) -0.0161(13) 0.0144(15)
C4H 0.0671(19) 0.0684(19) 0.0327(13) -0.0080(12) -0.0019(12) 0.0206(16)
C5H 0.0583(18) 0.0611(17) 0.0345(13) 0.0032(12) 0.0020(12) 0.0182(14)
C6H 0.0428(14) 0.0443(13) 0.0319(11) 0.0035(10) -0.0010(10) 0.0079(11)
C7H 0.0265(11) 0.0453(13) 0.0543(14) -0.0047(11) -0.0069(10) -0.0004(10)
C8H 0.0305(11) 0.0418(12) 0.0406(12) -0.0034(10) -0.0053(10) 0.0033(9)
N1T 0.0247(17) 0.030(2) 0.036(2) -0.0036(16) -0.0023(14) 0.0002(14)
C1T 0.0294(15) 0.0294(14) 0.0382(15) -0.0020(12) -0.0011(13) 0.0027(12)
C2T 0.031(3) 0.033(2) 0.052(2) 0.0024(16) 0.002(2) -0.0002(19)
C3T 0.048(2) 0.0428(18) 0.0488(19) 0.0065(16) 0.0093(17) 0.0129(16)
C4T 0.058(3) 0.033(2) 0.052(3) 0.0002(18) 0.001(2) -0.003(2)
C5T 0.0255(14) 0.0339(16) 0.0362(16) 0.0012(13) 0.0024(13) -0.0011(12)
C6T 0.0372(18) 0.046(2) 0.0436(19) -0.0014(16) 0.0076(15) 0.0010(16)
C7T 0.080(4) 0.064(4) 0.094(5) 0.010(3) 0.052(4) 0.001(3)
C8T 0.091(4) 0.152(6) 0.072(3) 0.026(4) 0.033(3) 0.024(5)
C9T 0.0272(17) 0.0268(14) 0.0391(17) -0.0038(12) -0.0005(13) 0.0042(12)
C10T 0.0347(19) 0.0295(14) 0.0358(16) -0.0012(13) -0.0037(14) 0.0041(13)
C11T 0.046(3) 0.036(2) 0.0336(18) 0.0022(15) 0.0032(17) 0.0001(18)
C12T 0.066(3) 0.050(2) 0.0386(19) -0.0091(16) -0.0066(18) 0.0031(19)
C13T 0.0273(15) 0.0337(16) 0.0395(16) -0.0065(12) -0.0036(13) -0.0009(12)
C14T 0.0321(17) 0.0381(18) 0.0410(18) -0.0049(16) -0.0096(14) -0.0028(14)
C15T 0.0354(19) 0.053(2) 0.043(2) -0.0101(19) -0.0080(16) -0.0017(18)
C16T 0.040(2) 0.083(3) 0.041(2) -0.002(2) -0.0118(17) 0.007(2)
N1X 0.034(5) 0.026(5) 0.035(5) 0.002(4) 0.011(4) 0.009(4)
C1X 0.028(4) 0.032(4) 0.038(4) 0.000(3) 0.006(3) 0.004(3)
C2X 0.028(7) 0.032(5) 0.045(5) -0.002(4) -0.005(5) 0.001(4)
C3X 0.049(5) 0.037(4) 0.037(4) 0.004(3) -0.002(4) 0.000(4)
C4X 0.067(8) 0.031(5) 0.041(5) -0.008(4) 0.005(6) 0.012(6)
C5X 0.048(5) 0.042(5) 0.042(4) -0.001(3) 0.018(4) 0.015(4)
C6X 0.048(5) 0.059(6) 0.048(5) 0.016(5) 0.011(4) 0.013(4)
C7X 0.042(5) 0.056(7) 0.044(5) 0.026(5) 0.014(4) 0.016(5)
C8X 0.031(5) 0.037(5) 0.151(11) 0.019(6) 0.043(6) 0.005(4)
C9X 0.036(5) 0.029(4) 0.046(4) 0.004(3) 0.006(3) -0.001(3)
C10X 0.035(5) 0.035(4) 0.042(4) 0.004(3) 0.006(3) 0.003(3)
C11X 0.051(7) 0.033(5) 0.047(5) 0.006(4) 0.000(5) -0.002(5)
C12X 0.074(7) 0.049(5) 0.046(5) -0.009(4) -0.002(5) -0.003(5)
C13X 0.048(4) 0.041(5) 0.038(4) 0.003(3) 0.000(4) 0.015(4)
C14X 0.075(7) 0.077(7) 0.051(6) -0.019(6) -0.019(6) 0.020(6)
C15X 0.077(8) 0.099(9) 0.050(6) -0.017(7) -0.012(6) 0.036(8)
C16X 0.127(14) 0.140(13) 0.085(9) 0.008(9) -0.004(9) 0.031(12)
P1 0.0308(3) 0.0433(3) 0.0458(3) -0.0009(3) -0.0048(3) 0.0006(3)
F1 0.0381(8) 0.0548(10) 0.0878(13) 0.0082(9) -0.0124(9) -0.0079(7)
F2 0.0598(11) 0.0526(10) 0.0897(14) -0.0146(10) -0.0198(10) 0.0147(8)
F3 0.0331(8) 0.0775(12) 0.0822(13) -0.0185(11) -0.0010(8) -0.0068(8)
F4 0.0495(9) 0.0462(9) 0.0897(13) -0.0048(9) 0.0045(10) 0.0020(8)
F5 0.0664(12) 0.0921(15) 0.0487(9) 0.0067(9) -0.0028(9) 0.0045(11)
F6 0.0704(13) 0.0878(14) 0.0481(9) 0.0068(9) -0.0018(9) 0.0006(11)
O3S 0.092(6) 0.048(4) 0.032(3) -0.018(3) 0.021(3) -0.042(4)
C3S 0.091(9) 0.058(7) 0.068(7) -0.014(5) 0.040(6) -0.026(6)
O2S 0.084(3) 0.060(2) 0.068(2) -0.0039(16) 0.0353(19) 0.0251(18)
C2S 0.156(7) 0.081(5) 0.123(6) -0.027(4) 0.026(5) 0.034(4)
O1S 0.074(3) 0.188(5) 0.0497(18) 0.022(2) 0.0105(17) 0.025(3)
C1S 0.083(3) 0.054(2) 0.064(3) 0.015(2) 0.005(2) -0.010(2)

_geom_special_details            
;
 All esds (except the esd in the dihedral angle between two l.s. planes)
 are estimated using the full covariance matrix.  The cell esds are taken
 into account individually in the estimation of esds in distances, angles
 and torsion angles; correlations between esds in cell parameters are only
 used when they are defined by crystal symmetry.  An approximate (isotropic)
 treatment of cell esds is used for estimating esds involving l.s. planes.
;
loop_
_geom_bond_atom_site_label_1
_geom_bond_atom_site_label_2
_geom_bond_distance
_geom_bond_site_symmetry_2
_geom_bond_publ_flag
O1A C7A 1.230(4) . ?
N1A C1A 1.456(4) . ?
N1A C7A 1.377(4) . ?
N1A C8B 1.449(4) . ?
N2A C2A 1.469(4) . ?
N2A C7A 1.381(4) . ?
N2A C8A 1.451(4) . ?
C1A H1A 1.0000 . ?
C1A C2A 1.521(4) . ?
C1A C6A 1.519(4) . ?
C2A H2A 1.0000 . ?
C2A C3A 1.518(4) . ?
C3A H3AA 0.9900 . ?
C3A H3AB 0.9900 . ?
C3A C4A 1.537(5) . ?
C4A H4AA 0.9900 . ?
C4A H4AB 0.9900 . ?
C4A C5A 1.535(4) . ?
C5A H5AA 0.9900 . ?
C5A H5AB 0.9900 . ?
C5A C6A 1.543(4) . ?
C6A H6AA 0.9900 . ?
C6A H6AB 0.9900 . ?
C8A H8AA 0.9900 . ?
C8A H8AB 0.9900 . ?
C8A N2H 1.453(4) . ?
O1B C7B 1.231(3) . ?
N1B C1B 1.461(3) . ?
N1B C7B 1.374(3) . ?
N1B C8B 1.446(4) . ?
N2B C2B 1.467(3) . ?
N2B C7B 1.387(3) . ?
N2B C8C 1.450(4) . ?
C1B H1B 1.0000 . ?
C1B C2B 1.515(4) . ?
C1B C6B 1.512(4) . ?
C2B H2B 1.0000 . ?
C2B C3B 1.515(3) . ?
C3B H3BA 0.9900 . ?
C3B H3BB 0.9900 . ?
C3B C4B 1.541(4) . ?
C4B H4BA 0.9900 . ?
C4B H4BB 0.9900 . ?
C4B C5B 1.532(5) . ?
C5B H5BA 0.9900 . ?
C5B H5BB 0.9900 . ?
C5B C6B 1.545(4) . ?
C6B H6BA 0.9900 . ?
C6B H6BB 0.9900 . ?
C8B H8BA 0.9900 . ?
C8B H8BB 0.9900 . ?
O1C C7C 1.233(3) . ?
N1C C1C 1.465(3) . ?
N1C C7C 1.367(4) . ?
N1C C8D 1.445(3) . ?
N2C C2C 1.467(3) . ?
N2C C7C 1.376(3) . ?
N2C C8C 1.449(4) . ?
C1C H1C 1.0000 . ?
C1C C2C 1.517(3) . ?
C1C C6C 1.507(4) . ?
C2C H2C 1.0000 . ?
C2C C3C 1.509(3) . ?
C3C H3CA 0.9900 . ?
C3C H3CB 0.9900 . ?
C3C C4C 1.540(4) . ?
C4C H4CA 0.9900 . ?
C4C H4CB 0.9900 . ?
C4C C5C 1.535(4) . ?
C5C H5CA 0.9900 . ?
C5C H5CB 0.9900 . ?
C5C C6C 1.537(3) . ?
C6C H6CA 0.9900 . ?
C6C H6CB 0.9900 . ?
C8C H8CA 0.9900 . ?
C8C H8CB 0.9900 . ?
O1D C7D 1.227(3) . ?
N1D C1D 1.466(3) . ?
N1D C7D 1.365(4) . ?
N1D C8D 1.442(3) . ?
N2D C2D 1.471(3) . ?
N2D C7D 1.387(4) . ?
N2D C8E 1.450(4) . ?
C1D H1D 1.0000 . ?
C1D C2D 1.515(4) . ?
C1D C6D 1.513(4) . ?
C2D H2D 1.0000 . ?
C2D C3D 1.515(3) . ?
C3D H3DA 0.9900 . ?
C3D H3DB 0.9900 . ?
C3D C4D 1.540(4) . ?
C4D H4DA 0.9900 . ?
C4D H4DB 0.9900 . ?
C4D C5D 1.533(4) . ?
C5D H5DA 0.9900 . ?
C5D H5DB 0.9900 . ?
C5D C6D 1.546(3) . ?
C6D H6DA 0.9900 . ?
C6D H6DB 0.9900 . ?
C8D H8DA 0.9900 . ?
C8D H8DB 0.9900 . ?
O1E C7E 1.228(4) . ?
N1E C1E 1.462(4) . ?
N1E C7E 1.386(3) . ?
N1E C8F 1.438(4) . ?
N2E C2E 1.466(3) . ?
N2E C7E 1.378(4) . ?
N2E C8E 1.449(3) . ?
C1E H1E 1.0000 . ?
C1E C2E 1.514(4) . ?
C1E C6E 1.519(4) . ?
C2E H2E 1.0000 . ?
C2E C3E 1.513(4) . ?
C3E H3EA 0.9900 . ?
C3E H3EB 0.9900 . ?
C3E C4E 1.542(4) . ?
C4E H4EA 0.9900 . ?
C4E H4EB 0.9900 . ?
C4E C5E 1.539(4) . ?
C5E H5EA 0.9900 . ?
C5E H5EB 0.9900 . ?
C5E C6E 1.531(4) . ?
C6E H6EA 0.9900 . ?
C6E H6EB 0.9900 . ?
C8E H8EA 0.9900 . ?
C8E H8EB 0.9900 . ?
O1F C7F 1.218(3) . ?
N1F C1F 1.459(4) . ?
N1F C7F 1.380(3) . ?
N1F C8F 1.448(4) . ?
N2F C2F 1.471(3) . ?
N2F C7F 1.385(3) . ?
N2F C8G 1.451(3) . ?
C2F H2F 1.0000 . ?
C2F C1F 1.521(4) . ?
C2F C3F 1.510(4) . ?
C1F H1F 1.0000 . ?
C1F C6F 1.506(4) . ?
C6F H6FA 0.9900 . ?
C6F H6FB 0.9900 . ?
C6F C5F 1.542(5) . ?
C5F H5FA 0.9900 . ?
C5F H5FB 0.9900 . ?
C5F C4F 1.524(5) . ?
C4F H4FA 0.9900 . ?
C4F H4FB 0.9900 . ?
C4F C3F 1.537(5) . ?
C3F H3FA 0.9900 . ?
C3F H3FB 0.9900 . ?
C8F H8FA 0.9900 . ?
C8F H8FB 0.9900 . ?
O1G C7G 1.224(3) . ?
N1G C2G 1.465(3) . ?
N1G C7G 1.380(3) . ?
N1G C8G 1.446(3) . ?
N2G C1G 1.463(3) . ?
N2G C7G 1.374(3) . ?
N2G C8H 1.441(3) . ?
C1G H1G 1.0000 . ?
C1G C2G 1.523(3) . ?
C1G C6G 1.508(4) . ?
C2G H2G 1.0000 . ?
C2G C3G 1.514(3) . ?
C3G H3GA 0.9900 . ?
C3G H3GB 0.9900 . ?
C3G C4G 1.541(5) . ?
C4G H4GA 0.9900 . ?
C4G H4GB 0.9900 . ?
C4G C5G 1.540(4) . ?
C5G H5GA 0.9900 . ?
C5G H5GB 0.9900 . ?
C5G C6G 1.539(4) . ?
C6G H6GA 0.9900 . ?
C6G H6GB 0.9900 . ?
C8G H8GA 0.9900 . ?
C8G H8GB 0.9900 . ?
O1H C7H 1.224(3) . ?
N1H C1H 1.461(3) . ?
N1H C7H 1.374(3) . ?
N1H C8H 1.444(3) . ?
N2H C2H 1.467(4) . ?
N2H C7H 1.381(3) . ?
C1H H1H 1.0000 . ?
C1H C2H 1.520(4) . ?
C1H C6H 1.512(4) . ?
C2H H2H 1.0000 . ?
C2H C3H 1.517(4) . ?
C3H H3HA 0.9900 . ?
C3H H3HB 0.9900 . ?
C3H C4H 1.528(5) . ?
C4H H4HA 0.9900 . ?
C4H H4HB 0.9900 . ?
C4H C5H 1.525(4) . ?
C5H H5HA 0.9900 . ?
C5H H5HB 0.9900 . ?
C5H C6H 1.540(3) . ?
C6H H6HA 0.9900 . ?
C6H H6HB 0.9900 . ?
C8H H8HA 0.9900 . ?
C8H H8HB 0.9900 . ?
N1T C1T 1.527(5) . ?
N1T C5T 1.513(5) . ?
N1T C9T 1.526(5) . ?
N1T C13T 1.528(5) . ?
C1T H1TA 0.9900 . ?
C1T H1TB 0.9900 . ?
C1T C2T 1.518(5) . ?
C2T H2TA 0.9900 . ?
C2T H2TB 0.9900 . ?
C2T C3T 1.503(5) . ?
C3T H3TA 0.9900 . ?
C3T H3TB 0.9900 . ?
C3T C4T 1.518(5) . ?
C4T H4TA 0.9800 . ?
C4T H4TB 0.9800 . ?
C4T H4TC 0.9800 . ?
C5T H5TA 0.9900 . ?
C5T H5TB 0.9900 . ?
C5T C6T 1.522(5) . ?
C6T H6TA 0.9900 . ?
C6T H6TB 0.9900 . ?
C6T C7T 1.532(6) . ?
C7T H7TA 0.9900 . ?
C7T H7TB 0.9900 . ?
C7T C8T 1.465(7) . ?
C8T H8TA 0.9800 . ?
C8T H8TB 0.9800 . ?
C8T H8TC 0.9800 . ?
C9T H9TA 0.9900 . ?
C9T H9TB 0.9900 . ?
C9T C10T 1.519(4) . ?
C10T H10A 0.9900 . ?
C10T H10B 0.9900 . ?
C10T C11T 1.528(5) . ?
C11T H11A 0.9900 . ?
C11T H11B 0.9900 . ?
C11T C12T 1.521(5) . ?
C12T H12A 0.9800 . ?
C12T H12B 0.9800 . ?
C12T H12C 0.9800 . ?
C13T H13A 0.9900 . ?
C13T H13B 0.9900 . ?
C13T C14T 1.513(5) . ?
C14T H14A 0.9900 . ?
C14T H14B 0.9900 . ?
C14T C15T 1.536(5) . ?
C15T H15A 0.9900 . ?
C15T H15B 0.9900 . ?
C15T C16T 1.502(6) . ?
C16T H16A 0.9800 . ?
C16T H16B 0.9800 . ?
C16T H16C 0.9800 . ?
N1X C1X 1.523(10) . ?
N1X C5X 1.525(10) . ?
N1X C9X 1.530(10) . ?
N1X C13X 1.527(10) . ?
C1X H1XA 0.9900 . ?
C1X H1XB 0.9900 . ?
C1X C2X 1.520(10) . ?
C2X H2XA 0.9900 . ?
C2X H2XB 0.9900 . ?
C2X C3X 1.509(11) . ?
C3X H3XA 0.9900 . ?
C3X H3XB 0.9900 . ?
C3X C4X 1.505(9) . ?
C4X H4XA 0.9800 . ?
C4X H4XB 0.9800 . ?
C4X H4XC 0.9800 . ?
C5X H5XA 0.9900 . ?
C5X H5XB 0.9900 . ?
C5X C6X 1.503(10) . ?
C6X H6XA 0.9900 . ?
C6X H6XB 0.9900 . ?
C6X C7X 1.515(11) . ?
C7X H7XA 0.9900 . ?
C7X H7XB 0.9900 . ?
C7X C8X 1.502(10) . ?
C8X H8XA 0.9800 . ?
C8X H8XB 0.9800 . ?
C8X H8XC 0.9800 . ?
C9X H9XA 0.9900 . ?
C9X H9XB 0.9900 . ?
C9X C10X 1.515(10) . ?
C10X H10C 0.9900 . ?
C10X H10D 0.9900 . ?
C10X C11X 1.516(11) . ?
C11X H11C 0.9900 . ?
C11X H11D 0.9900 . ?
C11X C12X 1.501(10) . ?
C12X H12D 0.9800 . ?
C12X H12E 0.9800 . ?
C12X H12F 0.9800 . ?
C13X H13C 0.9900 . ?
C13X H13D 0.9900 . ?
C13X C14X 1.521(11) . ?
C14X H14C 0.9900 . ?
C14X H14D 0.9900 . ?
C14X C15X 1.529(12) . ?
C15X H15C 0.9900 . ?
C15X H15D 0.9900 . ?
C15X C16X 1.473(11) . ?
C16X H16D 0.9800 . ?
C16X H16E 0.9800 . ?
C16X H16F 0.9800 . ?
P1 F1 1.6011(18) . ?
P1 F2 1.597(2) . ?
P1 F3 1.5960(18) . ?
P1 F4 1.5966(19) . ?
P1 F5 1.589(2) . ?
P1 F6 1.588(2) . ?
O3S H3S 0.8400 . ?
O3S C3S 1.391(10) . ?
C3S H3SA 0.9800 . ?
C3S H3SB 0.9800 . ?
C3S H3SC 0.9800 . ?
O2S H2S 0.8400 . ?
O2S C2S 1.432(9) . ?
C2S H2SA 0.9800 . ?
C2S H2SB 0.9800 . ?
C2S H2SC 0.9800 . ?
O1S H1S 0.8400 . ?
O1S C1S 1.350(6) . ?
C1S H1SA 0.9800 . ?
C1S H1SB 0.9800 . ?
C1S H1SC 0.9800 . ?

loop_
_geom_angle_atom_site_label_1
_geom_angle_atom_site_label_2
_geom_angle_atom_site_label_3
_geom_angle
_geom_angle_site_symmetry_1
_geom_angle_site_symmetry_3
_geom_angle_publ_flag
C7A N1A C1A 109.3(2) . . ?
C7A N1A C8B 121.2(2) . . ?
C8B N1A C1A 121.4(2) . . ?
C7A N2A C2A 108.5(2) . . ?
C7A N2A C8A 120.4(3) . . ?
C8A N2A C2A 124.0(2) . . ?
N1A C1A H1A 108.4 . . ?
N1A C1A C2A 100.6(2) . . ?
N1A C1A C6A 120.3(2) . . ?
C2A C1A H1A 108.4 . . ?
C6A C1A H1A 108.4 . . ?
C6A C1A C2A 110.2(2) . . ?
N2A C2A C1A 100.6(2) . . ?
N2A C2A H2A 108.4 . . ?
N2A C2A C3A 120.9(2) . . ?
C1A C2A H2A 108.4 . . ?
C3A C2A C1A 109.4(2) . . ?
C3A C2A H2A 108.4 . . ?
C2A C3A H3AA 110.5 . . ?
C2A C3A H3AB 110.5 . . ?
C2A C3A C4A 106.3(2) . . ?
H3AA C3A H3AB 108.7 . . ?
C4A C3A H3AA 110.5 . . ?
C4A C3A H3AB 110.5 . . ?
C3A C4A H4AA 109.0 . . ?
C3A C4A H4AB 108.9 . . ?
H4AA C4A H4AB 107.8 . . ?
C5A C4A C3A 113.1(3) . . ?
C5A C4A H4AA 108.9 . . ?
C5A C4A H4AB 108.9 . . ?
C4A C5A H5AA 109.0 . . ?
C4A C5A H5AB 109.0 . . ?
C4A C5A C6A 112.9(2) . . ?
H5AA C5A H5AB 107.8 . . ?
C6A C5A H5AA 109.0 . . ?
C6A C5A H5AB 109.0 . . ?
C1A C6A C5A 106.2(2) . . ?
C1A C6A H6AA 110.5 . . ?
C1A C6A H6AB 110.5 . . ?
C5A C6A H6AA 110.5 . . ?
C5A C6A H6AB 110.5 . . ?
H6AA C6A H6AB 108.7 . . ?
O1A C7A N1A 126.7(3) . . ?
O1A C7A N2A 125.4(3) . . ?
N1A C7A N2A 107.8(3) . . ?
N2A C8A H8AA 108.4 . . ?
N2A C8A H8AB 108.4 . . ?
N2A C8A N2H 115.3(2) . . ?
H8AA C8A H8AB 107.5 . . ?
N2H C8A H8AA 108.4 . . ?
N2H C8A H8AB 108.4 . . ?
C7B N1B C1B 108.7(2) . . ?
C7B N1B C8B 121.1(2) . . ?
C8B N1B C1B 121.2(2) . . ?
C7B N2B C2B 108.2(2) . . ?
C7B N2B C8C 120.7(2) . . ?
C8C N2B C2B 124.0(2) . . ?
N1B C1B H1B 108.3 . . ?
N1B C1B C2B 100.6(2) . . ?
N1B C1B C6B 119.8(2) . . ?
C2B C1B H1B 108.3 . . ?
C6B C1B H1B 108.3 . . ?
C6B C1B C2B 111.1(2) . . ?
N2B C2B C1B 100.5(2) . . ?
N2B C2B H2B 108.6 . . ?
N2B C2B C3B 120.1(2) . . ?
C1B C2B H2B 108.6 . . ?
C1B C2B C3B 110.0(2) . . ?
C3B C2B H2B 108.6 . . ?
C2B C3B H3BA 110.5 . . ?
C2B C3B H3BB 110.5 . . ?
C2B C3B C4B 106.0(2) . . ?
H3BA C3B H3BB 108.7 . . ?
C4B C3B H3BA 110.5 . . ?
C4B C3B H3BB 110.5 . . ?
C3B C4B H4BA 108.8 . . ?
C3B C4B H4BB 108.8 . . ?
H4BA C4B H4BB 107.7 . . ?
C5B C4B C3B 113.8(3) . . ?
C5B C4B H4BA 108.8 . . ?
C5B C4B H4BB 108.8 . . ?
C4B C5B H5BA 109.0 . . ?
C4B C5B H5BB 109.0 . . ?
C4B C5B C6B 112.9(2) . . ?
H5BA C5B H5BB 107.8 . . ?
C6B C5B H5BA 109.0 . . ?
C6B C5B H5BB 109.0 . . ?
C1B C6B C5B 105.8(2) . . ?
C1B C6B H6BA 110.6 . . ?
C1B C6B H6BB 110.6 . . ?
C5B C6B H6BA 110.6 . . ?
C5B C6B H6BB 110.6 . . ?
H6BA C6B H6BB 108.7 . . ?
O1B C7B N1B 126.1(3) . . ?
O1B C7B N2B 125.9(3) . . ?
N1B C7B N2B 108.0(2) . . ?
N1A C8B H8BA 109.4 . . ?
N1A C8B H8BB 109.4 . . ?
N1B C8B N1A 111.3(2) . . ?
N1B C8B H8BA 109.4 . . ?
N1B C8B H8BB 109.4 . . ?
H8BA C8B H8BB 108.0 . . ?
C7C N1C C1C 108.6(2) . . ?
C7C N1C C8D 121.7(2) . . ?
C8D N1C C1C 123.0(2) . . ?
C7C N2C C2C 108.1(2) . . ?
C7C N2C C8C 121.5(2) . . ?
C8C N2C C2C 123.8(2) . . ?
N1C C1C H1C 108.3 . . ?
N1C C1C C2C 99.96(19) . . ?
N1C C1C C6C 120.4(2) . . ?
C2C C1C H1C 108.3 . . ?
C6C C1C H1C 108.3 . . ?
C6C C1C C2C 111.0(2) . . ?
N2C C2C C1C 100.22(19) . . ?
N2C C2C H2C 108.3 . . ?
N2C C2C C3C 120.3(2) . . ?
C1C C2C H2C 108.3 . . ?
C3C C2C C1C 110.7(2) . . ?
C3C C2C H2C 108.3 . . ?
C2C C3C H3CA 110.6 . . ?
C2C C3C H3CB 110.6 . . ?
C2C C3C C4C 105.5(2) . . ?
H3CA C3C H3CB 108.8 . . ?
C4C C3C H3CA 110.6 . . ?
C4C C3C H3CB 110.6 . . ?
C3C C4C H4CA 109.1 . . ?
C3C C4C H4CB 109.1 . . ?
H4CA C4C H4CB 107.8 . . ?
C5C C4C C3C 112.6(2) . . ?
C5C C4C H4CA 109.1 . . ?
C5C C4C H4CB 109.1 . . ?
C4C C5C H5CA 109.1 . . ?
C4C C5C H5CB 109.1 . . ?
C4C C5C C6C 112.7(2) . . ?
H5CA C5C H5CB 107.8 . . ?
C6C C5C H5CA 109.1 . . ?
C6C C5C H5CB 109.1 . . ?
C1C C6C C5C 106.2(2) . . ?
C1C C6C H6CA 110.5 . . ?
C1C C6C H6CB 110.5 . . ?
C5C C6C H6CA 110.5 . . ?
C5C C6C H6CB 110.5 . . ?
H6CA C6C H6CB 108.7 . . ?
O1C C7C N1C 125.4(3) . . ?
O1C C7C N2C 126.2(3) . . ?
N1C C7C N2C 108.4(2) . . ?
N2B C8C H8CA 108.4 . . ?
N2B C8C H8CB 108.4 . . ?
N2C C8C N2B 115.4(2) . . ?
N2C C8C H8CA 108.4 . . ?
N2C C8C H8CB 108.4 . . ?
H8CA C8C H8CB 107.5 . . ?
C7D N1D C1D 109.4(2) . . ?
C7D N1D C8D 121.1(2) . . ?
C8D N1D C1D 122.5(2) . . ?
C7D N2D C2D 107.6(2) . . ?
C7D N2D C8E 120.3(2) . . ?
C8E N2D C2D 124.6(2) . . ?
N1D C1D H1D 108.4 . . ?
N1D C1D C2D 100.1(2) . . ?
N1D C1D C6D 119.9(2) . . ?
C2D C1D H1D 108.4 . . ?
C6D C1D H1D 108.4 . . ?
C6D C1D C2D 111.0(2) . . ?
N2D C2D C1D 100.7(2) . . ?
N2D C2D H2D 108.1 . . ?
N2D C2D C3D 120.9(2) . . ?
C1D C2D H2D 108.1 . . ?
C1D C2D C3D 110.3(2) . . ?
C3D C2D H2D 108.1 . . ?
C2D C3D H3DA 110.6 . . ?
C2D C3D H3DB 110.6 . . ?
C2D C3D C4D 105.5(2) . . ?
H3DA C3D H3DB 108.8 . . ?
C4D C3D H3DA 110.6 . . ?
C4D C3D H3DB 110.6 . . ?
C3D C4D H4DA 108.9 . . ?
C3D C4D H4DB 108.9 . . ?
H4DA C4D H4DB 107.7 . . ?
C5D C4D C3D 113.4(3) . . ?
C5D C4D H4DA 108.9 . . ?
C5D C4D H4DB 108.9 . . ?
C4D C5D H5DA 109.0 . . ?
C4D C5D H5DB 109.0 . . ?
C4D C5D C6D 112.8(2) . . ?
H5DA C5D H5DB 107.8 . . ?
C6D C5D H5DA 109.0 . . ?
C6D C5D H5DB 109.0 . . ?
C1D C6D C5D 106.7(2) . . ?
C1D C6D H6DA 110.4 . . ?
C1D C6D H6DB 110.4 . . ?
C5D C6D H6DA 110.4 . . ?
C5D C6D H6DB 110.4 . . ?
H6DA C6D H6DB 108.6 . . ?
O1D C7D N1D 126.3(3) . . ?
O1D C7D N2D 125.4(3) . . ?
N1D C7D N2D 108.2(2) . . ?
N1C C8D H8DA 109.4 . . ?
N1C C8D H8DB 109.4 . . ?
N1D C8D N1C 111.0(2) . . ?
N1D C8D H8DA 109.4 . . ?
N1D C8D H8DB 109.4 . . ?
H8DA C8D H8DB 108.0 . . ?
C7E N1E C1E 108.7(2) . . ?
C7E N1E C8F 120.0(2) . . ?
C8F N1E C1E 121.5(2) . . ?
C7E N2E C2E 109.3(2) . . ?
C7E N2E C8E 120.2(2) . . ?
C8E N2E C2E 124.3(2) . . ?
N1E C1E H1E 108.3 . . ?
N1E C1E C2E 100.9(2) . . ?
N1E C1E C6E 119.8(2) . . ?
C2E C1E H1E 108.3 . . ?
C2E C1E C6E 110.6(2) . . ?
C6E C1E H1E 108.3 . . ?
N2E C2E C1E 100.5(2) . . ?
N2E C2E H2E 108.5 . . ?
N2E C2E C3E 120.8(2) . . ?
C1E C2E H2E 108.5 . . ?
C3E C2E C1E 109.3(2) . . ?
C3E C2E H2E 108.5 . . ?
C2E C3E H3EA 110.6 . . ?
C2E C3E H3EB 110.6 . . ?
C2E C3E C4E 105.7(2) . . ?
H3EA C3E H3EB 108.7 . . ?
C4E C3E H3EA 110.6 . . ?
C4E C3E H3EB 110.6 . . ?
C3E C4E H4EA 108.9 . . ?
C3E C4E H4EB 108.9 . . ?
H4EA C4E H4EB 107.8 . . ?
C5E C4E C3E 113.2(3) . . ?
C5E C4E H4EA 108.9 . . ?
C5E C4E H4EB 108.9 . . ?
C4E C5E H5EA 108.9 . . ?
C4E C5E H5EB 108.9 . . ?
H5EA C5E H5EB 107.8 . . ?
C6E C5E C4E 113.2(2) . . ?
C6E C5E H5EA 108.9 . . ?
C6E C5E H5EB 108.9 . . ?
C1E C6E C5E 106.0(2) . . ?
C1E C6E H6EA 110.5 . . ?
C1E C6E H6EB 110.5 . . ?
C5E C6E H6EA 110.5 . . ?
C5E C6E H6EB 110.5 . . ?
H6EA C6E H6EB 108.7 . . ?
O1E C7E N1E 126.1(3) . . ?
O1E C7E N2E 126.4(3) . . ?
N2E C7E N1E 107.5(2) . . ?
N2D C8E H8EA 108.3 . . ?
N2D C8E H8EB 108.3 . . ?
N2E C8E N2D 115.8(2) . . ?
N2E C8E H8EA 108.3 . . ?
N2E C8E H8EB 108.3 . . ?
H8EA C8E H8EB 107.4 . . ?
C7F N1F C1F 109.2(2) . . ?
C7F N1F C8F 120.2(2) . . ?
C8F N1F C1F 121.4(2) . . ?
C7F N2F C2F 108.5(2) . . ?
C7F N2F C8G 120.1(2) . . ?
C8G N2F C2F 123.3(2) . . ?
N2F C2F H2F 108.8 . . ?
N2F C2F C1F 100.3(2) . . ?
N2F C2F C3F 119.9(2) . . ?
C1F C2F H2F 108.8 . . ?
C3F C2F H2F 108.8 . . ?
C3F C2F C1F 109.6(2) . . ?
N1F C1F C2F 100.6(2) . . ?
N1F C1F H1F 108.2 . . ?
N1F C1F C6F 120.2(2) . . ?
C2F C1F H1F 108.2 . . ?
C6F C1F C2F 111.0(3) . . ?
C6F C1F H1F 108.2 . . ?
C1F C6F H6FA 110.7 . . ?
C1F C6F H6FB 110.7 . . ?
C1F C6F C5F 105.3(3) . . ?
H6FA C6F H6FB 108.8 . . ?
C5F C6F H6FA 110.7 . . ?
C5F C6F H6FB 110.7 . . ?
C6F C5F H5FA 109.0 . . ?
C6F C5F H5FB 109.0 . . ?
H5FA C5F H5FB 107.8 . . ?
C4F C5F C6F 113.0(3) . . ?
C4F C5F H5FA 109.0 . . ?
C4F C5F H5FB 109.0 . . ?
C5F C4F H4FA 108.7 . . ?
C5F C4F H4FB 108.7 . . ?
C5F C4F C3F 114.1(3) . . ?
H4FA C4F H4FB 107.6 . . ?
C3F C4F H4FA 108.7 . . ?
C3F C4F H4FB 108.7 . . ?
C2F C3F C4F 106.1(3) . . ?
C2F C3F H3FA 110.5 . . ?
C2F C3F H3FB 110.5 . . ?
C4F C3F H3FA 110.5 . . ?
C4F C3F H3FB 110.5 . . ?
H3FA C3F H3FB 108.7 . . ?
O1F C7F N1F 126.3(3) . . ?
O1F C7F N2F 126.0(2) . . ?
N1F C7F N2F 107.7(2) . . ?
N1E C8F N1F 112.1(2) . . ?
N1E C8F H8FA 109.2 . . ?
N1E C8F H8FB 109.2 . . ?
N1F C8F H8FA 109.2 . . ?
N1F C8F H8FB 109.2 . . ?
H8FA C8F H8FB 107.9 . . ?
C7G N1G C2G 108.83(19) . . ?
C7G N1G C8G 120.1(2) . . ?
C8G N1G C2G 124.2(2) . . ?
C7G N2G C1G 108.64(19) . . ?
C7G N2G C8H 120.8(2) . . ?
C8H N2G C1G 121.3(2) . . ?
N2G C1G H1G 108.5 . . ?
N2G C1G C2G 100.43(19) . . ?
N2G C1G C6G 119.7(2) . . ?
C2G C1G H1G 108.5 . . ?
C6G C1G H1G 108.5 . . ?
C6G C1G C2G 110.7(2) . . ?
N1G C2G C1G 100.0(2) . . ?
N1G C2G H2G 108.6 . . ?
N1G C2G C3G 120.6(2) . . ?
C1G C2G H2G 108.6 . . ?
C3G C2G C1G 109.6(2) . . ?
C3G C2G H2G 108.6 . . ?
C2G C3G H3GA 110.6 . . ?
C2G C3G H3GB 110.6 . . ?
C2G C3G C4G 105.6(3) . . ?
H3GA C3G H3GB 108.8 . . ?
C4G C3G H3GA 110.6 . . ?
C4G C3G H3GB 110.6 . . ?
C3G C4G H4GA 108.9 . . ?
C3G C4G H4GB 108.9 . . ?
H4GA C4G H4GB 107.7 . . ?
C5G C4G C3G 113.3(3) . . ?
C5G C4G H4GA 108.9 . . ?
C5G C4G H4GB 108.9 . . ?
C4G C5G H5GA 109.0 . . ?
C4G C5G H5GB 109.0 . . ?
H5GA C5G H5GB 107.8 . . ?
C6G C5G C4G 113.0(2) . . ?
C6G C5G H5GA 109.0 . . ?
C6G C5G H5GB 109.0 . . ?
C1G C6G C5G 106.7(2) . . ?
C1G C6G H6GA 110.4 . . ?
C1G C6G H6GB 110.4 . . ?
C5G C6G H6GA 110.4 . . ?
C5G C6G H6GB 110.4 . . ?
H6GA C6G H6GB 108.6 . . ?
O1G C7G N1G 125.8(2) . . ?
O1G C7G N2G 126.2(2) . . ?
N2G C7G N1G 108.0(2) . . ?
N2F C8G H8GA 108.3 . . ?
N2F C8G H8GB 108.3 . . ?
N1G C8G N2F 116.0(2) . . ?
N1G C8G H8GA 108.3 . . ?
N1G C8G H8GB 108.3 . . ?
H8GA C8G H8GB 107.4 . . ?
C7H N1H C1H 109.1(2) . . ?
C7H N1H C8H 120.4(2) . . ?
C8H N1H C1H 122.1(2) . . ?
C8A N2H C2H 124.3(2) . . ?
C7H N2H C8A 120.1(3) . . ?
C7H N2H C2H 108.2(2) . . ?
N1H C1H H1H 108.6 . . ?
N1H C1H C2H 100.3(2) . . ?
N1H C1H C6H 119.2(2) . . ?
C2H C1H H1H 108.6 . . ?
C6H C1H H1H 108.6 . . ?
C6H C1H C2H 110.9(2) . . ?
N2H C2H C1H 100.3(2) . . ?
N2H C2H H2H 108.1 . . ?
N2H C2H C3H 122.0(2) . . ?
C1H C2H H2H 108.1 . . ?
C3H C2H C1H 109.3(2) . . ?
C3H C2H H2H 108.1 . . ?
C2H C3H H3HA 110.6 . . ?
C2H C3H H3HB 110.6 . . ?
C2H C3H C4H 105.9(2) . . ?
H3HA C3H H3HB 108.7 . . ?
C4H C3H H3HA 110.6 . . ?
C4H C3H H3HB 110.6 . . ?
C3H C4H H4HA 108.8 . . ?
C3H C4H H4HB 108.8 . . ?
H4HA C4H H4HB 107.7 . . ?
C5H C4H C3H 113.6(3) . . ?
C5H C4H H4HA 108.8 . . ?
C5H C4H H4HB 108.8 . . ?
C4H C5H H5HA 109.0 . . ?
C4H C5H H5HB 109.0 . . ?
C4H C5H C6H 112.9(2) . . ?
H5HA C5H H5HB 107.8 . . ?
C6H C5H H5HA 109.0 . . ?
C6H C5H H5HB 109.0 . . ?
C1H C6H C5H 106.9(2) . . ?
C1H C6H H6HA 110.3 . . ?
C1H C6H H6HB 110.3 . . ?
C5H C6H H6HA 110.3 . . ?
C5H C6H H6HB 110.3 . . ?
H6HA C6H H6HB 108.6 . . ?
O1H C7H N1H 125.9(2) . . ?
O1H C7H N2H 126.1(3) . . ?
N1H C7H N2H 108.0(2) . . ?
N2G C8H N1H 111.2(2) . . ?
N2G C8H H8HA 109.4 . . ?
N2G C8H H8HB 109.4 . . ?
N1H C8H H8HA 109.4 . . ?
N1H C8H H8HB 109.4 . . ?
H8HA C8H H8HB 108.0 . . ?
C1T N1T C13T 107.9(3) . . ?
C5T N1T C1T 109.5(3) . . ?
C5T N1T C9T 108.3(3) . . ?
C5T N1T C13T 111.6(3) . . ?
C9T N1T C1T 110.3(3) . . ?
C9T N1T C13T 109.3(3) . . ?
N1T C1T H1TA 108.4 . . ?
N1T C1T H1TB 108.4 . . ?
H1TA C1T H1TB 107.5 . . ?
C2T C1T N1T 115.4(3) . . ?
C2T C1T H1TA 108.4 . . ?
C2T C1T H1TB 108.4 . . ?
C1T C2T H2TA 109.5 . . ?
C1T C2T H2TB 109.5 . . ?
H2TA C2T H2TB 108.1 . . ?
C3T C2T C1T 110.5(4) . . ?
C3T C2T H2TA 109.5 . . ?
C3T C2T H2TB 109.5 . . ?
C2T C3T H3TA 108.8 . . ?
C2T C3T H3TB 108.8 . . ?
C2T C3T C4T 113.9(4) . . ?
H3TA C3T H3TB 107.7 . . ?
C4T C3T H3TA 108.8 . . ?
C4T C3T H3TB 108.8 . . ?
C3T C4T H4TA 109.5 . . ?
C3T C4T H4TB 109.5 . . ?
C3T C4T H4TC 109.5 . . ?
H4TA C4T H4TB 109.5 . . ?
H4TA C4T H4TC 109.5 . . ?
H4TB C4T H4TC 109.5 . . ?
N1T C5T H5TA 108.4 . . ?
N1T C5T H5TB 108.4 . . ?
N1T C5T C6T 115.6(3) . . ?
H5TA C5T H5TB 107.4 . . ?
C6T C5T H5TA 108.4 . . ?
C6T C5T H5TB 108.4 . . ?
C5T C6T H6TA 109.9 . . ?
C5T C6T H6TB 109.9 . . ?
C5T C6T C7T 108.9(4) . . ?
H6TA C6T H6TB 108.3 . . ?
C7T C6T H6TA 109.9 . . ?
C7T C6T H6TB 109.9 . . ?
C6T C7T H7TA 109.1 . . ?
C6T C7T H7TB 109.1 . . ?
H7TA C7T H7TB 107.8 . . ?
C8T C7T C6T 112.5(6) . . ?
C8T C7T H7TA 109.1 . . ?
C8T C7T H7TB 109.1 . . ?
C7T C8T H8TA 109.5 . . ?
C7T C8T H8TB 109.5 . . ?
C7T C8T H8TC 109.5 . . ?
H8TA C8T H8TB 109.5 . . ?
H8TA C8T H8TC 109.5 . . ?
H8TB C8T H8TC 109.5 . . ?
N1T C9T H9TA 108.3 . . ?
N1T C9T H9TB 108.3 . . ?
H9TA C9T H9TB 107.4 . . ?
C10T C9T N1T 116.1(3) . . ?
C10T C9T H9TA 108.3 . . ?
C10T C9T H9TB 108.3 . . ?
C9T C10T H10A 109.7 . . ?
C9T C10T H10B 109.7 . . ?
C9T C10T C11T 109.8(3) . . ?
H10A C10T H10B 108.2 . . ?
C11T C10T H10A 109.7 . . ?
C11T C10T H10B 109.7 . . ?
C10T C11T H11A 109.4 . . ?
C10T C11T H11B 109.4 . . ?
H11A C11T H11B 108.0 . . ?
C12T C11T C10T 111.3(4) . . ?
C12T C11T H11A 109.4 . . ?
C12T C11T H11B 109.4 . . ?
C11T C12T H12A 109.5 . . ?
C11T C12T H12B 109.5 . . ?
C11T C12T H12C 109.5 . . ?
H12A C12T H12B 109.5 . . ?
H12A C12T H12C 109.5 . . ?
H12B C12T H12C 109.5 . . ?
N1T C13T H13A 108.4 . . ?
N1T C13T H13B 108.4 . . ?
H13A C13T H13B 107.4 . . ?
C14T C13T N1T 115.7(3) . . ?
C14T C13T H13A 108.4 . . ?
C14T C13T H13B 108.4 . . ?
C13T C14T H14A 109.5 . . ?
C13T C14T H14B 109.5 . . ?
C13T C14T C15T 110.9(3) . . ?
H14A C14T H14B 108.1 . . ?
C15T C14T H14A 109.5 . . ?
C15T C14T H14B 109.5 . . ?
C14T C15T H15A 108.9 . . ?
C14T C15T H15B 108.9 . . ?
H15A C15T H15B 107.7 . . ?
C16T C15T C14T 113.5(4) . . ?
C16T C15T H15A 108.9 . . ?
C16T C15T H15B 108.9 . . ?
C15T C16T H16A 109.5 . . ?
C15T C16T H16B 109.5 . . ?
C15T C16T H16C 109.5 . . ?
H16A C16T H16B 109.5 . . ?
H16A C16T H16C 109.5 . . ?
H16B C16T H16C 109.5 . . ?
C1X N1X C5X 108.7(8) . . ?
C1X N1X C9X 110.7(7) . . ?
C1X N1X C13X 107.9(8) . . ?
C5X N1X C9X 108.2(8) . . ?
C5X N1X C13X 112.0(8) . . ?
C13X N1X C9X 109.3(8) . . ?
N1X C1X H1XA 108.2 . . ?
N1X C1X H1XB 108.2 . . ?
H1XA C1X H1XB 107.3 . . ?
C2X C1X N1X 116.5(8) . . ?
C2X C1X H1XA 108.2 . . ?
C2X C1X H1XB 108.2 . . ?
C1X C2X H2XA 110.0 . . ?
C1X C2X H2XB 110.0 . . ?
H2XA C2X H2XB 108.4 . . ?
C3X C2X C1X 108.5(9) . . ?
C3X C2X H2XA 110.0 . . ?
C3X C2X H2XB 110.0 . . ?
C2X C3X H3XA 108.8 . . ?
C2X C3X H3XB 108.8 . . ?
H3XA C3X H3XB 107.7 . . ?
C4X C3X C2X 113.7(9) . . ?
C4X C3X H3XA 108.8 . . ?
C4X C3X H3XB 108.8 . . ?
C3X C4X H4XA 109.5 . . ?
C3X C4X H4XB 109.5 . . ?
C3X C4X H4XC 109.5 . . ?
H4XA C4X H4XB 109.5 . . ?
H4XA C4X H4XC 109.5 . . ?
H4XB C4X H4XC 109.5 . . ?
N1X C5X H5XA 108.8 . . ?
N1X C5X H5XB 108.8 . . ?
H5XA C5X H5XB 107.7 . . ?
C6X C5X N1X 113.9(8) . . ?
C6X C5X H5XA 108.8 . . ?
C6X C5X H5XB 108.8 . . ?
C5X C6X H6XA 109.4 . . ?
C5X C6X H6XB 109.4 . . ?
C5X C6X C7X 111.3(9) . . ?
H6XA C6X H6XB 108.0 . . ?
C7X C6X H6XA 109.4 . . ?
C7X C6X H6XB 109.4 . . ?
C6X C7X H7XA 110.2 . . ?
C6X C7X H7XB 110.2 . . ?
H7XA C7X H7XB 108.5 . . ?
C8X C7X C6X 107.6(10) . . ?
C8X C7X H7XA 110.2 . . ?
C8X C7X H7XB 110.2 . . ?
C7X C8X H8XA 109.5 . . ?
C7X C8X H8XB 109.5 . . ?
C7X C8X H8XC 109.5 . . ?
H8XA C8X H8XB 109.5 . . ?
H8XA C8X H8XC 109.5 . . ?
H8XB C8X H8XC 109.5 . . ?
N1X C9X H9XA 108.0 . . ?
N1X C9X H9XB 108.0 . . ?
H9XA C9X H9XB 107.3 . . ?
C10X C9X N1X 117.0(8) . . ?
C10X C9X H9XA 108.0 . . ?
C10X C9X H9XB 108.0 . . ?
C9X C10X H10C 109.7 . . ?
C9X C10X H10D 109.7 . . ?
C9X C10X C11X 110.0(8) . . ?
H10C C10X H10D 108.2 . . ?
C11X C10X H10C 109.7 . . ?
C11X C10X H10D 109.7 . . ?
C10X C11X H11C 108.9 . . ?
C10X C11X H11D 108.9 . . ?
H11C C11X H11D 107.8 . . ?
C12X C11X C10X 113.2(9) . . ?
C12X C11X H11C 108.9 . . ?
C12X C11X H11D 108.9 . . ?
C11X C12X H12D 109.5 . . ?
C11X C12X H12E 109.5 . . ?
C11X C12X H12F 109.5 . . ?
H12D C12X H12E 109.5 . . ?
H12D C12X H12F 109.5 . . ?
H12E C12X H12F 109.5 . . ?
N1X C13X H13C 108.4 . . ?
N1X C13X H13D 108.4 . . ?
H13C C13X H13D 107.4 . . ?
C14X C13X N1X 115.7(8) . . ?
C14X C13X H13C 108.4 . . ?
C14X C13X H13D 108.4 . . ?
C13X C14X H14C 109.4 . . ?
C13X C14X H14D 109.4 . . ?
C13X C14X C15X 111.0(11) . . ?
H14C C14X H14D 108.0 . . ?
C15X C14X H14C 109.4 . . ?
C15X C14X H14D 109.4 . . ?
C14X C15X H15C 108.0 . . ?
C14X C15X H15D 108.0 . . ?
H15C C15X H15D 107.2 . . ?
C16X C15X C14X 117.3(14) . . ?
C16X C15X H15C 108.0 . . ?
C16X C15X H15D 108.0 . . ?
C15X C16X H16D 109.5 . . ?
C15X C16X H16E 109.5 . . ?
C15X C16X H16F 109.5 . . ?
H16D C16X H16E 109.5 . . ?
H16D C16X H16F 109.5 . . ?
H16E C16X H16F 109.5 . . ?
F2 P1 F1 90.16(11) . . ?
F3 P1 F1 179.62(13) . . ?
F3 P1 F2 89.81(11) . . ?
F3 P1 F4 90.02(11) . . ?
F4 P1 F1 90.01(10) . . ?
F4 P1 F2 179.80(15) . . ?
F5 P1 F1 89.97(12) . . ?
F5 P1 F2 90.00(13) . . ?
F5 P1 F3 89.65(12) . . ?
F5 P1 F4 90.11(12) . . ?
F6 P1 F1 90.08(12) . . ?
F6 P1 F2 90.06(13) . . ?
F6 P1 F3 90.29(12) . . ?
F6 P1 F4 89.83(12) . . ?
F6 P1 F5 179.92(17) . . ?
C3S O3S H3S 109.5 . . ?
O3S C3S H3SA 109.5 . . ?
O3S C3S H3SB 109.5 . . ?
O3S C3S H3SC 109.5 . . ?
H3SA C3S H3SB 109.5 . . ?
H3SA C3S H3SC 109.5 . . ?
H3SB C3S H3SC 109.5 . . ?
C2S O2S H2S 109.5 . . ?
O2S C2S H2SA 109.5 . . ?
O2S C2S H2SB 109.5 . . ?
O2S C2S H2SC 109.5 . . ?
H2SA C2S H2SB 109.5 . . ?
H2SA C2S H2SC 109.5 . . ?
H2SB C2S H2SC 109.5 . . ?
C1S O1S H1S 109.5 . . ?
O1S C1S H1SA 109.5 . . ?
O1S C1S H1SB 109.5 . . ?
O1S C1S H1SC 109.5 . . ?
H1SA C1S H1SB 109.5 . . ?
H1SA C1S H1SC 109.5 . . ?
H1SB C1S H1SC 109.5 . . ?

loop_
_geom_torsion_atom_site_label_1
_geom_torsion_atom_site_label_2
_geom_torsion_atom_site_label_3
_geom_torsion_atom_site_label_4
_geom_torsion
_geom_torsion_site_symmetry_1
_geom_torsion_site_symmetry_2
_geom_torsion_site_symmetry_3
_geom_torsion_site_symmetry_4
_geom_torsion_publ_flag
N1A C1A C2A N2A -34.7(2) . . . . ?
N1A C1A C2A C3A -163.0(2) . . . . ?
N1A C1A C6A C5A -177.7(2) . . . . ?
N2A C2A C3A C4A -177.9(2) . . . . ?
N2A C8A N2H C2H -51.5(4) . . . . ?
N2A C8A N2H C7H 95.0(3) . . . . ?
C1A N1A C7A O1A 168.4(3) . . . . ?
C1A N1A C7A N2A -11.8(3) . . . . ?
C1A N1A C8B N1B 89.5(3) . . . . ?
C1A C2A C3A C4A -61.9(3) . . . . ?
C2A N2A C7A O1A 167.2(3) . . . . ?
C2A N2A C7A N1A -12.7(3) . . . . ?
C2A N2A C8A N2H -50.4(4) . . . . ?
C2A C1A C6A C5A -61.4(3) . . . . ?
C2A C3A C4A C5A 54.9(3) . . . . ?
C3A C4A C5A C6A -53.3(4) . . . . ?
C4A C5A C6A C1A 53.8(4) . . . . ?
C6A C1A C2A N2A -162.7(2) . . . . ?
C6A C1A C2A C3A 69.0(3) . . . . ?
C7A N1A C1A C2A 29.8(3) . . . . ?
C7A N1A C1A C6A 150.8(2) . . . . ?
C7A N1A C8B N1B -125.2(3) . . . . ?
C7A N2A C2A C1A 30.2(3) . . . . ?
C7A N2A C2A C3A 150.5(3) . . . . ?
C7A N2A C8A N2H 96.7(3) . . . . ?
C8A N2A C2A C1A -179.4(3) . . . . ?
C8A N2A C2A C3A -59.1(4) . . . . ?
C8A N2A C7A O1A 15.5(5) . . . . ?
C8A N2A C7A N1A -164.3(2) . . . . ?
C8A N2H C2H C1H -178.6(2) . . . . ?
C8A N2H C2H C3H -57.9(4) . . . . ?
C8A N2H C7H O1H 15.3(4) . . . . ?
C8A N2H C7H N1H -165.1(2) . . . . ?
N1B C1B C2B N2B -35.9(2) . . . . ?
N1B C1B C2B C3B -163.5(2) . . . . ?
N1B C1B C6B C5B -177.7(2) . . . . ?
N2B C2B C3B C4B -176.4(2) . . . . ?
C1B N1B C7B O1B 167.3(3) . . . . ?
C1B N1B C7B N2B -13.1(3) . . . . ?
C1B N1B C8B N1A 89.0(3) . . . . ?
C1B C2B C3B C4B -60.6(3) . . . . ?
C2B N2B C7B O1B 167.7(2) . . . . ?
C2B N2B C7B N1B -11.9(3) . . . . ?
C2B N2B C8C N2C -48.6(3) . . . . ?
C2B C1B C6B C5B -61.1(3) . . . . ?
C2B C3B C4B C5B 54.1(3) . . . . ?
C3B C4B C5B C6B -53.1(3) . . . . ?
C4B C5B C6B C1B 53.4(3) . . . . ?
C6B C1B C2B N2B -163.8(2) . . . . ?
C6B C1B C2B C3B 68.7(3) . . . . ?
C7B N1B C1B C2B 31.3(2) . . . . ?
C7B N1B C1B C6B 153.2(2) . . . . ?
C7B N1B C8B N1A -127.7(3) . . . . ?
C7B N2B C2B C1B 30.5(2) . . . . ?
C7B N2B C2B C3B 151.1(3) . . . . ?
C7B N2B C8C N2C 98.6(3) . . . . ?
C8B N1A C1A C2A 178.7(2) . . . . ?
C8B N1A C1A C6A -60.2(4) . . . . ?
C8B N1A C7A O1A 19.4(5) . . . . ?
C8B N1A C7A N2A -160.8(3) . . . . ?
C8B N1B C1B C2B 178.6(2) . . . . ?
C8B N1B C1B C6B -59.5(3) . . . . ?
C8B N1B C7B O1B 20.0(4) . . . . ?
C8B N1B C7B N2B -160.4(2) . . . . ?
N1C C1C C2C N2C -36.6(2) . . . . ?
N1C C1C C2C C3C -164.6(2) . . . . ?
N1C C1C C6C C5C -176.0(2) . . . . ?
N2C C2C C3C C4C -177.3(2) . . . . ?
C1C N1C C7C O1C 166.7(3) . . . . ?
C1C N1C C7C N2C -12.8(3) . . . . ?
C1C N1C C8D N1D 80.2(3) . . . . ?
C1C C2C C3C C4C -61.2(3) . . . . ?
C2C N2C C7C O1C 167.6(3) . . . . ?
C2C N2C C7C N1C -12.8(3) . . . . ?
C2C N2C C8C N2B -51.1(3) . . . . ?
C2C C1C C6C C5C -59.9(3) . . . . ?
C2C C3C C4C C5C 56.1(3) . . . . ?
C3C C4C C5C C6C -55.6(4) . . . . ?
C4C C5C C6C C1C 54.6(3) . . . . ?
C6C C1C C2C N2C -164.74(19) . . . . ?
C6C C1C C2C C3C 67.3(3) . . . . ?
C7C N1C C1C C2C 31.6(2) . . . . ?
C7C N1C C1C C6C 153.3(2) . . . . ?
C7C N1C C8D N1D -131.7(3) . . . . ?
C7C N2C C2C C1C 31.6(2) . . . . ?
C7C N2C C2C C3C 153.0(2) . . . . ?
C7C N2C C8C N2B 96.9(3) . . . . ?
C8C N2B C2B C1B -178.9(2) . . . . ?
C8C N2B C2B C3B -58.3(4) . . . . ?
C8C N2B C7B O1B 15.9(4) . . . . ?
C8C N2B C7B N1B -163.7(2) . . . . ?
C8C N2C C2C C1C -176.8(2) . . . . ?
C8C N2C C2C C3C -55.5(3) . . . . ?
C8C N2C C7C O1C 15.3(4) . . . . ?
C8C N2C C7C N1C -165.2(2) . . . . ?
N1D C1D C2D N2D -35.6(2) . . . . ?
N1D C1D C2D C3D -164.5(2) . . . . ?
N1D C1D C6D C5D -175.4(2) . . . . ?
N2D C2D C3D C4D -178.6(2) . . . . ?
C1D N1D C7D O1D 168.7(2) . . . . ?
C1D N1D C7D N2D -10.5(3) . . . . ?
C1D N1D C8D N1C 83.8(3) . . . . ?
C1D C2D C3D C4D -61.7(3) . . . . ?
C2D N2D C7D O1D 166.3(2) . . . . ?
C2D N2D C7D N1D -14.4(3) . . . . ?
C2D N2D C8E N2E -50.4(4) . . . . ?
C2D C1D C6D C5D -59.5(3) . . . . ?
C2D C3D C4D C5D 55.6(3) . . . . ?
C3D C4D C5D C6D -53.7(3) . . . . ?
C4D C5D C6D C1D 52.6(3) . . . . ?
C6D C1D C2D N2D -163.33(19) . . . . ?
C6D C1D C2D C3D 67.8(3) . . . . ?
C7D N1D C1D C2D 29.6(2) . . . . ?
C7D N1D C1D C6D 151.1(2) . . . . ?
C7D N1D C8D N1C -128.6(3) . . . . ?
C7D N2D C2D C1D 31.9(2) . . . . ?
C7D N2D C2D C3D 153.6(2) . . . . ?
C7D N2D C8E N2E 95.7(3) . . . . ?
C8D N1C C1C C2C -176.7(2) . . . . ?
C8D N1C C1C C6C -55.0(3) . . . . ?
C8D N1C C7C O1C 14.6(4) . . . . ?
C8D N1C C7C N2C -164.9(2) . . . . ?
C8D N1D C1D C2D -179.5(2) . . . . ?
C8D N1D C1D C6D -58.0(3) . . . . ?
C8D N1D C7D O1D 17.4(4) . . . . ?
C8D N1D C7D N2D -161.8(2) . . . . ?
N1E C1E C2E N2E -34.5(2) . . . . ?
N1E C1E C2E C3E -162.6(2) . . . . ?
N1E C1E C6E C5E -178.0(2) . . . . ?
N2E C2E C3E C4E -178.0(3) . . . . ?
C1E N1E C7E O1E 166.5(3) . . . . ?
C1E N1E C7E N2E -13.4(3) . . . . ?
C1E N1E C8F N1F 92.1(3) . . . . ?
C1E C2E C3E C4E -62.2(3) . . . . ?
C2E N2E C7E O1E 169.3(3) . . . . ?
C2E N2E C7E N1E -10.8(3) . . . . ?
C2E N2E C8E N2D -51.7(4) . . . . ?
C2E C1E C6E C5E -61.4(3) . . . . ?
C2E C3E C4E C5E 54.9(4) . . . . ?
C3E C4E C5E C6E -53.1(4) . . . . ?
C4E C5E C6E C1E 53.2(4) . . . . ?
C6E C1E C2E N2E -162.3(2) . . . . ?
C6E C1E C2E C3E 69.6(3) . . . . ?
C7E N1E C1E C2E 30.7(3) . . . . ?
C7E N1E C1E C6E 152.3(3) . . . . ?
C7E N1E C8F N1F -126.0(3) . . . . ?
C7E N2E C2E C1E 29.0(3) . . . . ?
C7E N2E C2E C3E 149.2(3) . . . . ?
C7E N2E C8E N2D 97.8(3) . . . . ?
C8E N2D C2D C1D -178.3(2) . . . . ?
C8E N2D C2D C3D -56.7(4) . . . . ?
C8E N2D C7D O1D 15.1(4) . . . . ?
C8E N2D C7D N1D -165.7(2) . . . . ?
C8E N2E C2E C1E -178.7(2) . . . . ?
C8E N2E C2E C3E -58.5(4) . . . . ?
C8E N2E C7E O1E 15.6(4) . . . . ?
C8E N2E C7E N1E -164.4(2) . . . . ?
N1F C1F C6F C5F -179.0(3) . . . . ?
N2F C2F C1F N1F -35.5(2) . . . . ?
N2F C2F C1F C6F -163.7(2) . . . . ?
N2F C2F C3F C4F -175.0(3) . . . . ?
C2F N2F C7F O1F 169.0(3) . . . . ?
C2F N2F C7F N1F -12.8(3) . . . . ?
C2F N2F C8G N1G -54.1(4) . . . . ?
C2F C1F C6F C5F -62.2(3) . . . . ?
C1F N1F C7F O1F 166.1(3) . . . . ?
C1F N1F C7F N2F -12.1(3) . . . . ?
C1F N1F C8F N1E 91.9(3) . . . . ?
C1F C2F C3F C4F -60.0(3) . . . . ?
C1F C6F C5F C4F 54.1(4) . . . . ?
C6F C5F C4F C3F -53.0(5) . . . . ?
C5F C4F C3F C2F 53.5(4) . . . . ?
C3F C2F C1F N1F -162.5(2) . . . . ?
C3F C2F C1F C6F 69.3(3) . . . . ?
C7F N1F C1F C2F 30.5(3) . . . . ?
C7F N1F C1F C6F 152.5(3) . . . . ?
C7F N1F C8F N1E -125.0(3) . . . . ?
C7F N2F C2F C1F 30.8(3) . . . . ?
C7F N2F C2F C3F 150.6(3) . . . . ?
C7F N2F C8G N1G 91.0(3) . . . . ?
C8F N1E C1E C2E 176.4(2) . . . . ?
C8F N1E C1E C6E -62.0(3) . . . . ?
C8F N1E C7E O1E 20.2(4) . . . . ?
C8F N1E C7E N2E -159.8(3) . . . . ?
C8F N1F C1F C2F 177.2(2) . . . . ?
C8F N1F C1F C6F -60.9(4) . . . . ?
C8F N1F C7F O1F 19.0(4) . . . . ?
C8F N1F C7F N2F -159.2(2) . . . . ?
N1G C2G C3G C4G -177.5(3) . . . . ?
N2G C1G C2G N1G -35.8(2) . . . . ?
N2G C1G C2G C3G -163.5(3) . . . . ?
N2G C1G C6G C5G -176.4(3) . . . . ?
C1G N2G C7G O1G 166.3(3) . . . . ?
C1G N2G C7G N1G -13.3(3) . . . . ?
C1G N2G C8H N1H 85.3(3) . . . . ?
C1G C2G C3G C4G -62.3(4) . . . . ?
C2G N1G C7G O1G 168.4(3) . . . . ?
C2G N1G C7G N2G -12.0(3) . . . . ?
C2G N1G C8G N2F -54.8(3) . . . . ?
C2G C1G C6G C5G -60.5(3) . . . . ?
C2G C3G C4G C5G 55.3(4) . . . . ?
C3G C4G C5G C6G -52.9(5) . . . . ?
C4G C5G C6G C1G 52.6(4) . . . . ?
C6G C1G C2G N1G -163.3(2) . . . . ?
C6G C1G C2G C3G 69.1(3) . . . . ?
C7G N1G C2G C1G 30.5(3) . . . . ?
C7G N1G C2G C3G 150.5(3) . . . . ?
C7G N1G C8G N2F 93.1(3) . . . . ?
C7G N2G C1G C2G 31.4(3) . . . . ?
C7G N2G C1G C6G 152.6(2) . . . . ?
C7G N2G C8H N1H -131.8(2) . . . . ?
C8G N2F C2F C1F 179.3(2) . . . . ?
C8G N2F C2F C3F -60.9(4) . . . . ?
C8G N2F C7F O1F 19.2(4) . . . . ?
C8G N2F C7F N1F -162.5(2) . . . . ?
C8G N1G C2G C1G -178.6(2) . . . . ?
C8G N1G C2G C3G -58.6(4) . . . . ?
C8G N1G C7G O1G 16.1(4) . . . . ?
C8G N1G C7G N2G -164.3(2) . . . . ?
N1H C1H C2H N2H -35.8(2) . . . . ?
N1H C1H C2H C3H -165.2(2) . . . . ?
N1H C1H C6H C5H -175.1(2) . . . . ?
N2H C2H C3H C4H -178.5(2) . . . . ?
C1H N1H C7H O1H 168.3(3) . . . . ?
C1H N1H C7H N2H -11.3(3) . . . . ?
C1H N1H C8H N2G 83.1(3) . . . . ?
C1H C2H C3H C4H -62.2(3) . . . . ?
C2H N2H C7H O1H 166.5(3) . . . . ?
C2H N2H C7H N1H -13.9(3) . . . . ?
C2H C1H C6H C5H -59.5(3) . . . . ?
C2H C3H C4H C5H 56.1(3) . . . . ?
C3H C4H C5H C6H -53.2(3) . . . . ?
C4H C5H C6H C1H 52.0(3) . . . . ?
C6H C1H C2H N2H -162.69(19) . . . . ?
C6H C1H C2H C3H 68.0(3) . . . . ?
C7H N1H C1H C2H 30.2(3) . . . . ?
C7H N1H C1H C6H 151.3(2) . . . . ?
C7H N1H C8H N2G -132.3(2) . . . . ?
C7H N2H C2H C1H 31.7(3) . . . . ?
C7H N2H C2H C3H 152.3(3) . . . . ?
C8H N2G C1G C2G 178.3(2) . . . . ?
C8H N2G C1G C6G -60.5(3) . . . . ?
C8H N2G C7G O1G 19.2(4) . . . . ?
C8H N2G C7G N1G -160.4(2) . . . . ?
C8H N1H C1H C2H 178.3(2) . . . . ?
C8H N1H C1H C6H -60.7(3) . . . . ?
C8H N1H C7H O1H 19.7(4) . . . . ?
C8H N1H C7H N2H -160.0(2) . . . . ?
N1T C1T C2T C3T -171.7(4) . . . . ?
N1T C5T C6T C7T 173.9(5) . . . . ?
N1T C9T C10T C11T -171.5(3) . . . . ?
N1T C13T C14T C15T -167.4(3) . . . . ?
C1T N1T C5T C6T 59.5(4) . . . . ?
C1T N1T C9T C10T 51.8(4) . . . . ?
C1T N1T C13T C14T -168.6(3) . . . . ?
C1T C2T C3T C4T -172.5(4) . . . . ?
C5T N1T C1T C2T 175.2(4) . . . . ?
C5T N1T C9T C10T -68.0(4) . . . . ?
C5T N1T C13T C14T -48.3(4) . . . . ?
C5T C6T C7T C8T 169.9(6) . . . . ?
C9T N1T C1T C2T 56.2(5) . . . . ?
C9T N1T C5T C6T 179.8(3) . . . . ?
C9T N1T C13T C14T 71.4(4) . . . . ?
C9T C10T C11T C12T -172.3(3) . . . . ?
C13T N1T C1T C2T -63.1(5) . . . . ?
C13T N1T C5T C6T -59.9(4) . . . . ?
C13T N1T C9T C10T 170.3(3) . . . . ?
C13T C14T C15T C16T -173.0(4) . . . . ?
N1X C1X C2X C3X 176.6(9) . . . . ?
N1X C5X C6X C7X 178.0(10) . . . . ?
N1X C9X C10X C11X 170.0(9) . . . . ?
N1X C13X C14X C15X -176.1(11) . . . . ?
C1X N1X C5X C6X 177.7(9) . . . . ?
C1X N1X C9X C10X -54.7(11) . . . . ?
C1X N1X C13X C14X -55.4(12) . . . . ?
C1X C2X C3X C4X 177.0(10) . . . . ?
C5X N1X C1X C2X 71.0(12) . . . . ?
C5X N1X C9X C10X -173.8(8) . . . . ?
C5X N1X C13X C14X 64.2(13) . . . . ?
C5X C6X C7X C8X -155.3(12) . . . . ?
C9X N1X C1X C2X -47.8(13) . . . . ?
C9X N1X C5X C6X -62.0(11) . . . . ?
C9X N1X C13X C14X -175.9(10) . . . . ?
C9X C10X C11X C12X 169.7(9) . . . . ?
C13X N1X C1X C2X -167.3(10) . . . . ?
C13X N1X C5X C6X 58.6(12) . . . . ?
C13X N1X C9X C10X 64.0(10) . . . . ?
C13X C14X C15X C16X 99(2) . . . . ?

_shelx_res_file                  
;
    skj005_av_outrej_nofreq_analytical.res created by SHELXL-2014/7

TITL skj005_av_outrej_nofreq_analytical.res in P2(1)2(1)2(1)
REM SHELXT solution in P2(1)2(1)2(1)
CELL 1.54184 20.251302 20.716563 21.07611 90 90 90
ZERR 4 0.000221 0.000262 0.000182 0 0 0
LATT -1
SYMM 0.5-X,-Y,0.5+Z
SYMM -X,0.5+Y,0.5-Z
SYMM 0.5+X,0.5-Y,-Z
SFAC C H F N O P
UNIT 327 556 24 68 39 4
DFIX 1.859 0.01 H3S O1A
DFIX 1.862 0.01 H2S O1C
DFIX 1.922 0.01 H1S O2S
SADI 0.01 C3T C4T C7T C8T C11T C12T C15T C16T C3X C4X C7X C8X C11X C12X C15X =
 C16X
SADI 0.01 C1S O1S O2S C2S O3S C3S
DELU C5X > C8X
DELU 0.01 0.02 O3S > C1S
SIMU 0.02 0.02 1.7 N1T > C16X
SIMU 0.02 0.02 1.7 O3S > C2S
RIGU $C $N $O $F $P
ISOR 0.05 0.1 C8X

L.S. 50
PLAN  20
TEMP -150.14(10)
fmap 2
acta 135.5
MORE -1
BOND $H
CONF
MERG 2
OMIT 2 1 0
OMIT 3 3 3
OMIT -3 3 3
REM <olex2.extras>
REM <HklSrc "%.\\SKJ005_av_outrej_noFreq_analytical.hkl">
REM </olex2.extras>

SAME 0.01 0.02 O1F N2F N1F C2F > C8F
WGHT    0.059100    1.313900
FVAR       2.21650   0.71098   0.72947
O1A   5    0.960982    0.597303    0.465026    11.00000    0.06018    0.05284 =
         0.08824   -0.02747   -0.02764    0.00173
N1A   4    0.892699    0.606236    0.376375    11.00000    0.04273    0.03751 =
         0.06165   -0.00274   -0.00440   -0.00167
N2A   4    0.984919    0.547994    0.368811    11.00000    0.03678    0.04242 =
         0.07589   -0.00918   -0.00751   -0.00713
C1A   1    0.901699    0.592900    0.309101    11.00000    0.04328    0.03683 =
         0.05919    0.00722    0.00930   -0.00568
AFIX  13
H1A   2    0.928010    0.628887    0.290106    11.00000   -1.20000
AFIX   0
C2A   1    0.945257    0.533193    0.312302    11.00000    0.03453    0.03818 =
         0.05987    0.00372    0.00190   -0.00929
AFIX  13
H2A   2    0.916693    0.495066    0.321972    11.00000   -1.20000
AFIX   0
C3A   1    0.977776    0.522418    0.248279    11.00000    0.04648    0.05078 =
         0.06999    0.01008    0.01756    0.00245
AFIX  23
H3AA  2    1.007464    0.484487    0.249886    11.00000   -1.20000
H3AB  2    1.003976    0.560731    0.235853    11.00000   -1.20000
AFIX   0
C4A   1    0.921438    0.510896    0.200724    11.00000    0.06507    0.05850 =
         0.05017    0.00812    0.01256    0.01404
AFIX  23
H4AA  2    0.940382    0.506497    0.157638    11.00000   -1.20000
H4AB  2    0.899138    0.469766    0.211348    11.00000   -1.20000
AFIX   0
C5A   1    0.870044    0.565363    0.200275    11.00000    0.06588    0.05624 =
         0.04860    0.01325    0.00950    0.01400
AFIX  23
H5AA  2    0.833158    0.553037    0.171930    11.00000   -1.20000
H5AB  2    0.890580    0.604905    0.182772    11.00000   -1.20000
AFIX   0
C6A   1    0.842295    0.580317    0.266840    11.00000    0.04685    0.04595 =
         0.04962    0.01150    0.00549    0.00589
AFIX  23
H6AA  2    0.813269    0.618741    0.265409    11.00000   -1.20000
H6AB  2    0.816437    0.543250    0.283014    11.00000   -1.20000
AFIX   0
C7A   1    0.947377    0.585348    0.409358    11.00000    0.04246    0.03672 =
         0.07886   -0.01196   -0.01211   -0.00646
C8A   1    1.036220    0.506165    0.393681    11.00000    0.03547    0.04738 =
         0.08628   -0.01281   -0.01502   -0.00602
AFIX  23
H8AA  2    1.051157    0.523748    0.434933    11.00000   -1.20000
H8AB  2    1.074357    0.507487    0.364323    11.00000   -1.20000
AFIX   0
SAME 0.01 0.02 O1F N1F N2F C1F C2F C3F < C6F C7F C8F
O1B   5    0.744195    0.717930    0.331937    11.00000    0.05662    0.03298 =
         0.06106    0.01106    0.00608   -0.00233
N1B   4    0.785601    0.644760    0.405375    11.00000    0.04381    0.03427 =
         0.04956   -0.00058   -0.00004   -0.00030
N2B   4    0.678024    0.668393    0.408266    11.00000    0.04921    0.03033 =
         0.04021    0.00161    0.00353    0.00519
C1B   1    0.760326    0.619307    0.465301    11.00000    0.05804    0.03335 =
         0.03913   -0.00664   -0.00425    0.00327
AFIX  13
H1B   2    0.764734    0.653695    0.498328    11.00000   -1.20000
AFIX   0
C2B   1    0.687802    0.611967    0.449273    11.00000    0.05080    0.03067 =
         0.03554   -0.00234    0.00202    0.00697
AFIX  13
H2B   2    0.682072    0.572072    0.423136    11.00000   -1.20000
AFIX   0
C3B   1    0.647774    0.604735    0.509569    11.00000    0.06790    0.04739 =
         0.03424    0.00064    0.00831    0.01199
AFIX  23
H3BA  2    0.600235    0.600228    0.499553    11.00000   -1.20000
H3BB  2    0.653779    0.642849    0.537310    11.00000   -1.20000
AFIX   0
C4B   1    0.673824    0.543347    0.542414    11.00000    0.07575    0.05115 =
         0.03299    0.00384    0.00591    0.01056
AFIX  23
H4BA  2    0.651424    0.538571    0.583900    11.00000   -1.20000
H4BB  2    0.662085    0.505397    0.516190    11.00000   -1.20000
AFIX   0
C5B   1    0.748645    0.543541    0.553198    11.00000    0.07984    0.04784 =
         0.03755    0.00009   -0.01132    0.00812
AFIX  23
H5BA  2    0.762170    0.501080    0.570391    11.00000   -1.20000
H5BB  2    0.759642    0.576759    0.585271    11.00000   -1.20000
AFIX   0
C6B   1    0.788219    0.557262    0.491983    11.00000    0.05669    0.04060 =
         0.04537   -0.00159   -0.00889    0.00660
AFIX  23
H6BA  2    0.835776    0.562258    0.501686    11.00000   -1.20000
H6BB  2    0.782815    0.521509    0.461252    11.00000   -1.20000
AFIX   0
C7B   1    0.736965    0.681007    0.377141    11.00000    0.05105    0.02751 =
         0.04613   -0.00182    0.00264   -0.00011
C8B   1    0.854555    0.661232    0.397907    11.00000    0.04750    0.03682 =
         0.06944   -0.00737   -0.00319   -0.00222
AFIX  23
H8BA  2    0.872341    0.676533    0.438994    11.00000   -1.20000
H8BB  2    0.858805    0.696811    0.366816    11.00000   -1.20000
AFIX   0
SAME 0.01 0.02 O1F N2F N1F C2F > C8F
O1C   5    0.502658    0.615086    0.426699    11.00000    0.05557    0.04974 =
         0.05883    0.00323    0.02356    0.01252
N1C   4    0.519911    0.544540    0.343391    11.00000    0.03554    0.03952 =
         0.04261    0.00926    0.01038    0.00338
N2C   4    0.580898    0.633722    0.347894    11.00000    0.04055    0.03741 =
         0.04259    0.00954    0.00757    0.00582
C1C   1    0.552465    0.550640    0.281603    11.00000    0.03390    0.04786 =
         0.03623    0.01430    0.00100    0.00217
AFIX  13
H1C   2    0.523392    0.576895    0.253233    11.00000   -1.20000
AFIX   0
C2C   1    0.611456    0.591647    0.300196    11.00000    0.03433    0.03942 =
         0.03227    0.01018    0.00169    0.00301
AFIX  13
H2C   2    0.644351    0.563307    0.322019    11.00000   -1.20000
AFIX   0
C3C   1    0.643806    0.620325    0.242195    11.00000    0.04119    0.05559 =
         0.04010    0.01906    0.00300   -0.00372
AFIX  23
H3CA  2    0.681852    0.647644    0.254399    11.00000   -1.20000
H3CB  2    0.611935    0.646995    0.218084    11.00000   -1.20000
AFIX   0
C4C   1    0.666847    0.562284    0.202242    11.00000    0.04526    0.07248 =
         0.02945    0.01021    0.00638   -0.00762
AFIX  23
H4CA  2    0.686685    0.578265    0.162288    11.00000   -1.20000
H4CB  2    0.701454    0.538577    0.225856    11.00000   -1.20000
AFIX   0
C5C   1    0.610271    0.515745    0.186304    11.00000    0.05081    0.07905 =
         0.03275    0.00369    0.00269   -0.01175
AFIX  23
H5CA  2    0.628284    0.478320    0.162775    11.00000   -1.20000
H5CB  2    0.578314    0.537967    0.158261    11.00000   -1.20000
AFIX   0
C6C   1    0.573972    0.491339    0.245714    11.00000    0.03840    0.05485 =
         0.03501    0.00270    0.00264   -0.00569
AFIX  23
H6CA  2    0.535199    0.464983    0.233574    11.00000   -1.20000
H6CB  2    0.603767    0.464610    0.272106    11.00000   -1.20000
AFIX   0
C7C   1    0.531738    0.599340    0.377666    11.00000    0.03981    0.04257 =
         0.04327    0.01375    0.00854    0.01203
C8C   1    0.615334    0.685739    0.379773    11.00000    0.05127    0.03281 =
         0.05144    0.00726    0.00756    0.01049
AFIX  23
H8CA  2    0.586195    0.703159    0.413378    11.00000   -1.20000
H8CB  2    0.623123    0.720797    0.348742    11.00000   -1.20000
AFIX   0
SAME 0.01 0.02 O1F N1F N2F C1F C2F C3F < C6F C7F C8F
O1D   5    0.414481    0.402472    0.275093    11.00000    0.02876    0.06474 =
         0.05801    0.00485   -0.00269    0.00321
N1D   4    0.477458    0.438694    0.359460    11.00000    0.03299    0.04278 =
         0.04492    0.00914    0.00549    0.00163
N2D   4    0.455917    0.333440    0.352348    11.00000    0.03133    0.04629 =
         0.05182    0.00209    0.00453   -0.00110
C1D   1    0.498387    0.410102    0.419852    11.00000    0.03390    0.04255 =
         0.04087    0.00871    0.01158    0.00011
AFIX  13
H1D   2    0.460163    0.411281    0.449868    11.00000   -1.20000
AFIX   0
C2D   1    0.509146    0.340824    0.399284    11.00000    0.03321    0.04153 =
         0.04423    0.00510    0.00825   -0.00456
AFIX  13
H2D   2    0.552306    0.338464    0.376349    11.00000   -1.20000
AFIX   0
C3D   1    0.513125    0.297000    0.456711    11.00000    0.04654    0.04113 =
         0.05167    0.01067    0.00663   -0.00806
AFIX  23
H3DA  2    0.519016    0.251501    0.443511    11.00000   -1.20000
H3DB  2    0.472421    0.300359    0.482516    11.00000   -1.20000
AFIX   0
C4D   1    0.573437    0.320568    0.494708    11.00000    0.05399    0.04503 =
         0.04623    0.01648    0.00244   -0.00605
AFIX  23
H4DA  2    0.576963    0.294889    0.534178    11.00000   -1.20000
H4DB  2    0.613851    0.312730    0.469427    11.00000   -1.20000
AFIX   0
C5D   1    0.570124    0.392340    0.512072    11.00000    0.05746    0.04676 =
         0.03839    0.01207    0.00426   -0.00688
AFIX  23
H5DA  2    0.611968    0.405032    0.532911    11.00000   -1.20000
H5DB  2    0.533891    0.399087    0.542899    11.00000   -1.20000
AFIX   0
C6D   1    0.558555    0.436205    0.453802    11.00000    0.04378    0.03860 =
         0.03945    0.00642    0.00747   -0.00232
AFIX  23
H6DA  2    0.550883    0.481317    0.467433    11.00000   -1.20000
H6DB  2    0.597479    0.435267    0.425398    11.00000   -1.20000
AFIX   0
C7D   1    0.446282    0.392977    0.323740    11.00000    0.02362    0.05128 =
         0.05025    0.00382    0.00633    0.00027
C8D   1    0.461217    0.506167    0.353176    11.00000    0.03347    0.04652 =
         0.05303    0.01322    0.01130    0.00595
AFIX  23
H8DA  2    0.438286    0.521037    0.392000    11.00000   -1.20000
H8DB  2    0.430842    0.512079    0.316832    11.00000   -1.20000
AFIX   0
SAME 0.01 0.02 O1F N2F N1F C2F > C8F
O1E   5    0.510245    0.161368    0.360487    11.00000    0.04319    0.04584 =
         0.08157    0.00359    0.01246   -0.00756
N1E   4    0.590341    0.186120    0.284920    11.00000    0.03328    0.04234 =
         0.06079   -0.00646    0.00432   -0.00323
N2E   4    0.497729    0.244246    0.286933    11.00000    0.03094    0.04821 =
         0.05725   -0.00599    0.00463   -0.00478
C1E   1    0.588767    0.222951    0.225783    11.00000    0.03759    0.05323 =
         0.04773   -0.01185   -0.00134   -0.00613
AFIX  13
H1E   2    0.566247    0.196191    0.192751    11.00000   -1.20000
AFIX   0
C2E   1    0.543140    0.277825    0.243978    11.00000    0.03326    0.05081 =
         0.04555   -0.00748    0.00029   -0.00335
AFIX  13
H2E   2    0.568916    0.310091    0.269116    11.00000   -1.20000
AFIX   0
C3E   1    0.517885    0.310399    0.184474    11.00000    0.04692    0.07059 =
         0.05006   -0.00506   -0.00189    0.00742
AFIX  23
H3EA  2    0.486693    0.345500    0.195326    11.00000   -1.20000
H3EB  2    0.494983    0.278894    0.156849    11.00000   -1.20000
AFIX   0
C4E   1    0.579471    0.337789    0.150916    11.00000    0.06184    0.07729 =
         0.04388   -0.00121    0.01063    0.01103
AFIX  23
H4EA  2    0.565921    0.357203    0.110017    11.00000   -1.20000
H4EB  2    0.598590    0.372515    0.177446    11.00000   -1.20000
AFIX   0
C5E   1    0.632855    0.286493    0.138292    11.00000    0.05768    0.07613 =
         0.04358   -0.00813    0.00996    0.00431
AFIX  23
H5EA  2    0.616300    0.255782    0.106009    11.00000   -1.20000
H5EB  2    0.672498    0.307939    0.120654    11.00000   -1.20000
AFIX   0
C6E   1    0.652596    0.248861    0.197840    11.00000    0.03959    0.05817 =
         0.04975   -0.01320    0.00674   -0.00319
AFIX  23
H6EA  2    0.682747    0.212965    0.186788    11.00000   -1.20000
H6EB  2    0.675118    0.277544    0.228553    11.00000   -1.20000
AFIX   0
C7E   1    0.530408    0.193775    0.315735    11.00000    0.03599    0.04166 =
         0.06278   -0.00598    0.00518   -0.00943
C8E   1    0.441828    0.274405    0.317943    11.00000    0.02920    0.05096 =
         0.05933   -0.00298    0.00634   -0.00480
AFIX  23
H8EA  2    0.422406    0.242918    0.347947    11.00000   -1.20000
H8EB  2    0.407978    0.283951    0.285377    11.00000   -1.20000
AFIX   0
O1F   5    0.743452    0.096494    0.220491    11.00000    0.05046    0.04479 =
         0.05835   -0.02143   -0.00048   -0.00138
N1F   4    0.692613    0.134972    0.311544    11.00000    0.03957    0.03720 =
         0.05358   -0.00868    0.00338   -0.00056
N2F   4    0.798538    0.105752    0.316595    11.00000    0.04135    0.03241 =
         0.05101   -0.00404    0.00333    0.00271
C2F   1    0.783778    0.140463    0.375791    11.00000    0.04985    0.03265 =
         0.04340    0.00159    0.00396    0.00289
AFIX  13
H2F   2    0.793830    0.187304    0.369622    11.00000   -1.20000
AFIX   0
C1F   1    0.709281    0.131736    0.378819    11.00000    0.05059    0.03452 =
         0.05172    0.00419    0.01010    0.00077
AFIX  13
H1F   2    0.699926    0.086960    0.394098    11.00000   -1.20000
AFIX   0
C6F   1    0.678761    0.178546    0.424945    11.00000    0.06421    0.05343 =
         0.05327    0.00118    0.01739    0.00725
AFIX  23
H6FA  2    0.630135    0.173693    0.425704    11.00000   -1.20000
H6FB  2    0.689695    0.223562    0.413191    11.00000   -1.20000
AFIX   0
C5F   1    0.708714    0.161266    0.490035    11.00000    0.09191    0.08157 =
         0.04835    0.01256    0.02240    0.00962
AFIX  23
H5FA  2    0.693220    0.192920    0.521921    11.00000   -1.20000
H5FB  2    0.692564    0.118140    0.503019    11.00000   -1.20000
AFIX   0
C4F   1    0.783962    0.160741    0.489629    11.00000    0.09081    0.08720 =
         0.03801    0.01116    0.00423    0.00653
AFIX  23
H4FA  2    0.799786    0.145214    0.531370    11.00000   -1.20000
H4FB  2    0.799950    0.205553    0.484128    11.00000   -1.20000
AFIX   0
C3F   1    0.814369    0.118345    0.437408    11.00000    0.06739    0.05937 =
         0.05044    0.01687    0.00158    0.00376
AFIX  23
H3FA  2    0.862912    0.123863    0.436202    11.00000   -1.20000
H3FB  2    0.804295    0.072254    0.445172    11.00000   -1.20000
AFIX   0
C7F   1    0.744768    0.111374    0.276397    11.00000    0.04304    0.02885 =
         0.05370   -0.00821    0.00223   -0.00026
C8F   1    0.625453    0.126001    0.289693    11.00000    0.03988    0.04044 =
         0.07751   -0.01265    0.00211   -0.00479
AFIX  23
H8FA  2    0.626136    0.104785    0.247608    11.00000   -1.20000
H8FB  2    0.601868    0.097149    0.319503    11.00000   -1.20000
AFIX   0
SAME 0.01 0.02 O1F > C8F
O1G   5    0.962976    0.151946    0.372855    11.00000    0.05031    0.04149 =
         0.05899    0.00972   -0.01451    0.00907
N1G   4    0.900142    0.159647    0.281148    11.00000    0.04012    0.03187 =
         0.04237   -0.00224   -0.00265    0.00079
N2G   4    0.954706    0.246549    0.314653    11.00000    0.03361    0.03573 =
         0.03337    0.00067   -0.00386    0.00096
C1G   1    0.933301    0.260371    0.249745    11.00000    0.04172    0.04256 =
         0.02956   -0.00129   -0.00198   -0.00703
AFIX  13
H1G   2    0.968742    0.245967    0.219894    11.00000   -1.20000
AFIX   0
C2G   1    0.875139    0.214162    0.243952    11.00000    0.04588    0.03903 =
         0.03383    0.00320   -0.00734   -0.00792
AFIX  13
H2G   2    0.836417    0.233241    0.266650    11.00000   -1.20000
AFIX   0
C3G   1    0.857273    0.205657    0.174721    11.00000    0.07942    0.06937 =
         0.03886    0.00153   -0.01679   -0.03220
AFIX  23
H3GA  2    0.820523    0.174510    0.170013    11.00000   -1.20000
H3GB  2    0.895711    0.189709    0.150295    11.00000   -1.20000
AFIX   0
C4G   1    0.836352    0.273113    0.151302    11.00000    0.09058    0.07778 =
         0.05104    0.02400   -0.03581   -0.03516
AFIX  23
H4GA  2    0.826628    0.270800    0.105324    11.00000   -1.20000
H4GB  2    0.795216    0.285928    0.173334    11.00000   -1.20000
AFIX   0
C5G   1    0.889236    0.325269    0.162644    11.00000    0.08589    0.06820 =
         0.04602    0.02198   -0.02311   -0.03020
AFIX  23
H5GA  2    0.927569    0.316564    0.134777    11.00000   -1.20000
H5GB  2    0.870915    0.367874    0.150696    11.00000   -1.20000
AFIX   0
C6G   1    0.912935    0.328017    0.231955    11.00000    0.05073    0.04366 =
         0.03915    0.01104   -0.01100   -0.01145
AFIX  23
H6GA  2    0.950794    0.357954    0.236094    11.00000   -1.20000
H6GB  2    0.876911    0.343200    0.259983    11.00000   -1.20000
AFIX   0
C7G   1    0.941529    0.182882    0.327854    11.00000    0.03476    0.03503 =
         0.04043    0.00012    0.00062    0.00744
C8G   1    0.864637    0.099852    0.290642    11.00000    0.04178    0.03008 =
         0.05544   -0.00458    0.00348    0.00119
AFIX  23
H8GA  2    0.890916    0.072170    0.319424    11.00000   -1.20000
H8GB  2    0.861588    0.077295    0.249335    11.00000   -1.20000
AFIX   0
SAME 0.01 0.02 O1F N1F N2F C1F C2F C3F < C6F C7F C8F
O1H   5    1.067854    0.400817    0.311338    11.00000    0.03070    0.05251 =
         0.07260   -0.00265    0.00811   -0.00587
N1H   4    0.993297    0.339898    0.369140    11.00000    0.03294    0.03959 =
         0.03662   -0.00539   -0.00217   -0.00054
N2H   4    1.017162    0.439172    0.402806    11.00000    0.03571    0.04453 =
         0.05766   -0.01293   -0.01267   -0.00281
C1H   1    0.965509    0.345453    0.432861    11.00000    0.03803    0.04372 =
         0.03237   -0.00448   -0.00845    0.00497
AFIX  13
H1H   2    0.999426    0.330901    0.464238    11.00000   -1.20000
AFIX   0
C2H   1    0.958295    0.418322    0.437847    11.00000    0.04068    0.04618 =
         0.03680   -0.00902   -0.01150    0.00340
AFIX  13
H2H   2    0.918457    0.431452    0.412959    11.00000   -1.20000
AFIX   0
C3H   1    0.947004    0.436760    0.506663    11.00000    0.06729    0.05878 =
         0.04112   -0.01514   -0.01606    0.01436
AFIX  23
H3HA  2    0.943747    0.484223    0.511142    11.00000   -1.20000
H3HB  2    0.983758    0.421106    0.533542    11.00000   -1.20000
AFIX   0
C4H   1    0.882163    0.404547    0.525901    11.00000    0.06706    0.06840 =
         0.03272   -0.00796   -0.00194    0.02056
AFIX  23
H4HA  2    0.873647    0.413645    0.571282    11.00000   -1.20000
H4HB  2    0.845728    0.423937    0.501052    11.00000   -1.20000
AFIX   0
C5H   1    0.881705    0.331676    0.515751    11.00000    0.05829    0.06108 =
         0.03449    0.00323    0.00203    0.01823
AFIX  23
H5HA  2    0.837010    0.314871    0.525198    11.00000   -1.20000
H5HB  2    0.912915    0.311426    0.545932    11.00000   -1.20000
AFIX   0
C6H   1    0.900905    0.312109    0.447713    11.00000    0.04276    0.04428 =
         0.03187    0.00347   -0.00101    0.00786
AFIX  23
H6HA  2    0.906130    0.264693    0.444716    11.00000   -1.20000
H6HB  2    0.866318    0.325794    0.417365    11.00000   -1.20000
AFIX   0
C7H   1    1.030066    0.394038    0.356174    11.00000    0.02652    0.04531 =
         0.05425   -0.00468   -0.00691   -0.00045
C8H   1    1.011247    0.278340    0.342003    11.00000    0.03048    0.04178 =
         0.04057   -0.00341   -0.00526    0.00326
AFIX  23
H8HA  2    1.045163    0.284971    0.308808    11.00000   -1.20000
H8HB  2    1.030550    0.250520    0.375390    11.00000   -1.20000
AFIX   0

PART 1
N1T   4    0.236614    0.394766    0.235296    31.00000    0.02475    0.02981 =
         0.03613   -0.00358   -0.00232    0.00019
C1T   1    0.265144    0.333720    0.265245    31.00000    0.02945    0.02936 =
         0.03815   -0.00197   -0.00105    0.00269
AFIX  23
H1TA  2    0.277435    0.303499    0.230828    31.00000   -1.20000
H1TB  2    0.306147    0.345402    0.288100    31.00000   -1.20000
AFIX   0
C2T   1    0.219684    0.298695    0.311045    31.00000    0.03129    0.03263 =
         0.05176    0.00239    0.00206   -0.00016
AFIX  23
H2TA  2    0.202226    0.329657    0.342649    31.00000   -1.20000
H2TB  2    0.181825    0.280284    0.287473    31.00000   -1.20000
AFIX   0
C3T   1    0.256223    0.245527    0.344539    31.00000    0.04763    0.04281 =
         0.04883    0.00646    0.00929    0.01291
AFIX  23
H3TA  2    0.290528    0.264967    0.372012    31.00000   -1.20000
H3TB  2    0.278896    0.218519    0.312491    31.00000   -1.20000
AFIX   0
C4T   1    0.212332    0.202553    0.384859    31.00000    0.05825    0.03271 =
         0.05178    0.00025    0.00130   -0.00276
AFIX 137
H4TA  2    0.189217    0.228902    0.416450    31.00000   -1.50000
H4TB  2    0.239486    0.170166    0.406488    31.00000   -1.50000
H4TC  2    0.179960    0.180851    0.357665    31.00000   -1.50000
AFIX   0
C5T   1    0.289041    0.427330    0.195429    31.00000    0.02551    0.03388 =
         0.03618    0.00121    0.00242   -0.00109
AFIX  23
H5TA  2    0.325869    0.440187    0.223615    31.00000   -1.20000
H5TB  2    0.270057    0.467292    0.177244    31.00000   -1.20000
AFIX   0
C6T   1    0.317072    0.386928    0.141463    31.00000    0.03724    0.04616 =
         0.04358   -0.00138    0.00755    0.00101
AFIX  23
H6TA  2    0.280721    0.370424    0.114569    31.00000   -1.20000
H6TB  2    0.341556    0.349539    0.158851    31.00000   -1.20000
AFIX   0
C7T   1    0.363517    0.429056    0.101750    31.00000    0.07999    0.06386 =
         0.09355    0.01031    0.05216    0.00080
AFIX  23
H7TA  2    0.337196    0.461935    0.078895    31.00000   -1.20000
H7TB  2    0.394352    0.451977    0.130403    31.00000   -1.20000
AFIX   0
C8T   1    0.401624    0.391436    0.055682    31.00000    0.09125    0.15193 =
         0.07219    0.02579    0.03265    0.02398
AFIX 137
H8TA  2    0.419984    0.353150    0.076529    31.00000   -1.50000
H8TB  2    0.437671    0.417974    0.038890    31.00000   -1.50000
H8TC  2    0.372711    0.378015    0.020807    31.00000   -1.50000
AFIX   0
C9T   1    0.214616    0.441965    0.286709    31.00000    0.02719    0.02675 =
         0.03912   -0.00383   -0.00052    0.00422
AFIX  23
H9TA  2    0.201098    0.482733    0.265926    31.00000   -1.20000
H9TB  2    0.175087    0.423870    0.307862    31.00000   -1.20000
AFIX   0
C10T  1    0.265423    0.457882    0.337389    31.00000    0.03468    0.02952 =
         0.03579   -0.00117   -0.00366    0.00413
AFIX  23
H10A  2    0.302060    0.482945    0.318409    31.00000   -1.20000
H10B  2    0.283911    0.417467    0.355075    31.00000   -1.20000
AFIX   0
C11T  1    0.233079    0.497116    0.390301    31.00000    0.04649    0.03636 =
         0.03357    0.00216    0.00324    0.00010
AFIX  23
H11A  2    0.209229    0.534230    0.371580    31.00000   -1.20000
H11B  2    0.200474    0.469826    0.412780    31.00000   -1.20000
AFIX   0
C12T  1    0.284060    0.521698    0.437431    31.00000    0.06631    0.05014 =
         0.03860   -0.00913   -0.00655    0.00309
AFIX 137
H12A  2    0.311460    0.485622    0.451971    31.00000   -1.50000
H12B  2    0.261520    0.541203    0.473837    31.00000   -1.50000
H12C  2    0.312057    0.554114    0.416860    31.00000   -1.50000
AFIX   0
C13T  1    0.176886    0.375224    0.195356    31.00000    0.02734    0.03374 =
         0.03952   -0.00648   -0.00362   -0.00087
AFIX  23
H13A  2    0.189305    0.337415    0.169225    31.00000   -1.20000
H13B  2    0.141165    0.361347    0.224378    31.00000   -1.20000
AFIX   0
C14T  1    0.149781    0.426907    0.151846    31.00000    0.03207    0.03813 =
         0.04103   -0.00488   -0.00962   -0.00280
AFIX  23
H14A  2    0.180774    0.433848    0.116166    31.00000   -1.20000
H14B  2    0.145757    0.468003    0.175504    31.00000   -1.20000
AFIX   0
C15T  1    0.081853    0.407411    0.125679    31.00000    0.03539    0.05320 =
         0.04289   -0.01009   -0.00798   -0.00172
AFIX  23
H15A  2    0.085079    0.363589    0.107202    31.00000   -1.20000
H15B  2    0.049951    0.405506    0.161221    31.00000   -1.20000
AFIX   0
C16T  1    0.055854    0.452803    0.076038    31.00000    0.03993    0.08276 =
         0.04111   -0.00169   -0.01182    0.00659
AFIX 137
H16A  2    0.057494    0.497143    0.092166    31.00000   -1.50000
H16B  2    0.010091    0.441427    0.065865    31.00000   -1.50000
H16C  2    0.083014    0.449456    0.037695    31.00000   -1.50000
AFIX   0

SAME 0.01 0.02 N1T > C16T
PART 0
PART 2
N1X   4    0.228012    0.392655    0.233386   -31.00000    0.03361    0.02560 =
         0.03543    0.00175    0.01083    0.00881
C1X   1    0.198164    0.331900    0.262250   -31.00000    0.02840    0.03225 =
         0.03759   -0.00006    0.00592    0.00437
AFIX  23
H1XA  2    0.157342    0.344261    0.285058   -31.00000   -1.20000
H1XB  2    0.185147    0.302754    0.227190   -31.00000   -1.20000
AFIX   0
C2X   1    0.241748    0.294126    0.307762   -31.00000    0.02816    0.03202 =
         0.04481   -0.00199   -0.00540    0.00129
AFIX  23
H2XA  2    0.281179    0.277701    0.285172   -31.00000   -1.20000
H2XB  2    0.256717    0.322495    0.342719   -31.00000   -1.20000
AFIX   0
C3X   1    0.202273    0.238467    0.334129   -31.00000    0.04879    0.03688 =
         0.03671    0.00437   -0.00198   -0.00027
AFIX  23
H3XA  2    0.163967    0.255854    0.357784   -31.00000   -1.20000
H3XB  2    0.184972    0.212492    0.298377   -31.00000   -1.20000
AFIX   0
C4X   1    0.241233    0.195042    0.377472   -31.00000    0.06729    0.03088 =
         0.04059   -0.00778    0.00534    0.01167
AFIX 137
H4XA  2    0.278089    0.175921    0.353920   -31.00000   -1.50000
H4XB  2    0.212521    0.160659    0.393559   -31.00000   -1.50000
H4XC  2    0.258450    0.220276    0.413153   -31.00000   -1.50000
AFIX   0
C5X   1    0.281090    0.372986    0.185827   -31.00000    0.04779    0.04225 =
         0.04179   -0.00149    0.01830    0.01485
AFIX  23
H5XA  2    0.315857    0.348492    0.208427   -31.00000   -1.20000
H5XB  2    0.261160    0.343797    0.153944   -31.00000   -1.20000
AFIX   0
C6X   1    0.312564    0.428930    0.151997   -31.00000    0.04801    0.05909 =
         0.04850    0.01553    0.01084    0.01307
AFIX  23
H6XA  2    0.331640    0.458985    0.183584   -31.00000   -1.20000
H6XB  2    0.278452    0.452594    0.127686   -31.00000   -1.20000
AFIX   0
C7X   1    0.366374    0.406467    0.107206   -31.00000    0.04160    0.05634 =
         0.04359    0.02553    0.01428    0.01566
AFIX  23
H7XA  2    0.389731    0.368764    0.125353   -31.00000   -1.20000
H7XB  2    0.347042    0.393671    0.065936   -31.00000   -1.20000
AFIX   0
C8X   1    0.413551    0.461672    0.098270   -31.00000    0.03140    0.03731 =
         0.15055    0.01927    0.04323    0.00494
AFIX 137
H8XA  2    0.390053    0.502574    0.104257   -31.00000   -1.50000
H8XB  2    0.432039    0.460090    0.055327   -31.00000   -1.50000
H8XC  2    0.449343    0.458368    0.129396   -31.00000   -1.50000
AFIX   0
C9X   1    0.260355    0.434311    0.284647   -31.00000    0.03580    0.02911 =
         0.04592    0.00397    0.00606   -0.00059
AFIX  23
H9XA  2    0.299270    0.410724    0.301100   -31.00000   -1.20000
H9XB  2    0.276792    0.474273    0.264298   -31.00000   -1.20000
AFIX   0
C10X  1    0.217765    0.453484    0.340652   -31.00000    0.03531    0.03485 =
         0.04197    0.00435    0.00620    0.00266
AFIX  23
H10C  2    0.195215    0.414869    0.357866   -31.00000   -1.20000
H10D  2    0.183581    0.484536    0.326655   -31.00000   -1.20000
AFIX   0
C11X  1    0.260036    0.483980    0.391873   -31.00000    0.05089    0.03338 =
         0.04710    0.00636    0.00032   -0.00210
AFIX  23
H11C  2    0.288799    0.450410    0.410684   -31.00000   -1.20000
H11D  2    0.288902    0.517007    0.372296   -31.00000   -1.20000
AFIX   0
C12X  1    0.220255    0.514950    0.443686   -31.00000    0.07398    0.04907 =
         0.04556   -0.00909   -0.00160   -0.00335
AFIX 137
H12D  2    0.196227    0.552104    0.426502   -31.00000   -1.50000
H12E  2    0.249850    0.529407    0.477620   -31.00000   -1.50000
H12F  2    0.188717    0.483559    0.460764   -31.00000   -1.50000
AFIX   0
C13X  1    0.172324    0.430756    0.202060   -31.00000    0.04767    0.04083 =
         0.03840    0.00327    0.00023    0.01545
AFIX  23
H13C  2    0.142059    0.446200    0.235680   -31.00000   -1.20000
H13D  2    0.191664    0.469273    0.181378   -31.00000   -1.20000
AFIX   0
C14X  1    0.131940    0.394172    0.152981   -31.00000    0.07520    0.07731 =
         0.05114   -0.01897   -0.01910    0.01952
AFIX  23
H14C  2    0.109096    0.357567    0.173720   -31.00000   -1.20000
H14D  2    0.161779    0.376420    0.120119   -31.00000   -1.20000
AFIX   0
C15X  1    0.080937    0.438292    0.121692   -31.00000    0.07745    0.09916 =
         0.04976   -0.01743   -0.01198    0.03578
AFIX  23
H15C  2    0.039384    0.413586    0.116953   -31.00000   -1.20000
H15D  2    0.071828    0.474484    0.151091   -31.00000   -1.20000
AFIX   0
C16X  1    0.097929    0.465810    0.059354   -31.00000    0.12663    0.13996 =
         0.08464    0.00800   -0.00431    0.03063
AFIX 137
H16D  2    0.067842    0.501517    0.049634   -31.00000   -1.50000
H16E  2    0.093800    0.432391    0.026685   -31.00000   -1.50000
H16F  2    0.143451    0.481832    0.060267   -31.00000   -1.50000
AFIX   0

PART 0
P1    6    0.738778    0.391612    0.341285    11.00000    0.03077    0.04326 =
         0.04582   -0.00090   -0.00480    0.00060
F1    3    0.812517    0.418784    0.347398    11.00000    0.03812    0.05483 =
         0.08779    0.00818   -0.01244   -0.00786
F2    3    0.710197    0.462679    0.351781    11.00000    0.05983    0.05263 =
         0.08969   -0.01458   -0.01978    0.01470
F3    3    0.665271    0.364644    0.334705    11.00000    0.03312    0.07748 =
         0.08220   -0.01846   -0.00098   -0.00684
F4    3    0.767130    0.320475    0.330928    11.00000    0.04953    0.04616 =
         0.08974   -0.00477    0.00452    0.00198
F5    3    0.740812    0.403767    0.266850    11.00000    0.06638    0.09207 =
         0.04872    0.00671   -0.00284    0.00451
F6    3    0.736700    0.379362    0.415651    11.00000    0.07040    0.08784 =
         0.04811    0.00677   -0.00184    0.00062

PART 2
O3S   5    1.018952    0.698053    0.523112   -21.00000    0.09158    0.04826 =
         0.03177   -0.01825    0.02094   -0.04213
AFIX  83
H3S   2    0.989033    0.676453    0.505471   -21.00000   -1.50000
AFIX   0
C3S   1    1.070104    0.708529    0.480312   -21.00000    0.09125    0.05769 =
         0.06784   -0.01384    0.03971   -0.02605
AFIX 137
H3SA  2    1.054126    0.735169    0.445088   -21.00000   -1.50000
H3SB  2    1.085761    0.667010    0.463876   -21.00000   -1.50000
H3SC  2    1.106470    0.730792    0.501811   -21.00000   -1.50000
AFIX   0

SAME 0.01 0.02 O1S C1S
SAME 0.01 0.02 O3S C3S
PART 0
PART 1
O2S   5    0.437348    0.701594    0.499774    21.00000    0.08390    0.06013 =
         0.06792   -0.00390    0.03532    0.02506
AFIX 147
H2S   2    0.453156    0.674291    0.474524    21.00000   -1.50000
AFIX   0
C2S   1    0.488671    0.744079    0.520812    21.00000    0.15620    0.08105 =
         0.12319   -0.02690    0.02567    0.03403
AFIX 137
H2SA  2    0.480557    0.756455    0.565008    21.00000   -1.50000
H2SB  2    0.489202    0.782809    0.494117    21.00000   -1.50000
H2SC  2    0.531370    0.722043    0.517704    21.00000   -1.50000
AFIX   0

PART 0
O1S   5    0.307561    0.687008    0.536875    10.75000    0.07370    0.18790 =
         0.04970    0.02200    0.01045    0.02548
AFIX 147
H1S   2    0.345503    0.698796    0.525693    10.75000   -1.50000
AFIX   0
C1S   1    0.264808    0.696418    0.488617    10.75000    0.08347    0.05429 =
         0.06425    0.01538    0.00467   -0.01028
AFIX 137
H1SA  2    0.271454    0.739604    0.470747    10.75000   -1.50000
H1SB  2    0.219463    0.692579    0.504413    10.75000   -1.50000
H1SC  2    0.272467    0.663903    0.455656    10.75000   -1.50000
AFIX   0
HKLF 4

REM  skj005_av_outrej_nofreq_analytical.res in P2(1)2(1)2(1)
REM R1 =  0.0377 for   15770 Fo > 4sig(Fo)  and  0.0412 for all   16875 data
REM   1231 parameters refined using   2444 restraints

END

WGHT      0.0591      1.3140

REM Highest difference peak  0.323,  deepest hole -0.255,  1-sigma level  0.034
Q1    1   0.4004  0.6765  0.4740  11.00000  0.05    0.32
Q2    1   0.3208  0.7236  0.5258  11.00000  0.05    0.29
Q3    1   0.3986  0.4578  0.0693  11.00000  0.05    0.28
Q4    1   0.4149  0.4624  0.1200  11.00000  0.05    0.26
Q5    1   0.9639  0.6358  0.4426  11.00000  0.05    0.26
Q6    1   0.5135  0.6485  0.4436  11.00000  0.05    0.20
Q7    1   0.2861  0.6714  0.5289  11.00000  0.05    0.19
Q8    1   0.2987  0.6682  0.5014  11.00000  0.05    0.19
Q9    1   0.0620  0.4122  0.0640  11.00000  0.05    0.18
Q10   1   0.4579  0.6891  0.5196  11.00000  0.05    0.17
Q11   1   0.4525  0.7279  0.4826  11.00000  0.05    0.17
Q12   1   1.0366  0.7361  0.4739  11.00000  0.05    0.17
Q13   1   0.5713  0.5196  0.2680  11.00000  0.05    0.16
Q14   1   0.4187  0.4406  0.2930  11.00000  0.05    0.16
Q15   1   0.2352  0.6661  0.4853  11.00000  0.05    0.16
Q16   1   0.8722  0.2555  0.1271  11.00000  0.05    0.15
Q17   1   1.0369  0.7084  0.5122  11.00000  0.05    0.14
Q18   1   0.0999  0.4623  0.1170  11.00000  0.05    0.14
Q19   1   1.0485  0.4429  0.2955  11.00000  0.05    0.13
Q20   1   1.0023  0.5787  0.3469  11.00000  0.05    0.12
;
_shelx_res_checksum              16319
_shelx_SHELXL_version_number     2014/7
loop_
_exptl_crystal_face_index_h
_exptl_crystal_face_index_k
_exptl_crystal_face_index_l
_exptl_crystal_face_perp_dist
_exptl_oxdiff_crystal_face_indexfrac_h
_exptl_oxdiff_crystal_face_indexfrac_k
_exptl_oxdiff_crystal_face_indexfrac_l
_exptl_oxdiff_crystal_face_x
_exptl_oxdiff_crystal_face_y
_exptl_oxdiff_crystal_face_z
0 0 1 0.1352 0.0000 -0.0000 1.0000 0.0308 0.0195 0.0634
0 0 -1 0.1441 -0.0000 0.0000 -1.0000 -0.0308 -0.0195 -0.0634
1 1 0 0.1226 1.0000 1.0000 -0.0000 0.0760 0.0524 -0.0531
-1 -1 0 0.1283 -1.0000 -1.0000 0.0000 -0.0760 -0.0524 0.0531
1 -1 0 0.0255 1.0000 -1.0000 -0.0000 0.0612 -0.0867 -0.0030
-1 1 0 0.0450 -1.0000 1.0000 0.0000 -0.0612 0.0867 0.0030
0 -1 -1 0.1349 -0.0000 -1.0000 -1.0000 -0.0382 -0.0891 -0.0384
-2 1 -1 0.1022 -2.0000 1.0000 -1.0000 -0.1606 0.0844 -0.0324
2 -1 0 0.0529 1.9999 -1.0000 -0.0000 0.1298 -0.1039 -0.0310
2 0 -1 0.1217 1.9999 0.0000 -1.0000 0.1063 -0.0538 -0.1194

_olex2_exptl_crystal_mounting_method 'MiTeGen 0.2 mm'
_olex2_submission_special_instructions 'No special instructions were received'

####################################################################### 
# 
# This file contains crystal structure data downloaded from the 
# Cambridge Structural Database (CSD) hosted by the Cambridge 
# Crystallographic Data Centre (CCDC).
# 
# Full information about CCDC data access policies and citation 
# guidelines are available at http://www.ccdc.cam.ac.uk/access/V1 
# 
# Audit and citation data items may have been added by the CCDC. 
# Please retain this information to preserve the provenance of 
# this file and to allow appropriate attribution of the data. 
# 
#######################################################################

data_all-R_cycHC8_TBPSbF6
_database_code_depnum_ccdc_archive 'CCDC 1514737'
loop_
_citation_id
_citation_doi
_citation_year
1 10.1039/C6SC05058A 2016
_audit_update_record             
;
2016-11-03 deposited with the CCDC.
2016-12-09 downloaded from the CCDC.
;

_audit_creation_date             2016-08-16
_audit_creation_method           
;
Olex2 1.2
(compiled 2016.02.19 svn.r3266 for OlexSys, GUI svn.r5155)
;
_chemical_name_common            ?
_chemical_name_systematic        ?
_chemical_formula_moiety         'C64 H96 N16 O8, C16 H36 P, F6 Sb, 2(C H4 O)'
_chemical_formula_sum            'C82 H140 F6 N16 O10 P Sb'
_chemical_formula_weight         1776.81
_chemical_absolute_configuration ad
_chemical_melting_point          ?
_chemical_oxdiff_formula         'C82 H140 N16 O10 P Sb F6'
loop_
_atom_type_symbol
_atom_type_description
_atom_type_scat_dispersion_real
_atom_type_scat_dispersion_imag
_atom_type_scat_source
C C 0.0181 0.0091 'International Tables Vol C Tables 4.2.6.8 and 6.1.1.4'
H H 0.0000 0.0000 'International Tables Vol C Tables 4.2.6.8 and 6.1.1.4'
N N 0.0311 0.0180 'International Tables Vol C Tables 4.2.6.8 and 6.1.1.4'
O O 0.0492 0.0322 'International Tables Vol C Tables 4.2.6.8 and 6.1.1.4'
F F 0.0727 0.0534 'International Tables Vol C Tables 4.2.6.8 and 6.1.1.4'
P P 0.2955 0.4335 'International Tables Vol C Tables 4.2.6.8 and 6.1.1.4'
Sb Sb -0.0562 5.8946 'International Tables Vol C Tables 4.2.6.8 and 6.1.1.4'

_shelx_space_group_comment       
;
The symmetry employed for this shelxl refinement is uniquely defined
by the following loop, which should always be used as a source of
symmetry information in preference to the above space-group names.
They are only intended as comments.
;
_space_group_crystal_system      monoclinic
_space_group_IT_number           4
_space_group_name_H-M_alt        'P 1 21 1'
_space_group_name_Hall           'P 2yb'
loop_
_space_group_symop_operation_xyz
'x, y, z'
'-x, y+1/2, -z'

_cell_length_a                   20.20836(17)
_cell_length_b                   21.3780(2)
_cell_length_c                   20.70075(19)
_cell_angle_alpha                90
_cell_angle_beta                 90.0578(8)
_cell_angle_gamma                90
_cell_volume                     8943.00(14)
_cell_formula_units_Z            4
_cell_measurement_reflns_used    49996
_cell_measurement_temperature    123.00(10)
_cell_measurement_theta_max      74.1330
_cell_measurement_theta_min      4.3360
_shelx_estimated_absorpt_T_max   ?
_shelx_estimated_absorpt_T_min   ?
_exptl_absorpt_coefficient_mu    3.249
_exptl_absorpt_correction_T_max  0.763
_exptl_absorpt_correction_T_min  0.663
_exptl_absorpt_correction_type   gaussian
_exptl_absorpt_process_details   
;
CrysAlisPro, Agilent Technologies,
Version 1.171.37.35 (release 13-08-2014 CrysAlis171 .NET)
(compiled Aug 13 2014,18:06:01)
Numerical absorption correction based on gaussian integration over
			a multifaceted crystal model
Empirical absorption correction using spherical harmonics,
 implemented in SCALE3 ABSPACK scaling algorithm.
;
_exptl_absorpt_special_details   ?
_exptl_crystal_colour            colourless
_exptl_crystal_density_diffrn    1.320
_exptl_crystal_density_meas      ?
_exptl_crystal_density_method    ?
_exptl_crystal_description       block
_exptl_crystal_F_000             3776
_exptl_crystal_size_max          0.1754
_exptl_crystal_size_mid          0.1528
_exptl_crystal_size_min          0.1056
_exptl_transmission_factor_max   ?
_exptl_transmission_factor_min   ?
_diffrn_reflns_av_R_equivalents  0.0384
_diffrn_reflns_av_unetI/netI     0.0455
_diffrn_reflns_Laue_measured_fraction_full 1.000
_diffrn_reflns_Laue_measured_fraction_max 0.992
_diffrn_reflns_limit_h_max       24
_diffrn_reflns_limit_h_min       -21
_diffrn_reflns_limit_k_max       26
_diffrn_reflns_limit_k_min       -24
_diffrn_reflns_limit_l_max       25
_diffrn_reflns_limit_l_min       -25
_diffrn_reflns_number            66781
_diffrn_reflns_point_group_measured_fraction_full 1.000
_diffrn_reflns_point_group_measured_fraction_max 0.983
_diffrn_reflns_theta_full        67.750
_diffrn_reflns_theta_max         74.306
_diffrn_reflns_theta_min         2.972
_diffrn_ambient_environment      N~2~
_diffrn_ambient_temperature      123.00(10)
_diffrn_detector                 'CCD plate'
_diffrn_detector_area_resol_mean 5.1977
_diffrn_detector_type            Atlas
_diffrn_measured_fraction_theta_full 1.000
_diffrn_measured_fraction_theta_max 0.992
_diffrn_measurement_details      
;
#__ type_ start__ end____ width___ exp.time_
  1 omega -115.00  -14.00   1.0000   20.0000
omega____ theta____ kappa____ phi______ frames
    -      -41.9013  -57.0000 -180.0000 101

#__ type_ start__ end____ width___ exp.time_
  2 omega -115.00  -14.00   1.0000   20.0000
omega____ theta____ kappa____ phi______ frames
    -      -41.9013  -57.0000  -30.0000 101

#__ type_ start__ end____ width___ exp.time_
  3 omega -116.00  -18.00   1.0000   20.0000
omega____ theta____ kappa____ phi______ frames
    -      -41.9013  -37.0000   60.0000 98

#__ type_ start__ end____ width___ exp.time_
  4 omega  -34.00   74.00   1.0000   20.0000
omega____ theta____ kappa____ phi______ frames
    -       41.9013  -77.0000  -90.0000 108

#__ type_ start__ end____ width___ exp.time_
  5 omega   81.00  178.00   1.0000   70.0000
omega____ theta____ kappa____ phi______ frames
    -      106.6601   45.0000   60.0000 97

#__ type_ start__ end____ width___ exp.time_
  6 omega   74.00  178.00   1.0000   70.0000
omega____ theta____ kappa____ phi______ frames
    -      106.6601   77.0000    0.0000 104

#__ type_ start__ end____ width___ exp.time_
  7 omega   78.00  164.00   1.0000   70.0000
omega____ theta____ kappa____ phi______ frames
    -      106.6601   61.0000  -60.0000 86

#__ type_ start__ end____ width___ exp.time_
  8 omega   78.00  104.00   1.0000   70.0000
omega____ theta____ kappa____ phi______ frames
    -      106.6601   61.0000   30.0000 26

#__ type_ start__ end____ width___ exp.time_
  9 omega   37.00  106.00   1.0000   70.0000
omega____ theta____ kappa____ phi______ frames
    -      106.6601  -94.0000  -90.0000 69

#__ type_ start__ end____ width___ exp.time_
 10 omega   94.00  163.00   1.0000   70.0000
omega____ theta____ kappa____ phi______ frames
    -      106.6601  125.0000 -120.0000 69

#__ type_ start__ end____ width___ exp.time_
 11 omega  117.00  176.00   1.0000   70.0000
omega____ theta____ kappa____ phi______ frames
    -      106.6601   77.0000  -30.0000 59

#__ type_ start__ end____ width___ exp.time_
 12 omega   97.00  168.00   1.0000   70.0000
omega____ theta____ kappa____ phi______ frames
    -      106.6601  125.0000  120.0000 71

#__ type_ start__ end____ width___ exp.time_
 13 omega   74.00  100.00   1.0000   70.0000
omega____ theta____ kappa____ phi______ frames
    -      106.6601   77.0000  -30.0000 26

#__ type_ start__ end____ width___ exp.time_
 14 omega   33.00  107.00   1.0000   70.0000
omega____ theta____ kappa____ phi______ frames
    -      106.6601  -94.0000 -180.0000 74

#__ type_ start__ end____ width___ exp.time_
 15 omega   37.00   91.00   1.0000   70.0000
omega____ theta____ kappa____ phi______ frames
    -      106.6601  -30.0000 -120.0000 54

#__ type_ start__ end____ width___ exp.time_
 16 omega   78.00  113.00   1.0000   70.0000
omega____ theta____ kappa____ phi______ frames
    -      106.6601   61.0000    0.0000 35

#__ type_ start__ end____ width___ exp.time_
 17 omega   77.00  103.00   1.0000   70.0000
omega____ theta____ kappa____ phi______ frames
    -      106.6601   63.0000  -39.8282 26
;
_diffrn_measurement_device       'four-circle diffractometer'
_diffrn_measurement_device_type  'SuperNova, Dual, Cu at zero, Atlas'
_diffrn_measurement_method       '\w scans'
_diffrn_orient_matrix_UB_11      -0.0555433000
_diffrn_orient_matrix_UB_12      -0.0286074000
_diffrn_orient_matrix_UB_13      -0.0416283000
_diffrn_orient_matrix_UB_21      -0.0348291000
_diffrn_orient_matrix_UB_22      0.0640651000
_diffrn_orient_matrix_UB_23      -0.0025750000
_diffrn_orient_matrix_UB_31      0.0388635000
_diffrn_orient_matrix_UB_32      0.0165796000
_diffrn_orient_matrix_UB_33      -0.0616194000
_diffrn_radiation_monochromator  mirror
_diffrn_radiation_probe          x-ray
_diffrn_radiation_type           CuK\a
_diffrn_radiation_wavelength     1.54184
_diffrn_source                   'sealed X-ray tube'
_diffrn_source_type              'SuperNova (Cu) X-ray Source'
_reflns_Friedel_coverage         0.929
_reflns_Friedel_fraction_full    1.000
_reflns_Friedel_fraction_max     0.975
_reflns_number_gt                33696
_reflns_number_total             33880
_reflns_odcompleteness_completeness 99.86
_reflns_odcompleteness_iscentric 1
_reflns_odcompleteness_theta     66.97
_reflns_special_details          
;
 Reflections were merged by SHELXL according to the crystal
 class for the calculation of statistics and refinement.
 
 _reflns_Friedel_fraction is defined as the number of unique
 Friedel pairs measured divided by the number that would be
 possible theoretically, ignoring centric projections and
 systematic absences.
;
_reflns_threshold_expression     'I > 2\s(I)'
_computing_cell_refinement       
;
CrysAlisPro, Agilent Technologies,
Version 1.171.37.35 (release 13-08-2014 CrysAlis171 .NET)
(compiled Aug 13 2014,18:06:01)
;
_computing_data_collection       
;
CrysAlisPro, Agilent Technologies,
Version 1.171.37.35 (release 13-08-2014 CrysAlis171 .NET)
(compiled Aug 13 2014,18:06:01)
;
_computing_data_reduction        
;
CrysAlisPro, Agilent Technologies,
Version 1.171.37.35 (release 13-08-2014 CrysAlis171 .NET)
(compiled Aug 13 2014,18:06:01)
;
_computing_molecular_graphics    
;
Mercury CSD 3.3 (Macrae, C. F., et al. (2006). J. Appl. Cryst. 39, 453-457)
POV-Ray 3.7 (Persistence of Vision Pty. Ltd. (2004)) 
;
_computing_publication_material  'Olex2 (Dolomanov et al., 2009)'
_computing_structure_refinement  'ShelXL (Sheldrick, 2015)'
_computing_structure_solution    'ShelXT (Sheldrick, 2015)'
_refine_diff_density_max         0.831
_refine_diff_density_min         -0.893
_refine_diff_density_rms         0.057
_refine_ls_abs_structure_details 
;
 Flack x determined using 15010 quotients [(I+)-(I-)]/[(I+)+(I-)]
 (Parsons, Flack and Wagner, Acta Cryst. B69 (2013) 249-259).
;
_refine_ls_abs_structure_Flack   -0.0114(15)
_refine_ls_extinction_coef       .
_refine_ls_extinction_method     none
_refine_ls_goodness_of_fit_ref   1.039
_refine_ls_hydrogen_treatment    constr
_refine_ls_matrix_type           full
_refine_ls_number_parameters     2106
_refine_ls_number_reflns         33880
_refine_ls_number_restraints     3641
_refine_ls_R_factor_all          0.0334
_refine_ls_R_factor_gt           0.0327
_refine_ls_restrained_S_all      1.005
_refine_ls_shift/su_max          0.001
_refine_ls_shift/su_mean         0.000
_refine_ls_structure_factor_coef Fsqd
_refine_ls_weighting_details     
'w=1/[\s^2^(Fo^2^)+(0.0552P)^2^+3.1795P] where P=(Fo^2^+2Fc^2^)/3'
_refine_ls_weighting_scheme      calc
_refine_ls_wR_factor_gt          0.0931
_refine_ls_wR_factor_ref         0.0932
_refine_special_details          
;
 Refined as a 2-component twin.
;
_olex2_refinement_description    
;
1. Twinned data refinement
 Scales: 0.7944(6) 0.2056(6)
2. Fixed Uiso
 At 1.2 times of:
  All C(H) groups, All C(H,H) groups
 At 1.5 times of:
  All C(H,H,H) groups, All O(H) groups
3. Restrained distances
 O1S-C1S \\sim O2S-C2S \\sim O3S-C3S \\sim O4S-C4S
 with sigma of 0.01
4. Rigid body (RIGU) restrains
 C1A, C2A, C3A, C4A, C5A, C6A, C7A, C8A, C1B, C2B, C3B, C4B, C5B, C6B, C7B,
 C8B, C1C, C2C, C3C, C4C, C5C, C6C, C7C, C8C, C2D, C1D, C6D, C5D, C4D, C3D, C7D,
  C8D, C1E, C2E, C3E, C4E, C5E, C6E, C7E, C8E, C1F, C2F, C3F, C4F, C5F, C6F,
 C7F, C8F, C1G, C2G, C3G, C4G, C5G, C6G, C7G, C8G, C1H, C2H, C3H, C4H, C5H, C6H,
  C7H, C8H, C1I, C2I, C3I, C4I, C5I, C6I, C7I, C8I, C1J, C2J, C3J, C4J, C5J,
 C6J, C7J, C8J, C1K, C2K, C3K, C4K, C5K, C6K, C7K, C8K, C1L, C2L, C3L, C4L, C5L,
  C6L, C7L, C8L, C1M, C2M, C3M, C4M, C5M, C6M, C7M, C8M, C1N, C2N, C3N, C4N,
 C5N, C6N, C7N, C8N, C1O, C2O, C3O, C4O, C5O, C6O, C7O, C8O, C2P, C1P, C6P, C5P,
  C4P, C3P, C7P, C8P, C1T, C2T, C3T, C4T, C5T, C6T, C7T, C8T, C9T, C10T, C11T,
 C12T, C13T, C14T, C15T, C16T, C1X, C2X, C3X, C4X, C5X, C6X, C7X, C8X, C9X,
 C10X, C11X, C12X, C13X, C14X, C15X, C16X, C2S, C1S, C3S, C4S, N1A, N2A, N1B,
 N2B, N1C, N2C, N2D, N1D, N1E, N2E, N1F, N2F, N1G, N2G, N1H, N2H, N1I, N2I, N1J,
  N2J, N1K, N2K, N1L, N2L, N1M, N2M, N1N, N2N, N1O, N2O, N2P, N1P, O1A, O1B,
 O1C, O1D, O1E, O1F, O1G, O1H, O1I, O1J, O1K, O1L, O1M, O1N, O1O, O1P, O2S, O1S,
  O3S, O4S, F1A, F2A, F3A, F4A, F5A, F6A, F1B, F2B, F3B, F4B, F5B, F6B, P1T,
 P1X, Sb1, Sb2
 with sigma for 1-2 distances of 0.004 and sigma for 1-3 distances of 0.004
5. Same fragment restrains
{O1D, N2D, N1D, C2D, C1D, C6D, C5D, C4D, C3D, C7D, C8D} sigma for 1-2: 0.01,
1-3: 0.02
as
{O1A, N1A, N2A, C1A, C2A, C3A, C4A, C5A, C6A, C7A, C8A}
{O1D, N1D, N2D, C1D, C2D, C3D, C4D, C5D, C6D, C7D, C8D} sigma for 1-2: 0.01,
1-3: 0.02
as
{O1B, N1B, N2B, C1B, C2B, C3B, C4B, C5B, C6B, C7B, C8B}
{O1D, N2D, N1D, C2D, C1D, C6D, C5D, C4D, C3D, C7D, C8D} sigma for 1-2: 0.01,
1-3: 0.02
as
{O1C, N1C, N2C, C1C, C2C, C3C, C4C, C5C, C6C, C7C, C8C}
{O1D, N2D, N1D, C2D, C1D, C6D, C5D, C4D, C3D, C7D, C8D} sigma for 1-2: 0.01,
1-3: 0.02
as
{O1E, N1E, N2E, C1E, C2E, C3E, C4E, C5E, C6E, C7E, C8E}
{O1D, N1D, N2D, C1D, C2D, C3D, C4D, C5D, C6D, C7D, C8D} sigma for 1-2: 0.01,
1-3: 0.02
as
{O1F, N1F, N2F, C1F, C2F, C3F, C4F, C5F, C6F, C7F, C8F}
{O1D, N2D, N1D, C2D, C1D, C6D, C5D, C4D, C3D, C7D, C8D} sigma for 1-2: 0.01,
1-3: 0.02
as
{O1G, N1G, N2G, C1G, C2G, C3G, C4G, C5G, C6G, C7G, C8G}
{O1D, N1D, N2D, C1D, C2D, C3D, C4D, C5D, C6D, C7D, C8D} sigma for 1-2: 0.01,
1-3: 0.02
as
{O1H, N1H, N2H, C1H, C2H, C3H, C4H, C5H, C6H, C7H, C8H}
{O1P, N2P, N1P, C2P, C1P, C6P, C5P, C4P, C3P, C7P, C8P} sigma for 1-2: 0.01,
1-3: 0.02
as
{O1I, N1I, N2I, C1I, C2I, C3I, C4I, C5I, C6I, C7I, C8I}
{O1P, N1P, N2P, C1P, C2P, C3P, C4P, C5P, C6P, C7P, C8P} sigma for 1-2: 0.01,
1-3: 0.02
as
{O1J, N1J, N2J, C1J, C2J, C3J, C4J, C5J, C6J, C7J, C8J}
{O1P, N2P, N1P, C2P, C1P, C6P, C5P, C4P, C3P, C7P, C8P} sigma for 1-2: 0.01,
1-3: 0.02
as
{O1K, N1K, N2K, C1K, C2K, C3K, C4K, C5K, C6K, C7K, C8K}
{O1P, N1P, N2P, C1P, C2P, C3P, C4P, C5P, C6P, C7P, C8P} sigma for 1-2: 0.01,
1-3: 0.02
as
{O1L, N1L, N2L, C1L, C2L, C3L, C4L, C5L, C6L, C7L, C8L}
{O1P, N2P, N1P, C2P, C1P, C6P, C5P, C4P, C3P, C7P, C8P} sigma for 1-2: 0.01,
1-3: 0.02
as
{O1M, N1M, N2M, C1M, C2M, C3M, C4M, C5M, C6M, C7M, C8M}
{O1P, N1P, N2P, C1P, C2P, C3P, C4P, C5P, C6P, C7P, C8P} sigma for 1-2: 0.01,
1-3: 0.02
as
{O1N, N1N, N2N, C1N, C2N, C3N, C4N, C5N, C6N, C7N, C8N}
{O1P, N2P, N1P, C2P, C1P, C6P, C5P, C4P, C3P, C7P, C8P} sigma for 1-2: 0.01,
1-3: 0.02
as
{O1O, N1O, N2O, C1O, C2O, C3O, C4O, C5O, C6O, C7O, C8O}
{P1T, C5T, C6T, C7T, C8T} sigma for 1-2: 0.01, 1-3: 0.02
{P1T, C9T, C10T, C11T, C12T} sigma for 1-2: 0.01, 1-3: 0.02
{P1T, C13T, C14T, C15T, C16T} sigma for 1-2: 0.01, 1-3: 0.02
as
{P1T, C1T, C2T, C3T, C4T}
{P1X, C5X, C6X, C7X, C8X} sigma for 1-2: 0.01, 1-3: 0.02
{P1X, C9X, C10X, C11X, C12X} sigma for 1-2: 0.01, 1-3: 0.02
{P1X, C13X, C14X, C15X, C16X} sigma for 1-2: 0.01, 1-3: 0.02
as
{P1X, C1X, C2X, C3X, C4X}
6.a Ternary CH refined with riding coordinates:
 C1A(H1A), C2A(H2A), C1B(H1B), C2B(H2B), C1C(H1C), C2C(H2C), C2D(H2D),
 C1D(H1D), C1E(H1E), C2E(H2E), C1F(H1F), C2F(H2F), C1G(H1G), C2G(H2G), C1H(H1H),
  C2H(H2H), C1I(H1I), C2I(H2I), C1J(H1J), C2J(H2J), C1K(H1K), C2K(H2K),
 C1L(H1L), C2L(H2L), C1M(H1M), C2M(H2M), C1N(H1N), C2N(H2N), C1O(H1O), C2O(H2O),
  C2P(H2P), C1P(H1P)
6.b Secondary CH2 refined with riding coordinates:
 C3A(H3AA,H3AB), C4A(H4AA,H4AB), C5A(H5AA,H5AB), C6A(H6AA,H6AB), C8A(H8AA,
 H8AB), C3B(H3BA,H3BB), C4B(H4BA,H4BB), C5B(H5BA,H5BB), C6B(H6BA,H6BB),
 C8B(H8BA,H8BB), C3C(H3CA,H3CB), C4C(H4CA,H4CB), C5C(H5CA,H5CB), C6C(H6CA,H6CB),
  C8C(H8CA,H8CB), C6D(H6DA,H6DB), C5D(H5DA,H5DB), C4D(H4DA,H4DB), C3D(H3DA,
 H3DB), C8D(H8DA,H8DB), C3E(H3EA,H3EB), C4E(H4EA,H4EB), C5E(H5EA,H5EB),
 C6E(H6EA,H6EB), C8E(H8EA,H8EB), C3F(H3FA,H3FB), C4F(H4FA,H4FB), C5F(H5FA,H5FB),
  C6F(H6FA,H6FB), C8F(H8FA,H8FB), C3G(H3GA,H3GB), C4G(H4GA,H4GB), C5G(H5GA,
 H5GB), C6G(H6GA,H6GB), C8G(H8GA,H8GB), C3H(H3HA,H3HB), C4H(H4HA,H4HB),
 C5H(H5HA,H5HB), C6H(H6HA,H6HB), C8H(H8HA,H8HB), C3I(H3IA,H3IB), C4I(H4IA,H4IB),
  C5I(H5IA,H5IB), C6I(H6IA,H6IB), C8I(H8IA,H8IB), C3J(H3JA,H3JB), C4J(H4JA,
 H4JB), C5J(H5JA,H5JB), C6J(H6JA,H6JB), C8J(H8JA,H8JB), C3K(H3KA,H3KB),
 C4K(H4KA,H4KB), C5K(H5KA,H5KB), C6K(H6KA,H6KB), C8K(H8KA,H8KB), C3L(H3LA,H3LB),
  C4L(H4LA,H4LB), C5L(H5LA,H5LB), C6L(H6LA,H6LB), C8L(H8LA,H8LB), C3M(H3MA,
 H3MB), C4M(H4MA,H4MB), C5M(H5MA,H5MB), C6M(H6MA,H6MB), C8M(H8MA,H8MB),
 C3N(H3NA,H3NB), C4N(H4NA,H4NB), C5N(H5NA,H5NB), C6N(H6NA,H6NB), C8N(H8NA,H8NB),
  C3O(H3OA,H3OB), C4O(H4OA,H4OB), C5O(H5OA,H5OB), C6O(H6OA,H6OB), C8O(H8OA,
 H8OB), C6P(H6PA,H6PB), C5P(H5PA,H5PB), C4P(H4PA,H4PB), C3P(H3PA,H3PB),
 C8P(H8PA,H8PB), C1T(H1TA,H1TB), C2T(H2TA,H2TB), C3T(H3TA,H3TB), C5T(H5TA,H5TB),
  C6T(H6TA,H6TB), C7T(H7TA,H7TB), C9T(H9TA,H9TB), C10T(H10C,H10D), C11T(H11C,
 H11D), C13T(H13C,H13D), C14T(H14C,H14D), C15T(H15C,H15D), C1X(H1XA,H1XB),
 C2X(H2XA,H2XB), C3X(H3XA,H3XB), C5X(H5XA,H5XB), C6X(H6XA,H6XB), C7X(H7XA,H7XB),
  C9X(H9XA,H9XB), C10X(H10A,H10B), C11X(H11A,H11B), C13X(H13A,H13B), C14X(H14A,
 H14B), C15X(H15A,H15B)
6.c Idealised Me refined as rotating group:
 C4T(H4TA,H4TB,H4TC), C8T(H8TA,H8TB,H8TC), C12T(H12D,H12E,H12F), C16T(H16D,
 H16E,H16F), C4X(H4XA,H4XB,H4XC), C8X(H8XA,H8XB,H8XC), C12X(H12A,H12B,H12C),
 C16X(H16A,H16B,H16C), C2S(H2SA,H2SB,H2SC), C1S(H1SA,H1SB,H1SC), C3S(H3SA,H3SB,
 H3SC), C4S(H4SA,H4SB,H4SC)
6.d Idealised tetrahedral OH refined as rotating group:
 O2S(H2S), O1S(H1S), O3S(H3S), O4S(H4S)
;
_atom_sites_solution_hydrogens   geom
_atom_sites_solution_primary     ?
_atom_sites_solution_secondary   ?
loop_
_atom_site_label
_atom_site_type_symbol
_atom_site_fract_x
_atom_site_fract_y
_atom_site_fract_z
_atom_site_U_iso_or_equiv
_atom_site_adp_type
_atom_site_occupancy
_atom_site_site_symmetry_order
_atom_site_calc_flag
_atom_site_refinement_flags_posn
_atom_site_refinement_flags_adp
_atom_site_refinement_flags_occupancy
_atom_site_disorder_assembly
_atom_site_disorder_group
O1A O 0.73797(18) 0.56371(18) -0.11238(18) 0.0340(8) Uani 1 1 d D U . . .
N1A N 0.72712(18) 0.64423(19) -0.03887(17) 0.0239(8) Uani 1 1 d D U . . .
N2A N 0.66782(18) 0.64832(19) -0.12959(16) 0.0230(7) Uani 1 1 d D U . . .
C1A C 0.7007(2) 0.7080(2) -0.0428(2) 0.0233(9) Uani 1 1 d D U . . .
H1A H 0.7331 0.7345 -0.0671 0.028 Uiso 1 1 calc R . . . .
C2A C 0.6410(2) 0.6965(2) -0.0858(2) 0.0208(9) Uani 1 1 d D U . . .
H2A H 0.6053 0.6771 -0.0591 0.025 Uiso 1 1 calc R . . . .
C3A C 0.6156(2) 0.7581(2) -0.1126(2) 0.0242(9) Uani 1 1 d D U . . .
H3AA H 0.5771 0.7511 -0.1412 0.029 Uiso 1 1 calc R . . . .
H3AB H 0.6506 0.7797 -0.1375 0.029 Uiso 1 1 calc R . . . .
C4A C 0.5956(3) 0.7972(2) -0.0532(2) 0.0292(10) Uani 1 1 d D U . . .
H4AA H 0.5804 0.8389 -0.0678 0.035 Uiso 1 1 calc R . . . .
H4AB H 0.5580 0.7765 -0.0313 0.035 Uiso 1 1 calc R . . . .
C5A C 0.6526(3) 0.8055(2) -0.0048(3) 0.0345(12) Uani 1 1 d D U . . .
H5AA H 0.6365 0.8292 0.0331 0.041 Uiso 1 1 calc R . . . .
H5AB H 0.6883 0.8302 -0.0253 0.041 Uiso 1 1 calc R . . . .
C6A C 0.6811(3) 0.7423(2) 0.0181(2) 0.0289(10) Uani 1 1 d D U . . .
H6AA H 0.7201 0.7489 0.0464 0.035 Uiso 1 1 calc R . . . .
H6AB H 0.6474 0.7183 0.0423 0.035 Uiso 1 1 calc R . . . .
C7A C 0.7137(2) 0.6140(2) -0.0957(2) 0.0241(9) Uani 1 1 d D U . . .
C8A C 0.6323(2) 0.6217(2) -0.1835(2) 0.0240(9) Uani 1 1 d D U . . .
H8AA H 0.6276 0.6542 -0.2172 0.029 Uiso 1 1 calc R . . . .
H8AB H 0.6595 0.5876 -0.2020 0.029 Uiso 1 1 calc R . . . .
O1B O 0.83494(16) 0.70239(17) 0.10569(18) 0.0289(7) Uani 1 1 d D U . . .
N1B N 0.76940(19) 0.62209(18) 0.06592(18) 0.0236(8) Uani 1 1 d D U . . .
N2B N 0.78838(19) 0.62649(18) 0.17222(18) 0.0226(8) Uani 1 1 d D U . . .
C1B C 0.7454(2) 0.5631(2) 0.0930(2) 0.0232(9) Uani 1 1 d D U . . .
H1B H 0.7824 0.5321 0.0921 0.028 Uiso 1 1 calc R . . . .
C2B C 0.7335(2) 0.5822(2) 0.1624(2) 0.0218(9) Uani 1 1 d D U . . .
H2B H 0.6909 0.6060 0.1644 0.026 Uiso 1 1 calc R . . . .
C3B C 0.7268(2) 0.5242(2) 0.2044(2) 0.0269(10) Uani 1 1 d D U . . .
H3BA H 0.7205 0.5359 0.2502 0.032 Uiso 1 1 calc R . . . .
H3BB H 0.7668 0.4977 0.2008 0.032 Uiso 1 1 calc R . . . .
C4B C 0.6655(3) 0.4892(2) 0.1784(2) 0.0289(10) Uani 1 1 d D U . . .
H4BA H 0.6604 0.4495 0.2026 0.035 Uiso 1 1 calc R . . . .
H4BB H 0.6256 0.5149 0.1865 0.035 Uiso 1 1 calc R . . . .
C5B C 0.6696(3) 0.4745(2) 0.1059(2) 0.0304(10) Uani 1 1 d D U . . .
H5BA H 0.6272 0.4559 0.0917 0.036 Uiso 1 1 calc R . . . .
H5BB H 0.7048 0.4430 0.0988 0.036 Uiso 1 1 calc R . . . .
C6B C 0.6843(2) 0.5324(2) 0.0644(2) 0.0253(9) Uani 1 1 d D U . . .
H6BA H 0.6925 0.5201 0.0190 0.030 Uiso 1 1 calc R . . . .
H6BB H 0.6464 0.5617 0.0654 0.030 Uiso 1 1 calc R . . . .
C7B C 0.8008(2) 0.6554(2) 0.1139(2) 0.0236(9) Uani 1 1 d D U . . .
C8B C 0.7859(2) 0.6300(2) -0.0012(2) 0.0273(10) Uani 1 1 d D U . . .
H8BA H 0.8065 0.5911 -0.0178 0.033 Uiso 1 1 calc R . . . .
H8BB H 0.8184 0.6644 -0.0058 0.033 Uiso 1 1 calc R . . . .
O1C O 0.73082(18) 0.61542(17) 0.34304(17) 0.0285(7) Uani 1 1 d D U . . .
N1C N 0.65327(19) 0.69266(19) 0.32172(19) 0.0249(8) Uani 1 1 d D U . . .
N2C N 0.74546(18) 0.68970(18) 0.26249(18) 0.0234(8) Uani 1 1 d D U . . .
C1C C 0.6571(2) 0.7525(2) 0.2877(2) 0.0252(9) Uani 1 1 d D U . . .
H1C H 0.6816 0.7827 0.3158 0.030 Uiso 1 1 calc R . . . .
C2C C 0.7018(2) 0.7350(2) 0.2313(2) 0.0235(9) Uani 1 1 d D U . . .
H2C H 0.6745 0.7124 0.1983 0.028 Uiso 1 1 calc R . . . .
C3C C 0.7292(3) 0.7940(2) 0.2005(3) 0.0317(11) Uani 1 1 d D U . . .
H3CA H 0.7589 0.7833 0.1641 0.038 Uiso 1 1 calc R . . . .
H3CB H 0.7545 0.8187 0.2325 0.038 Uiso 1 1 calc R . . . .
C4C C 0.6691(3) 0.8313(3) 0.1762(3) 0.0390(12) Uani 1 1 d D U . . .
H4CA H 0.6847 0.8719 0.1588 0.047 Uiso 1 1 calc R . . . .
H4CB H 0.6481 0.8080 0.1402 0.047 Uiso 1 1 calc R . . . .
C5C C 0.6169(3) 0.8438(2) 0.2283(3) 0.0377(12) Uani 1 1 d D U . . .
H5CA H 0.5778 0.8636 0.2080 0.045 Uiso 1 1 calc R . . . .
H5CB H 0.6352 0.8736 0.2602 0.045 Uiso 1 1 calc R . . . .
C6C C 0.5946(2) 0.7844(2) 0.2639(3) 0.0314(11) Uani 1 1 d D U . . .
H6CA H 0.5655 0.7952 0.3007 0.038 Uiso 1 1 calc R . . . .
H6CB H 0.5699 0.7564 0.2342 0.038 Uiso 1 1 calc R . . . .
C7C C 0.7117(2) 0.6609(2) 0.3122(2) 0.0217(9) Uani 1 1 d D U . . .
C8C C 0.8012(2) 0.6595(2) 0.2322(2) 0.0237(9) Uani 1 1 d D U . . .
H8CA H 0.8202 0.6293 0.2634 0.028 Uiso 1 1 calc R . . . .
H8CB H 0.8354 0.6916 0.2238 0.028 Uiso 1 1 calc R . . . .
O1D O 0.49895(19) 0.75401(16) 0.41426(16) 0.0297(7) Uani 1 1 d D U . . .
N2D N 0.44244(18) 0.66110(18) 0.39636(19) 0.0248(8) Uani 1 1 d D U . . .
N1D N 0.54981(18) 0.66691(18) 0.37015(19) 0.0250(8) Uani 1 1 d D U . . .
C2D C 0.4573(2) 0.6057(2) 0.3561(2) 0.0230(9) Uani 1 1 d D U . . .
H2D H 0.4488 0.6164 0.3098 0.028 Uiso 1 1 calc R . . . .
C1D C 0.5315(2) 0.6009(2) 0.3669(2) 0.0237(9) Uani 1 1 d D U . . .
H1D H 0.5395 0.5815 0.4102 0.028 Uiso 1 1 calc R . . . .
C6D C 0.5623(2) 0.5591(2) 0.3157(2) 0.0268(10) Uani 1 1 d D U . . .
H6DA H 0.6108 0.5565 0.3219 0.032 Uiso 1 1 calc R . . . .
H6DB H 0.5533 0.5759 0.2720 0.032 Uiso 1 1 calc R . . . .
C5D C 0.5304(2) 0.4944(2) 0.3239(3) 0.0315(11) Uani 1 1 d D U . . .
H5DA H 0.5448 0.4763 0.3656 0.038 Uiso 1 1 calc R . . . .
H5DB H 0.5463 0.4665 0.2890 0.038 Uiso 1 1 calc R . . . .
C4D C 0.4542(3) 0.4964(2) 0.3220(3) 0.0342(11) Uani 1 1 d D U . . .
H4DA H 0.4368 0.4542 0.3315 0.041 Uiso 1 1 calc R . . . .
H4DB H 0.4397 0.5081 0.2780 0.041 Uiso 1 1 calc R . . . .
C3D C 0.4250(2) 0.5434(2) 0.3710(3) 0.0312(11) Uani 1 1 d D U . . .
H3DA H 0.3763 0.5463 0.3659 0.037 Uiso 1 1 calc R . . . .
H3DB H 0.4350 0.5302 0.4158 0.037 Uiso 1 1 calc R . . . .
C7D C 0.4973(2) 0.6999(2) 0.3951(2) 0.0240(9) Uani 1 1 d D U . . .
C8D C 0.6171(2) 0.6861(2) 0.3813(2) 0.0269(10) Uani 1 1 d D U . . .
H8DA H 0.6394 0.6548 0.4090 0.032 Uiso 1 1 calc R . . . .
H8DB H 0.6173 0.7266 0.4045 0.032 Uiso 1 1 calc R . . . .
O1E O 0.2808(2) 0.61312(19) 0.33693(19) 0.0376(9) Uani 1 1 d D U . . .
N1E N 0.2927(2) 0.67916(18) 0.24925(18) 0.0234(8) Uani 1 1 d D U . . .
N2E N 0.34423(19) 0.70298(18) 0.34137(17) 0.0229(8) Uani 1 1 d D U . . .
C1E C 0.3133(2) 0.7448(2) 0.2443(2) 0.0215(9) Uani 1 1 d D U . . .
H1E H 0.2766 0.7714 0.2613 0.026 Uiso 1 1 calc R . . . .
C2E C 0.3695(2) 0.7464(2) 0.2930(2) 0.0231(9) Uani 1 1 d D U . . .
H2E H 0.4100 0.7280 0.2728 0.028 Uiso 1 1 calc R . . . .
C3E C 0.3835(3) 0.8138(2) 0.3108(3) 0.0379(13) Uani 1 1 d D U . . .
H3EA H 0.4195 0.8161 0.3431 0.045 Uiso 1 1 calc R . . . .
H3EB H 0.3435 0.8337 0.3291 0.045 Uiso 1 1 calc R . . . .
C4E C 0.4042(4) 0.8467(3) 0.2479(3) 0.0531(18) Uani 1 1 d D U . . .
H4EA H 0.4471 0.8294 0.2334 0.064 Uiso 1 1 calc R . . . .
H4EB H 0.4107 0.8918 0.2569 0.064 Uiso 1 1 calc R . . . .
C5E C 0.3534(3) 0.8398(3) 0.1928(3) 0.0449(15) Uani 1 1 d D U . . .
H5EA H 0.3722 0.8581 0.1529 0.054 Uiso 1 1 calc R . . . .
H5EB H 0.3131 0.8637 0.2039 0.054 Uiso 1 1 calc R . . . .
C6E C 0.3342(3) 0.7710(2) 0.1797(2) 0.0292(10) Uani 1 1 d D U . . .
H6EA H 0.2974 0.7686 0.1482 0.035 Uiso 1 1 calc R . . . .
H6EB H 0.3725 0.7474 0.1623 0.035 Uiso 1 1 calc R . . . .
C7E C 0.3039(2) 0.6602(2) 0.3116(2) 0.0248(9) Uani 1 1 d D U . . .
C8E C 0.3772(2) 0.6883(2) 0.4015(2) 0.0243(9) Uani 1 1 d D U . . .
H8EA H 0.3488 0.6590 0.4260 0.029 Uiso 1 1 calc R . . . .
H8EB H 0.3807 0.7272 0.4271 0.029 Uiso 1 1 calc R . . . .
O1F O 0.18576(18) 0.70929(17) 0.09806(17) 0.0305(8) Uani 1 1 d D U . . .
N1F N 0.24919(19) 0.63549(17) 0.15128(17) 0.0229(8) Uani 1 1 d D U . . .
N2F N 0.21966(19) 0.61693(18) 0.04879(18) 0.0241(8) Uani 1 1 d D U . . .
C1F C 0.2644(2) 0.5697(2) 0.1384(2) 0.0243(9) Uani 1 1 d D U . . .
H1F H 0.2250 0.5436 0.1498 0.029 Uiso 1 1 calc R . . . .
C2F C 0.2714(2) 0.5715(2) 0.0656(2) 0.0269(10) Uani 1 1 d D U . . .
H2F H 0.3153 0.5906 0.0551 0.032 Uiso 1 1 calc R . . . .
C3F C 0.2708(4) 0.5050(2) 0.0390(3) 0.0445(15) Uani 1 1 d D U . . .
H3FA H 0.2741 0.5052 -0.0087 0.053 Uiso 1 1 calc R . . . .
H3FB H 0.2298 0.4829 0.0516 0.053 Uiso 1 1 calc R . . . .
C4F C 0.3324(4) 0.4730(3) 0.0695(3) 0.0513(17) Uani 1 1 d D U . . .
H4FA H 0.3339 0.4288 0.0553 0.062 Uiso 1 1 calc R . . . .
H4FB H 0.3728 0.4939 0.0531 0.062 Uiso 1 1 calc R . . . .
C5F C 0.3330(4) 0.4751(3) 0.1433(3) 0.0492(16) Uani 1 1 d D U . . .
H5FA H 0.3750 0.4570 0.1592 0.059 Uiso 1 1 calc R . . . .
H5FB H 0.2964 0.4489 0.1600 0.059 Uiso 1 1 calc R . . . .
C6F C 0.3255(3) 0.5418(2) 0.1702(3) 0.0373(12) Uani 1 1 d D U . . .
H6FA H 0.3200 0.5407 0.2177 0.045 Uiso 1 1 calc R . . . .
H6FB H 0.3651 0.5671 0.1599 0.045 Uiso 1 1 calc R . . . .
C7F C 0.2153(2) 0.6591(2) 0.0990(2) 0.0220(9) Uani 1 1 d D U . . .
C8F C 0.2346(2) 0.6574(2) 0.2156(2) 0.0237(9) Uani 1 1 d D U . . .
H8FA H 0.2142 0.6230 0.2406 0.028 Uiso 1 1 calc R . . . .
H8FB H 0.2021 0.6920 0.2129 0.028 Uiso 1 1 calc R . . . .
O1G O 0.27481(19) 0.56605(17) -0.11141(19) 0.0347(8) Uani 1 1 d D U . . .
N1G N 0.35525(17) 0.64339(18) -0.10646(18) 0.0228(7) Uani 1 1 d D U . . .
N2G N 0.25980(18) 0.65875(19) -0.05418(18) 0.0248(8) Uani 1 1 d D U . . .
C1G C 0.3537(2) 0.70930(19) -0.0885(2) 0.0198(8) Uani 1 1 d D U . . .
H1G H 0.3331 0.7334 -0.1248 0.024 Uiso 1 1 calc R . . . .
C2G C 0.3051(2) 0.70799(19) -0.0321(2) 0.0199(8) Uani 1 1 d D U . . .
H2G H 0.3289 0.6929 0.0073 0.024 Uiso 1 1 calc R . . . .
C3G C 0.2800(2) 0.7737(2) -0.0197(2) 0.0247(9) Uani 1 1 d D U . . .
H3GA H 0.2470 0.7737 0.0156 0.030 Uiso 1 1 calc R . . . .
H3GB H 0.2590 0.7910 -0.0591 0.030 Uiso 1 1 calc R . . . .
C4G C 0.3408(2) 0.8127(2) -0.0007(2) 0.0259(9) Uani 1 1 d D U . . .
H4GA H 0.3580 0.7973 0.0412 0.031 Uiso 1 1 calc R . . . .
H4GB H 0.3271 0.8568 0.0052 0.031 Uiso 1 1 calc R . . . .
C5G C 0.3968(2) 0.8100(2) -0.0512(2) 0.0265(10) Uani 1 1 d D U . . .
H5GA H 0.4359 0.8324 -0.0341 0.032 Uiso 1 1 calc R . . . .
H5GB H 0.3822 0.8318 -0.0909 0.032 Uiso 1 1 calc R . . . .
C6G C 0.4169(2) 0.7423(2) -0.0685(2) 0.0229(9) Uani 1 1 d D U . . .
H6GA H 0.4492 0.7423 -0.1044 0.027 Uiso 1 1 calc R . . . .
H6GB H 0.4371 0.7213 -0.0308 0.027 Uiso 1 1 calc R . . . .
C7G C 0.2947(2) 0.6174(2) -0.0927(2) 0.0241(9) Uani 1 1 d D U . . .
C8G C 0.2041(2) 0.6364(3) -0.0166(2) 0.0274(10) Uani 1 1 d D U . . .
H8GA H 0.1706 0.6701 -0.0145 0.033 Uiso 1 1 calc R . . . .
H8GB H 0.1839 0.6006 -0.0396 0.033 Uiso 1 1 calc R . . . .
O1H O 0.50931(17) 0.68115(14) -0.21259(15) 0.0239(6) Uani 1 1 d D U . . .
N1H N 0.46063(18) 0.60847(17) -0.14426(18) 0.0208(8) Uani 1 1 d D U . . .
N2H N 0.56754(18) 0.59701(17) -0.16927(17) 0.0206(7) Uani 1 1 d D U . . .
C1H C 0.4797(2) 0.54553(19) -0.1239(2) 0.0235(9) Uani 1 1 d D U . . .
H1H H 0.4714 0.5163 -0.1608 0.028 Uiso 1 1 calc R . . . .
C2H C 0.5537(2) 0.55329(19) -0.1164(2) 0.0223(9) Uani 1 1 d D U . . .
H2H H 0.5628 0.5748 -0.0744 0.027 Uiso 1 1 calc R . . . .
C3H C 0.5870(3) 0.4893(2) -0.1156(2) 0.0303(10) Uani 1 1 d D U . . .
H3HA H 0.6356 0.4938 -0.1111 0.036 Uiso 1 1 calc R . . . .
H3HB H 0.5774 0.4662 -0.1560 0.036 Uiso 1 1 calc R . . . .
C4H C 0.5578(3) 0.4548(3) -0.0569(3) 0.0375(12) Uani 1 1 d D U . . .
H4HA H 0.5752 0.4115 -0.0563 0.045 Uiso 1 1 calc R . . . .
H4HB H 0.5732 0.4758 -0.0169 0.045 Uiso 1 1 calc R . . . .
C5H C 0.4821(3) 0.4523(2) -0.0563(3) 0.0353(11) Uani 1 1 d D U . . .
H5HA H 0.4673 0.4333 -0.0151 0.042 Uiso 1 1 calc R . . . .
H5HB H 0.4669 0.4250 -0.0919 0.042 Uiso 1 1 calc R . . . .
C6H C 0.4499(3) 0.5172(2) -0.0636(2) 0.0283(10) Uani 1 1 d D U . . .
H6HA H 0.4013 0.5132 -0.0682 0.034 Uiso 1 1 calc R . . . .
H6HB H 0.4595 0.5436 -0.0255 0.034 Uiso 1 1 calc R . . . .
C7H C 0.5121(2) 0.63365(18) -0.17891(19) 0.0203(8) Uani 1 1 d D U . . .
C8H C 0.3929(2) 0.6224(2) -0.1615(2) 0.0229(9) Uani 1 1 d D U . . .
H8HA H 0.3924 0.6553 -0.1952 0.027 Uiso 1 1 calc R . . . .
H8HB H 0.3720 0.5845 -0.1798 0.027 Uiso 1 1 calc R . . . .
O1I O 0.25837(18) 0.41620(18) 0.61184(19) 0.0350(8) Uani 1 1 d D U . . .
N1I N 0.23831(18) 0.3299(2) 0.54703(17) 0.0244(7) Uani 1 1 d D U . . .
N2I N 0.17745(18) 0.34217(18) 0.63566(18) 0.0238(8) Uani 1 1 d D U . . .
C1I C 0.2036(2) 0.2709(2) 0.5570(2) 0.0237(9) Uani 1 1 d D U . . .
H1I H 0.2318 0.2435 0.5849 0.028 Uiso 1 1 calc R . . . .
C2I C 0.1453(2) 0.29345(19) 0.5968(2) 0.0207(9) Uani 1 1 d D U . . .
H2I H 0.1128 0.3140 0.5671 0.025 Uiso 1 1 calc R . . . .
C3I C 0.1115(2) 0.2386(2) 0.6293(2) 0.0270(10) Uani 1 1 d D U . . .
H3IA H 0.0738 0.2531 0.6560 0.032 Uiso 1 1 calc R . . . .
H3IB H 0.1430 0.2157 0.6573 0.032 Uiso 1 1 calc R . . . .
C4I C 0.0869(2) 0.1964(2) 0.5739(2) 0.0284(10) Uani 1 1 d D U . . .
H4IA H 0.0663 0.1585 0.5926 0.034 Uiso 1 1 calc R . . . .
H4IB H 0.0525 0.2190 0.5491 0.034 Uiso 1 1 calc R . . . .
C5I C 0.1423(3) 0.1765(2) 0.5277(3) 0.0302(10) Uani 1 1 d D U . . .
H5IA H 0.1229 0.1520 0.4918 0.036 Uiso 1 1 calc R . . . .
H5IB H 0.1736 0.1489 0.5511 0.036 Uiso 1 1 calc R . . . .
C6I C 0.1805(2) 0.2329(2) 0.4997(2) 0.0259(9) Uani 1 1 d D U . . .
H6IA H 0.2188 0.2184 0.4739 0.031 Uiso 1 1 calc R . . . .
H6IB H 0.1513 0.2583 0.4716 0.031 Uiso 1 1 calc R . . . .
C7I C 0.2279(2) 0.3679(2) 0.5997(2) 0.0245(9) Uani 1 1 d D U . . .
C8I C 0.1440(2) 0.3777(2) 0.6856(2) 0.0249(9) Uani 1 1 d D U . . .
H8IA H 0.1741 0.4112 0.7006 0.030 Uiso 1 1 calc R . . . .
H8IB H 0.1355 0.3497 0.7227 0.030 Uiso 1 1 calc R . . . .
O1J O 0.33602(18) 0.25221(19) 0.40531(19) 0.0345(8) Uani 1 1 d D U . . .
N1J N 0.27925(19) 0.34064(19) 0.44000(17) 0.0254(8) Uani 1 1 d D U . . .
N2J N 0.29898(19) 0.3297(2) 0.33460(18) 0.0294(8) Uani 1 1 d D U . . .
C1J C 0.2629(2) 0.4008(2) 0.4098(2) 0.0272(10) Uani 1 1 d D U . . .
H1J H 0.3033 0.4278 0.4102 0.033 Uiso 1 1 calc R . . . .
C2J C 0.2500(2) 0.3795(2) 0.3408(2) 0.0279(10) Uani 1 1 d D U . . .
H2J H 0.2049 0.3602 0.3391 0.033 Uiso 1 1 calc R . . . .
C3J C 0.2507(3) 0.4353(2) 0.2961(2) 0.0352(12) Uani 1 1 d D U . . .
H3JA H 0.2436 0.4219 0.2508 0.042 Uiso 1 1 calc R . . . .
H3JB H 0.2937 0.4574 0.2989 0.042 Uiso 1 1 calc R . . . .
C4J C 0.1944(3) 0.4782(2) 0.3182(2) 0.0371(12) Uani 1 1 d D U . . .
H4JA H 0.1516 0.4571 0.3098 0.044 Uiso 1 1 calc R . . . .
H4JB H 0.1954 0.5170 0.2922 0.044 Uiso 1 1 calc R . . . .
C5J C 0.1981(3) 0.4956(2) 0.3901(2) 0.0393(13) Uani 1 1 d D U . . .
H5JA H 0.1576 0.5190 0.4020 0.047 Uiso 1 1 calc R . . . .
H5JB H 0.2364 0.5237 0.3970 0.047 Uiso 1 1 calc R . . . .
C6J C 0.2050(3) 0.4385(2) 0.4349(2) 0.0297(10) Uani 1 1 d D U . . .
H6JA H 0.2133 0.4522 0.4799 0.036 Uiso 1 1 calc R . . . .
H6JB H 0.1640 0.4132 0.4341 0.036 Uiso 1 1 calc R . . . .
C7J C 0.3075(2) 0.3021(2) 0.3942(2) 0.0281(10) Uani 1 1 d D U . . .
C8J C 0.2964(2) 0.3356(3) 0.5073(2) 0.0283(10) Uani 1 1 d D U . . .
H8JA H 0.3218 0.3731 0.5205 0.034 Uiso 1 1 calc R . . . .
H8JB H 0.3251 0.2985 0.5137 0.034 Uiso 1 1 calc R . . . .
O1K O 0.23891(18) 0.3357(2) 0.16333(18) 0.0386(9) Uani 1 1 d D U . . .
N1K N 0.1572(2) 0.2642(2) 0.1906(2) 0.0327(10) Uani 1 1 d D U . . .
N2K N 0.25121(19) 0.2648(2) 0.2481(2) 0.0311(9) Uani 1 1 d D U . . .
C1K C 0.1570(2) 0.2071(2) 0.2294(2) 0.0315(11) Uani 1 1 d D U . . .
H1K H 0.1783 0.1731 0.2034 0.038 Uiso 1 1 calc R . . . .
C2K C 0.2044(2) 0.2252(2) 0.2836(2) 0.0304(11) Uani 1 1 d D U . . .
H2K H 0.1800 0.2518 0.3155 0.036 Uiso 1 1 calc R . . . .
C3K C 0.2280(3) 0.1665(3) 0.3175(3) 0.0414(13) Uani 1 1 d D U . . .
H3KA H 0.2604 0.1770 0.3518 0.050 Uiso 1 1 calc R . . . .
H3KB H 0.2492 0.1377 0.2864 0.050 Uiso 1 1 calc R . . . .
C4K C 0.1655(3) 0.1360(3) 0.3472(3) 0.0467(14) Uani 1 1 d D U . . .
H4KA H 0.1780 0.0957 0.3674 0.056 Uiso 1 1 calc R . . . .
H4KB H 0.1481 0.1636 0.3817 0.056 Uiso 1 1 calc R . . . .
C5K C 0.1104(3) 0.1242(3) 0.2974(3) 0.0437(14) Uani 1 1 d D U . . .
H5KA H 0.1243 0.0899 0.2683 0.052 Uiso 1 1 calc R . . . .
H5KB H 0.0701 0.1102 0.3204 0.052 Uiso 1 1 calc R . . . .
C6K C 0.0931(3) 0.1819(3) 0.2565(3) 0.0373(12) Uani 1 1 d D U . . .
H6KA H 0.0627 0.1701 0.2210 0.045 Uiso 1 1 calc R . . . .
H6KB H 0.0713 0.2140 0.2835 0.045 Uiso 1 1 calc R . . . .
C7K C 0.2181(2) 0.2931(2) 0.1975(2) 0.0317(11) Uani 1 1 d D U . . .
C8K C 0.3092(2) 0.2936(3) 0.2764(2) 0.0329(11) Uani 1 1 d D U . . .
H8KA H 0.3416 0.2601 0.2861 0.039 Uiso 1 1 calc R . . . .
H8KB H 0.3294 0.3213 0.2436 0.039 Uiso 1 1 calc R . . . .
O1L O -0.00092(17) 0.20670(16) 0.10278(19) 0.0325(8) Uani 1 1 d D U . . .
N1L N 0.05597(19) 0.2939(2) 0.1394(2) 0.0301(9) Uani 1 1 d D U . . .
N2L N -0.04982(19) 0.30494(18) 0.1088(2) 0.0257(8) Uani 1 1 d D U . . .
C1L C 0.0434(2) 0.3613(2) 0.1324(2) 0.0299(11) Uani 1 1 d D U . . .
H1L H 0.0535 0.3733 0.0867 0.036 Uiso 1 1 calc R . . . .
C2L C -0.0310(2) 0.3635(2) 0.1412(2) 0.0277(10) Uani 1 1 d D U . . .
H2L H -0.0415 0.3601 0.1882 0.033 Uiso 1 1 calc R . . . .
C3L C -0.0576(3) 0.4248(2) 0.1157(3) 0.0386(12) Uani 1 1 d D U . . .
H3LA H -0.1062 0.4269 0.1214 0.046 Uiso 1 1 calc R . . . .
H3LB H -0.0474 0.4293 0.0692 0.046 Uiso 1 1 calc R . . . .
C4L C -0.0233(3) 0.4768(3) 0.1550(3) 0.0474(15) Uani 1 1 d D U . . .
H4LA H -0.0363 0.5179 0.1369 0.057 Uiso 1 1 calc R . . . .
H4LB H -0.0393 0.4751 0.2001 0.057 Uiso 1 1 calc R . . . .
C5L C 0.0524(3) 0.4720(3) 0.1550(3) 0.0477(15) Uani 1 1 d D U . . .
H5LA H 0.0706 0.5044 0.1843 0.057 Uiso 1 1 calc R . . . .
H5LB H 0.0690 0.4809 0.1110 0.057 Uiso 1 1 calc R . . . .
C6L C 0.0779(3) 0.4076(3) 0.1765(3) 0.0394(13) Uani 1 1 d D U . . .
H6LA H 0.1265 0.4049 0.1716 0.047 Uiso 1 1 calc R . . . .
H6LB H 0.0664 0.3995 0.2223 0.047 Uiso 1 1 calc R . . . .
C7L C 0.0010(2) 0.2624(2) 0.1162(2) 0.0266(9) Uani 1 1 d D U . . .
C8L C 0.1217(2) 0.2680(3) 0.1308(3) 0.0352(12) Uani 1 1 d D U . . .
H8LA H 0.1180 0.2257 0.1118 0.042 Uiso 1 1 calc R . . . .
H8LB H 0.1467 0.2946 0.1002 0.042 Uiso 1 1 calc R . . . .
O1M O -0.20865(19) 0.37077(18) 0.15734(17) 0.0323(8) Uani 1 1 d D U . . .
N1M N -0.20595(19) 0.30922(17) 0.24981(18) 0.0224(8) Uani 1 1 d D U . . .
N2M N -0.1540(2) 0.27497(19) 0.16128(18) 0.0261(8) Uani 1 1 d D U . . .
C1M C -0.1905(2) 0.2432(2) 0.2609(2) 0.0263(10) Uani 1 1 d D U . . .
H1M H -0.2288 0.2174 0.2457 0.032 Uiso 1 1 calc R . . . .
C2M C -0.1332(2) 0.2340(2) 0.2143(2) 0.0257(9) Uani 1 1 d D U . . .
H2M H -0.0922 0.2516 0.2343 0.031 Uiso 1 1 calc R . . . .
C3M C -0.1228(3) 0.1647(2) 0.2024(3) 0.0414(14) Uani 1 1 d D U . . .
H3MA H -0.0866 0.1579 0.1710 0.050 Uiso 1 1 calc R . . . .
H3MB H -0.1637 0.1452 0.1854 0.050 Uiso 1 1 calc R . . . .
C4M C -0.1046(4) 0.1371(3) 0.2689(3) 0.0562(19) Uani 1 1 d D U . . .
H4MA H -0.1006 0.0911 0.2648 0.067 Uiso 1 1 calc R . . . .
H4MB H -0.0609 0.1536 0.2822 0.067 Uiso 1 1 calc R . . . .
C5M C -0.1555(4) 0.1521(3) 0.3222(3) 0.0560(19) Uani 1 1 d D U . . .
H5MA H -0.1969 0.1290 0.3130 0.067 Uiso 1 1 calc R . . . .
H5MB H -0.1382 0.1370 0.3641 0.067 Uiso 1 1 calc R . . . .
C6M C -0.1715(3) 0.2219(2) 0.3281(2) 0.0337(12) Uani 1 1 d D U . . .
H6MA H -0.2085 0.2286 0.3586 0.040 Uiso 1 1 calc R . . . .
H6MB H -0.1324 0.2454 0.3438 0.040 Uiso 1 1 calc R . . . .
C7M C -0.1911(2) 0.3235(2) 0.18648(19) 0.0248(9) Uani 1 1 d D U . . .
C8M C -0.1177(2) 0.2837(3) 0.1020(2) 0.0272(10) Uani 1 1 d D U . . .
H8MA H -0.1419 0.3144 0.0751 0.033 Uiso 1 1 calc R . . . .
H8MB H -0.1174 0.2435 0.0782 0.033 Uiso 1 1 calc R . . . .
O1N O -0.31687(16) 0.31162(16) 0.40632(16) 0.0252(7) Uani 1 1 d D U . . .
N1N N -0.24061(19) 0.36489(17) 0.34358(17) 0.0211(7) Uani 1 1 d D U . . .
N2N N -0.26167(18) 0.40063(17) 0.44322(18) 0.0211(7) Uani 1 1 d D U . . .
C1N C -0.2109(2) 0.42744(19) 0.3481(2) 0.0211(9) Uani 1 1 d D U . . .
H1N H -0.2444 0.4590 0.3338 0.025 Uiso 1 1 calc R . . . .
C2N C -0.2021(2) 0.43300(19) 0.4207(2) 0.0199(8) Uani 1 1 d D U . . .
H2N H -0.1625 0.4079 0.4338 0.024 Uiso 1 1 calc R . . . .
C3N C -0.1896(2) 0.5011(2) 0.4380(2) 0.0260(10) Uani 1 1 d D U . . .
H3NA H -0.1853 0.5063 0.4854 0.031 Uiso 1 1 calc R . . . .
H3NB H -0.2262 0.5279 0.4224 0.031 Uiso 1 1 calc R . . . .
C4N C -0.1242(2) 0.5182(2) 0.4039(2) 0.0299(10) Uani 1 1 d D U . . .
H4NA H -0.1142 0.5628 0.4121 0.036 Uiso 1 1 calc R . . . .
H4NB H -0.0880 0.4930 0.4227 0.036 Uiso 1 1 calc R . . . .
C5N C -0.1264(3) 0.5072(2) 0.3307(2) 0.0296(10) Uani 1 1 d D U . . .
H5NA H -0.0821 0.5159 0.3123 0.035 Uiso 1 1 calc R . . . .
H5NB H -0.1581 0.5369 0.3110 0.035 Uiso 1 1 calc R . . . .
C6N C -0.1468(2) 0.4400(2) 0.3128(2) 0.0243(9) Uani 1 1 d D U . . .
H6NA H -0.1532 0.4362 0.2656 0.029 Uiso 1 1 calc R . . . .
H6NB H -0.1123 0.4099 0.3265 0.029 Uiso 1 1 calc R . . . .
C7N C -0.2771(2) 0.35470(19) 0.3985(2) 0.0207(8) Uani 1 1 d D U . . .
C8N C -0.2602(2) 0.3391(2) 0.2820(2) 0.0223(9) Uani 1 1 d D U . . .
H8NA H -0.2961 0.3083 0.2888 0.027 Uiso 1 1 calc R . . . .
H8NB H -0.2777 0.3731 0.2543 0.027 Uiso 1 1 calc R . . . .
O1O O -0.20245(18) 0.46579(16) 0.59896(17) 0.0298(7) Uani 1 1 d D U . . .
N1O N -0.13499(19) 0.37830(18) 0.6090(2) 0.0255(8) Uani 1 1 d D U . . .
N2O N -0.22919(18) 0.36959(18) 0.55293(18) 0.0218(8) Uani 1 1 d D U . . .
C1O C -0.1459(2) 0.3114(2) 0.5988(2) 0.0247(9) Uani 1 1 d D U . . .
H1O H -0.1722 0.2948 0.6359 0.030 Uiso 1 1 calc R . . . .
C2O C -0.1904(2) 0.31317(19) 0.5394(2) 0.0225(9) Uani 1 1 d D U . . .
H2O H -0.1623 0.3211 0.5005 0.027 Uiso 1 1 calc R . . . .
C3O C -0.2246(2) 0.2506(2) 0.5312(3) 0.0301(10) Uani 1 1 d D U . . .
H3OA H -0.2545 0.2515 0.4933 0.036 Uiso 1 1 calc R . . . .
H3OB H -0.2510 0.2404 0.5701 0.036 Uiso 1 1 calc R . . . .
C4O C -0.1693(3) 0.2020(2) 0.5213(3) 0.0368(12) Uani 1 1 d D U . . .
H4OA H -0.1893 0.1598 0.5190 0.044 Uiso 1 1 calc R . . . .
H4OB H -0.1472 0.2103 0.4795 0.044 Uiso 1 1 calc R . . . .
C5O C -0.1172(3) 0.2028(2) 0.5754(3) 0.0369(12) Uani 1 1 d D U . . .
H5OA H -0.0809 0.1738 0.5638 0.044 Uiso 1 1 calc R . . . .
H5OB H -0.1376 0.1874 0.6158 0.044 Uiso 1 1 calc R . . . .
C6O C -0.0879(2) 0.2686(2) 0.5876(3) 0.0302(10) Uani 1 1 d D U . . .
H6OA H -0.0586 0.2680 0.6259 0.036 Uiso 1 1 calc R . . . .
H6OB H -0.0620 0.2826 0.5497 0.036 Uiso 1 1 calc R . . . .
C7O C -0.1902(2) 0.4105(2) 0.5882(2) 0.0234(9) Uani 1 1 d D U . . .
C8O C -0.2802(2) 0.3932(2) 0.5102(2) 0.0228(9) Uani 1 1 d D U . . .
H8OA H -0.3185 0.3645 0.5123 0.027 Uiso 1 1 calc R . . . .
H8OB H -0.2950 0.4343 0.5267 0.027 Uiso 1 1 calc R . . . .
O1P O 0.01363(17) 0.33545(17) 0.72035(15) 0.0283(7) Uani 1 1 d D U . . .
N2P N 0.08155(19) 0.40622(19) 0.66642(18) 0.0239(8) Uani 1 1 d D U . . .
N1P N -0.02663(19) 0.40597(18) 0.64466(18) 0.0247(8) Uani 1 1 d D U . . .
C2P C 0.0724(2) 0.4448(2) 0.6086(2) 0.0243(9) Uani 1 1 d D U . . .
H2P H 0.0765 0.4175 0.5695 0.029 Uiso 1 1 calc R . . . .
C1P C 0.0008(2) 0.4635(2) 0.6165(2) 0.0269(10) Uani 1 1 d D U . . .
H1P H -0.0016 0.4973 0.6498 0.032 Uiso 1 1 calc R . . . .
C6P C -0.0277(3) 0.4888(2) 0.5539(2) 0.0320(11) Uani 1 1 d D U . . .
H6PA H -0.0748 0.5002 0.5595 0.038 Uiso 1 1 calc R . . . .
H6PB H -0.0242 0.4572 0.5191 0.038 Uiso 1 1 calc R . . . .
C5P C 0.0140(3) 0.5473(2) 0.5374(3) 0.0383(12) Uani 1 1 d D U . . .
H5PA H 0.0005 0.5632 0.4944 0.046 Uiso 1 1 calc R . . . .
H5PB H 0.0046 0.5805 0.5695 0.046 Uiso 1 1 calc R . . . .
C4P C 0.0886(3) 0.5344(3) 0.5368(3) 0.0394(12) Uani 1 1 d D U . . .
H4PA H 0.1123 0.5744 0.5306 0.047 Uiso 1 1 calc R . . . .
H4PB H 0.0989 0.5072 0.4994 0.047 Uiso 1 1 calc R . . . .
C3P C 0.1147(3) 0.5028(2) 0.5986(2) 0.0341(11) Uani 1 1 d D U . . .
H3PA H 0.1619 0.4912 0.5935 0.041 Uiso 1 1 calc R . . . .
H3PB H 0.1107 0.5314 0.6360 0.041 Uiso 1 1 calc R . . . .
C7P C 0.0222(2) 0.3780(2) 0.6811(2) 0.0234(9) Uani 1 1 d D U . . .
C8P C -0.0953(2) 0.4013(3) 0.6623(2) 0.0281(10) Uani 1 1 d D U . . .
H8PA H -0.1117 0.4430 0.6756 0.034 Uiso 1 1 calc R . . . .
H8PB H -0.0999 0.3726 0.6996 0.034 Uiso 1 1 calc R . . . .
P1T P 0.52550(5) 0.22874(5) 0.38980(5) 0.0185(2) Uani 1 1 d D U . . .
C1T C 0.4663(2) 0.1689(2) 0.3683(2) 0.0234(9) Uani 1 1 d D U . . .
H1TA H 0.4322 0.1876 0.3399 0.028 Uiso 1 1 calc R . . . .
H1TB H 0.4893 0.1359 0.3434 0.028 Uiso 1 1 calc R . . . .
C2T C 0.4323(2) 0.1389(2) 0.4265(2) 0.0261(9) Uani 1 1 d D U . . .
H2TA H 0.4656 0.1168 0.4530 0.031 Uiso 1 1 calc R . . . .
H2TB H 0.4121 0.1720 0.4535 0.031 Uiso 1 1 calc R . . . .
C3T C 0.3787(2) 0.0928(2) 0.4054(3) 0.0297(10) Uani 1 1 d D U . . .
H3TA H 0.3531 0.1115 0.3695 0.036 Uiso 1 1 calc R . . . .
H3TB H 0.4002 0.0544 0.3889 0.036 Uiso 1 1 calc R . . . .
C4T C 0.3317(3) 0.0753(3) 0.4593(3) 0.0391(13) Uani 1 1 d D U . . .
H4TA H 0.2983 0.0462 0.4427 0.059 Uiso 1 1 calc GR . . . .
H4TB H 0.3099 0.1131 0.4756 0.059 Uiso 1 1 calc GR . . . .
H4TC H 0.3565 0.0553 0.4943 0.059 Uiso 1 1 calc GR . . . .
C5T C 0.5934(2) 0.1926(2) 0.4324(2) 0.0223(9) Uani 1 1 d D U . . .
H5TA H 0.6207 0.2256 0.4526 0.027 Uiso 1 1 calc R . . . .
H5TB H 0.5754 0.1660 0.4674 0.027 Uiso 1 1 calc R . . . .
C6T C 0.6376(2) 0.1523(2) 0.3887(2) 0.0262(9) Uani 1 1 d D U . . .
H6TA H 0.6094 0.1248 0.3619 0.031 Uiso 1 1 calc R . . . .
H6TB H 0.6629 0.1800 0.3594 0.031 Uiso 1 1 calc R . . . .
C7T C 0.6858(3) 0.1121(2) 0.4274(3) 0.0336(11) Uani 1 1 d D U . . .
H7TA H 0.7194 0.0948 0.3975 0.040 Uiso 1 1 calc R . . . .
H7TB H 0.7091 0.1390 0.4590 0.040 Uiso 1 1 calc R . . . .
C8T C 0.6531(4) 0.0588(3) 0.4631(3) 0.0467(15) Uani 1 1 d D U . . .
H8TA H 0.6341 0.0294 0.4319 0.070 Uiso 1 1 calc GR . . . .
H8TB H 0.6180 0.0753 0.4909 0.070 Uiso 1 1 calc GR . . . .
H8TC H 0.6861 0.0372 0.4897 0.070 Uiso 1 1 calc GR . . . .
C9T C 0.5574(2) 0.2659(2) 0.3182(2) 0.0207(8) Uani 1 1 d D U . . .
H9TA H 0.5977 0.2896 0.3302 0.025 Uiso 1 1 calc R . . . .
H9TB H 0.5708 0.2329 0.2873 0.025 Uiso 1 1 calc R . . . .
C10T C 0.5098(2) 0.3104(2) 0.2839(2) 0.0223(9) Uani 1 1 d D U . . .
H10C H 0.4695 0.2874 0.2708 0.027 Uiso 1 1 calc R . . . .
H10D H 0.4965 0.3443 0.3139 0.027 Uiso 1 1 calc R . . . .
C11T C 0.5425(3) 0.3387(2) 0.2245(2) 0.0297(10) Uani 1 1 d D U . . .
H11C H 0.5575 0.3045 0.1957 0.036 Uiso 1 1 calc R . . . .
H11D H 0.5821 0.3626 0.2381 0.036 Uiso 1 1 calc R . . . .
C12T C 0.4966(3) 0.3819(2) 0.1868(2) 0.0339(11) Uani 1 1 d D U . . .
H12D H 0.5206 0.4001 0.1503 0.051 Uiso 1 1 calc GR . . . .
H12E H 0.4809 0.4154 0.2152 0.051 Uiso 1 1 calc GR . . . .
H12F H 0.4587 0.3579 0.1707 0.051 Uiso 1 1 calc GR . . . .
C13T C 0.4857(2) 0.2870(2) 0.4391(2) 0.0222(8) Uani 1 1 d D U . . .
H13C H 0.4476 0.3041 0.4147 0.027 Uiso 1 1 calc R . . . .
H13D H 0.4681 0.2663 0.4782 0.027 Uiso 1 1 calc R . . . .
C14T C 0.5297(2) 0.3416(2) 0.4603(2) 0.0236(9) Uani 1 1 d D U . . .
H14C H 0.5643 0.3260 0.4902 0.028 Uiso 1 1 calc R . . . .
H14D H 0.5520 0.3597 0.4221 0.028 Uiso 1 1 calc R . . . .
C15T C 0.4891(2) 0.3919(2) 0.4938(3) 0.0304(10) Uani 1 1 d D U . . .
H15C H 0.4645 0.3729 0.5302 0.036 Uiso 1 1 calc R . . . .
H15D H 0.4564 0.4090 0.4629 0.036 Uiso 1 1 calc R . . . .
C16T C 0.5320(3) 0.4450(3) 0.5193(3) 0.0394(13) Uani 1 1 d D U . . .
H16D H 0.5036 0.4788 0.5353 0.059 Uiso 1 1 calc GR . . . .
H16E H 0.5601 0.4609 0.4845 0.059 Uiso 1 1 calc GR . . . .
H16F H 0.5598 0.4295 0.5547 0.059 Uiso 1 1 calc GR . . . .
P1X P 1.00946(5) 0.75514(5) 0.11006(5) 0.0200(2) Uani 1 1 d D U . . .
C1X C 0.9791(2) 0.7174(2) 0.1818(2) 0.0222(9) Uani 1 1 d D U . . .
H1XA H 0.9682 0.7499 0.2142 0.027 Uiso 1 1 calc R . . . .
H1XB H 0.9377 0.6949 0.1711 0.027 Uiso 1 1 calc R . . . .
C2X C 1.0283(2) 0.6711(2) 0.2119(2) 0.0288(10) Uani 1 1 d D U . . .
H2XA H 1.0387 0.6381 0.1800 0.035 Uiso 1 1 calc R . . . .
H2XB H 1.0699 0.6933 0.2224 0.035 Uiso 1 1 calc R . . . .
C3X C 1.0018(3) 0.6409(3) 0.2724(3) 0.0428(13) Uani 1 1 d D U . . .
H3XA H 0.9590 0.6207 0.2621 0.051 Uiso 1 1 calc R . . . .
H3XB H 0.9931 0.6741 0.3047 0.051 Uiso 1 1 calc R . . . .
C4X C 1.0469(3) 0.5927(2) 0.3023(3) 0.0324(11) Uani 1 1 d D U . . .
H4XA H 1.0486 0.5556 0.2746 0.049 Uiso 1 1 calc GR . . . .
H4XB H 1.0300 0.5811 0.3450 0.049 Uiso 1 1 calc GR . . . .
H4XC H 1.0915 0.6103 0.3069 0.049 Uiso 1 1 calc GR . . . .
C5X C 1.0770(2) 0.8058(2) 0.1317(2) 0.0221(9) Uani 1 1 d D U . . .
H5XA H 1.0619 0.8347 0.1661 0.026 Uiso 1 1 calc R . . . .
H5XB H 1.1132 0.7800 0.1499 0.026 Uiso 1 1 calc R . . . .
C6X C 1.1047(2) 0.8446(2) 0.0759(2) 0.0260(9) Uani 1 1 d D U . . .
H6XA H 1.1127 0.8170 0.0383 0.031 Uiso 1 1 calc R . . . .
H6XB H 1.0717 0.8764 0.0629 0.031 Uiso 1 1 calc R . . . .
C7X C 1.1688(2) 0.8771(2) 0.0940(3) 0.0309(11) Uani 1 1 d D U . . .
H7XA H 1.1621 0.9007 0.1346 0.037 Uiso 1 1 calc R . . . .
H7XB H 1.2033 0.8451 0.1021 0.037 Uiso 1 1 calc R . . . .
C8X C 1.1928(3) 0.9215(3) 0.0421(3) 0.0394(13) Uani 1 1 d D U . . .
H8XA H 1.1984 0.8986 0.0015 0.059 Uiso 1 1 calc GR . . . .
H8XB H 1.2353 0.9396 0.0552 0.059 Uiso 1 1 calc GR . . . .
H8XC H 1.1603 0.9550 0.0361 0.059 Uiso 1 1 calc GR . . . .
C9X C 0.9450(2) 0.7998(2) 0.0718(2) 0.0257(9) Uani 1 1 d D U . . .
H9XA H 0.9627 0.8184 0.0315 0.031 Uiso 1 1 calc R . . . .
H9XB H 0.9086 0.7711 0.0595 0.031 Uiso 1 1 calc R . . . .
C10X C 0.9167(3) 0.8521(3) 0.1139(3) 0.0386(12) Uani 1 1 d D U . . .
H10A H 0.8983 0.8338 0.1540 0.046 Uiso 1 1 calc R . . . .
H10B H 0.9527 0.8811 0.1262 0.046 Uiso 1 1 calc R . . . .
C11X C 0.8627(4) 0.8883(4) 0.0788(3) 0.0532(17) Uani 1 1 d D U . . .
H11A H 0.8816 0.9077 0.0395 0.064 Uiso 1 1 calc R . . . .
H11B H 0.8275 0.8589 0.0650 0.064 Uiso 1 1 calc R . . . .
C12X C 0.8328(5) 0.9385(5) 0.1205(5) 0.079(3) Uani 1 1 d D U . . .
H12A H 0.7988 0.9609 0.0960 0.118 Uiso 1 1 calc GR . . . .
H12B H 0.8674 0.9678 0.1340 0.118 Uiso 1 1 calc GR . . . .
H12C H 0.8128 0.9193 0.1588 0.118 Uiso 1 1 calc GR . . . .
C13X C 1.0363(2) 0.6954(2) 0.0544(2) 0.0244(9) Uani 1 1 d D U . . .
H13A H 1.0514 0.7158 0.0142 0.029 Uiso 1 1 calc R . . . .
H13B H 1.0749 0.6735 0.0735 0.029 Uiso 1 1 calc R . . . .
C14X C 0.9838(2) 0.6468(2) 0.0372(2) 0.0257(9) Uani 1 1 d D U . . .
H14A H 0.9633 0.6308 0.0773 0.031 Uiso 1 1 calc R . . . .
H14B H 0.9487 0.6669 0.0111 0.031 Uiso 1 1 calc R . . . .
C15X C 1.0130(3) 0.5925(2) -0.0006(2) 0.0300(10) Uani 1 1 d D U . . .
H15A H 1.0375 0.6089 -0.0383 0.036 Uiso 1 1 calc R . . . .
H15B H 1.0448 0.5697 0.0272 0.036 Uiso 1 1 calc R . . . .
C16X C 0.9599(3) 0.5474(3) -0.0238(3) 0.0448(14) Uani 1 1 d D U . . .
H16A H 0.9336 0.5674 -0.0578 0.067 Uiso 1 1 calc GR . . . .
H16B H 0.9310 0.5363 0.0125 0.067 Uiso 1 1 calc GR . . . .
H16C H 0.9808 0.5096 -0.0409 0.067 Uiso 1 1 calc GR . . . .
Sb1 Sb 0.50157(2) 0.64756(2) 0.11353(2) 0.03084(7) Uani 1 1 d . U . . .
F1A F 0.5399(2) 0.6397(3) 0.03208(18) 0.0581(11) Uani 1 1 d . U . . .
F2A F 0.5857(2) 0.6502(2) 0.1508(2) 0.0640(12) Uani 1 1 d . U . . .
F3A F 0.4639(2) 0.6559(3) 0.19569(19) 0.0741(15) Uani 1 1 d . U . . .
F4A F 0.41725(18) 0.6467(2) 0.07589(19) 0.0572(10) Uani 1 1 d . U . . .
F5A F 0.5003(2) 0.5598(2) 0.1207(2) 0.0625(12) Uani 1 1 d . U . . .
F6A F 0.5037(3) 0.7355(2) 0.1046(3) 0.0679(13) Uani 1 1 d . U . . .
Sb2 Sb 0.01362(2) 0.32848(2) 0.39185(2) 0.03031(7) Uani 1 1 d . U . . .
F1B F 0.0450(3) 0.3418(2) 0.4761(2) 0.0702(14) Uani 1 1 d . U . . .
F2B F 0.10124(17) 0.3206(2) 0.3633(2) 0.0595(11) Uani 1 1 d . U . . .
F3B F -0.0190(2) 0.3160(2) 0.30785(18) 0.0572(11) Uani 1 1 d . U . . .
F4B F -0.07406(18) 0.3345(2) 0.42215(19) 0.0570(11) Uani 1 1 d . U . . .
F5B F 0.0158(2) 0.4153(2) 0.3769(3) 0.0613(11) Uani 1 1 d . U . . .
F6B F 0.0120(2) 0.2414(2) 0.4081(3) 0.0618(11) Uani 1 1 d . U . . .
O2S O 0.8218(3) 0.5080(3) -0.1961(3) 0.0718(17) Uani 1 1 d D U . . .
H2S H 0.8033 0.5271 -0.1656 0.108 Uiso 1 1 calc GR . . . .
C2S C 0.7711(5) 0.4852(6) -0.2419(6) 0.099(4) Uani 1 1 d D U . . .
H2SA H 0.7292 0.4787 -0.2190 0.148 Uiso 1 1 calc GR . . . .
H2SB H 0.7857 0.4456 -0.2609 0.148 Uiso 1 1 calc GR . . . .
H2SC H 0.7646 0.5162 -0.2762 0.148 Uiso 1 1 calc GR . . . .
O1S O 0.9492(3) 0.4600(3) -0.1803(4) 0.0704(16) Uani 1 1 d D U . . .
H1S H 0.9149 0.4638 -0.2030 0.106 Uiso 1 1 calc GR . . . .
C1S C 0.9963(4) 0.5061(4) -0.1988(4) 0.0563(17) Uani 1 1 d D U . . .
H1SA H 1.0065 0.5328 -0.1616 0.085 Uiso 1 1 calc GR . . . .
H1SB H 0.9779 0.5318 -0.2337 0.085 Uiso 1 1 calc GR . . . .
H1SC H 1.0368 0.4856 -0.2138 0.085 Uiso 1 1 calc GR . . . .
O3S O 0.4408(3) 0.5400(2) 0.7103(3) 0.0604(14) Uani 1 1 d D U . . .
H3S H 0.4072 0.5351 0.6868 0.091 Uiso 1 1 calc GR . . . .
C3S C 0.4860(4) 0.4896(4) 0.6999(4) 0.0607(19) Uani 1 1 d D U . . .
H3SA H 0.5314 0.5042 0.7071 0.091 Uiso 1 1 calc GR . . . .
H3SB H 0.4816 0.4744 0.6554 0.091 Uiso 1 1 calc GR . . . .
H3SC H 0.4761 0.4555 0.7300 0.091 Uiso 1 1 calc GR . . . .
O4S O 0.3138(3) 0.5008(3) 0.6942(3) 0.0659(16) Uani 1 1 d D U . . .
H4S H 0.2987 0.4779 0.6647 0.099 Uiso 1 1 calc GR . . . .
C4S C 0.2670(5) 0.5051(6) 0.7448(4) 0.084(3) Uani 1 1 d D U . . .
H4SA H 0.2678 0.4666 0.7704 0.125 Uiso 1 1 calc GR . . . .
H4SB H 0.2227 0.5110 0.7265 0.125 Uiso 1 1 calc GR . . . .
H4SC H 0.2779 0.5408 0.7726 0.125 Uiso 1 1 calc GR . . . .

loop_
_atom_site_aniso_label
_atom_site_aniso_U_11
_atom_site_aniso_U_22
_atom_site_aniso_U_33
_atom_site_aniso_U_23
_atom_site_aniso_U_13
_atom_site_aniso_U_12
O1A 0.0335(18) 0.042(2) 0.0266(17) -0.0040(16) 0.0003(15) 0.0176(16)
N1A 0.0215(17) 0.030(2) 0.0201(17) 0.0026(16) -0.0007(13) 0.0037(17)
N2A 0.0246(17) 0.0272(19) 0.0173(16) 0.0007(15) -0.0001(13) 0.0052(17)
C1A 0.022(2) 0.026(2) 0.022(2) 0.0038(17) -0.0035(17) -0.0017(17)
C2A 0.021(2) 0.022(2) 0.019(2) 0.0015(16) 0.0013(16) 0.0016(17)
C3A 0.027(2) 0.022(2) 0.024(2) 0.0028(17) -0.0035(18) 0.0008(17)
C4A 0.038(3) 0.021(2) 0.028(2) -0.0017(18) -0.007(2) 0.006(2)
C5A 0.050(3) 0.022(2) 0.032(3) -0.0023(19) -0.014(2) 0.004(2)
C6A 0.038(3) 0.025(2) 0.023(2) -0.0013(18) -0.0061(19) 0.003(2)
C7A 0.022(2) 0.034(2) 0.017(2) 0.0035(17) 0.0056(16) 0.0075(18)
C8A 0.026(2) 0.030(2) 0.0159(19) 0.0028(17) 0.0034(16) 0.0048(18)
O1B 0.0218(15) 0.0338(18) 0.0311(18) 0.0059(15) -0.0017(14) -0.0057(13)
N1B 0.0210(18) 0.028(2) 0.0218(18) 0.0021(15) -0.0021(14) -0.0013(15)
N2B 0.0209(18) 0.0256(19) 0.0213(18) 0.0015(14) -0.0025(14) -0.0004(14)
C1B 0.022(2) 0.022(2) 0.026(2) 0.0031(17) -0.0043(16) 0.0025(17)
C2B 0.020(2) 0.022(2) 0.023(2) 0.0014(17) -0.0036(16) 0.0022(16)
C3B 0.031(2) 0.025(2) 0.025(2) 0.0034(18) -0.0067(18) 0.0012(19)
C4B 0.034(3) 0.021(2) 0.031(2) 0.0045(18) -0.0042(19) -0.0024(19)
C5B 0.039(3) 0.018(2) 0.034(3) 0.0000(19) -0.007(2) -0.0023(19)
C6B 0.028(2) 0.023(2) 0.024(2) -0.0002(17) -0.0053(18) 0.0005(18)
C7B 0.0162(18) 0.029(2) 0.026(2) 0.0027(18) -0.0021(16) 0.0048(17)
C8B 0.023(2) 0.035(3) 0.024(2) 0.0039(18) 0.0005(17) 0.0039(18)
O1C 0.0283(17) 0.0309(18) 0.0264(17) 0.0051(14) -0.0018(14) 0.0017(14)
N1C 0.0215(18) 0.029(2) 0.0241(19) -0.0003(16) 0.0000(15) -0.0018(15)
N2C 0.0194(17) 0.027(2) 0.0239(18) 0.0026(15) -0.0021(14) -0.0005(15)
C1C 0.027(2) 0.024(2) 0.024(2) -0.0005(17) -0.0032(17) -0.0008(18)
C2C 0.024(2) 0.024(2) 0.023(2) 0.0014(17) -0.0033(17) 0.0014(17)
C3C 0.037(3) 0.023(2) 0.035(3) 0.0014(19) 0.000(2) 0.000(2)
C4C 0.052(3) 0.031(3) 0.034(3) 0.006(2) -0.001(2) 0.011(3)
C5C 0.048(3) 0.030(3) 0.036(3) 0.002(2) -0.003(2) 0.011(2)
C6C 0.029(2) 0.031(3) 0.034(3) -0.003(2) -0.004(2) 0.008(2)
C7C 0.0200(19) 0.023(2) 0.022(2) -0.0010(16) -0.0043(15) -0.0023(16)
C8C 0.0171(19) 0.030(2) 0.024(2) 0.0028(17) -0.0038(15) 0.0007(17)
O1D 0.0348(19) 0.0276(17) 0.0267(16) -0.0107(13) -0.0007(14) -0.0003(15)
N2D 0.0241(17) 0.029(2) 0.0215(18) -0.0063(15) 0.0020(14) 0.0002(15)
N1D 0.0227(18) 0.027(2) 0.026(2) -0.0069(15) 0.0015(14) 0.0012(15)
C2D 0.024(2) 0.024(2) 0.021(2) -0.0038(17) 0.0031(16) -0.0003(17)
C1D 0.025(2) 0.023(2) 0.023(2) -0.0040(17) 0.0020(17) -0.0001(17)
C6D 0.027(2) 0.027(2) 0.027(2) -0.0046(18) 0.0051(18) 0.0028(18)
C5D 0.035(3) 0.023(2) 0.036(3) -0.007(2) 0.005(2) 0.0022(19)
C4D 0.035(3) 0.026(2) 0.041(3) -0.005(2) 0.008(2) -0.002(2)
C3D 0.029(2) 0.026(2) 0.038(3) -0.004(2) 0.006(2) -0.0008(19)
C7D 0.027(2) 0.028(2) 0.0177(19) -0.0034(16) -0.0002(17) 0.0018(17)
C8D 0.024(2) 0.034(3) 0.023(2) -0.0065(19) -0.0010(17) 0.0002(18)
O1E 0.043(2) 0.037(2) 0.033(2) 0.0142(16) -0.0056(16) -0.0175(17)
N1E 0.028(2) 0.0203(18) 0.0215(18) 0.0031(14) -0.0054(15) -0.0070(15)
N2E 0.0253(19) 0.027(2) 0.0160(17) 0.0009(14) 0.0027(14) -0.0016(15)
C1E 0.027(2) 0.017(2) 0.021(2) -0.0005(15) -0.0006(17) -0.0012(16)
C2E 0.028(2) 0.021(2) 0.020(2) 0.0020(16) -0.0020(17) -0.0017(17)
C3E 0.050(3) 0.023(2) 0.041(3) 0.000(2) -0.017(2) -0.007(2)
C4E 0.067(4) 0.034(3) 0.059(4) 0.019(3) -0.027(3) -0.026(3)
C5E 0.059(4) 0.031(3) 0.045(3) 0.017(2) -0.016(3) -0.014(3)
C6E 0.035(3) 0.027(2) 0.026(2) 0.0082(18) -0.0042(19) -0.003(2)
C7E 0.026(2) 0.026(2) 0.022(2) 0.0008(17) 0.0020(16) -0.0031(18)
C8E 0.028(2) 0.032(2) 0.013(2) -0.0009(17) 0.0029(16) 0.0057(18)
O1F 0.0310(18) 0.0329(18) 0.0277(18) -0.0017(14) 0.0000(14) 0.0152(15)
N1F 0.0252(18) 0.0204(19) 0.0231(18) 0.0004(14) -0.0042(14) 0.0008(14)
N2F 0.0225(18) 0.0263(19) 0.0236(19) -0.0034(15) 0.0006(14) -0.0011(15)
C1F 0.027(2) 0.017(2) 0.029(2) 0.0029(16) 0.0044(18) 0.0000(17)
C2F 0.029(2) 0.020(2) 0.032(2) -0.0021(18) 0.0068(18) -0.0002(18)
C3F 0.070(4) 0.024(3) 0.039(3) -0.005(2) 0.014(3) -0.003(3)
C4F 0.076(5) 0.025(3) 0.053(4) 0.006(2) 0.024(3) 0.017(3)
C5F 0.070(4) 0.030(3) 0.048(3) 0.016(2) 0.023(3) 0.017(3)
C6F 0.039(3) 0.033(3) 0.040(3) 0.015(2) 0.007(2) 0.012(2)
C7F 0.0163(18) 0.028(2) 0.021(2) -0.0026(17) -0.0023(15) 0.0012(16)
C8F 0.022(2) 0.023(2) 0.025(2) 0.0016(17) -0.0001(16) -0.0031(17)
O1G 0.0397(19) 0.0343(19) 0.0300(18) -0.0116(16) 0.0045(16) -0.0125(15)
N1G 0.0235(16) 0.0231(18) 0.0219(17) -0.0030(15) 0.0016(14) -0.0016(15)
N2G 0.0198(17) 0.031(2) 0.0233(18) -0.0058(15) 0.0002(14) -0.0015(15)
C1G 0.0188(19) 0.022(2) 0.0185(19) 0.0008(15) 0.0004(15) 0.0012(16)
C2G 0.0161(19) 0.025(2) 0.0188(19) -0.0027(16) 0.0001(15) 0.0010(16)
C3G 0.022(2) 0.025(2) 0.027(2) -0.0018(17) 0.0027(17) 0.0045(17)
C4G 0.028(2) 0.023(2) 0.026(2) -0.0029(17) 0.0028(18) 0.0019(17)
C5G 0.031(2) 0.022(2) 0.027(2) -0.0005(17) 0.0053(18) -0.0019(17)
C6G 0.021(2) 0.022(2) 0.026(2) -0.0005(17) 0.0018(16) -0.0004(17)
C7G 0.025(2) 0.029(2) 0.018(2) -0.0037(17) -0.0014(16) -0.0033(18)
C8G 0.019(2) 0.044(3) 0.019(2) -0.0032(19) -0.0005(15) -0.0071(19)
O1H 0.0302(17) 0.0217(15) 0.0199(14) 0.0063(11) -0.0009(13) 0.0037(13)
N1H 0.0243(19) 0.0186(18) 0.0195(18) 0.0016(14) 0.0016(14) 0.0041(14)
N2H 0.0248(18) 0.0204(18) 0.0166(17) 0.0015(14) 0.0007(14) 0.0033(14)
C1H 0.035(2) 0.0164(19) 0.019(2) -0.0001(15) 0.0018(17) 0.0033(17)
C2H 0.031(2) 0.018(2) 0.0180(19) -0.0001(16) 0.0005(17) 0.0032(16)
C3H 0.039(3) 0.021(2) 0.032(2) 0.0015(19) 0.002(2) 0.0096(19)
C4H 0.051(3) 0.026(3) 0.036(3) 0.009(2) -0.002(2) 0.007(2)
C5H 0.047(3) 0.023(2) 0.035(3) 0.008(2) 0.001(2) -0.001(2)
C6H 0.036(3) 0.026(2) 0.022(2) 0.0034(18) 0.0005(19) -0.0041(19)
C7H 0.025(2) 0.020(2) 0.0161(17) -0.0013(14) -0.0003(15) 0.0014(15)
C8H 0.023(2) 0.025(2) 0.021(2) -0.0034(17) -0.0007(16) 0.0005(17)
O1I 0.0325(18) 0.044(2) 0.0286(18) -0.0059(16) -0.0003(16) -0.0151(16)
N1I 0.0211(16) 0.0300(19) 0.0221(17) 0.0005(16) -0.0010(13) -0.0046(17)
N2I 0.0223(17) 0.028(2) 0.0215(17) 0.0001(15) -0.0016(14) -0.0011(15)
C1I 0.023(2) 0.025(2) 0.023(2) 0.0048(17) -0.0017(17) 0.0003(17)
C2I 0.020(2) 0.021(2) 0.021(2) 0.0018(16) 0.0003(16) 0.0000(16)
C3I 0.029(2) 0.025(2) 0.027(2) 0.0069(18) 0.0030(18) -0.0012(18)
C4I 0.030(2) 0.021(2) 0.034(3) 0.0002(19) 0.0051(19) -0.0011(18)
C5I 0.035(3) 0.018(2) 0.037(3) 0.0008(19) 0.007(2) -0.0016(19)
C6I 0.030(2) 0.021(2) 0.026(2) 0.0018(17) 0.0043(18) -0.0013(18)
C7I 0.022(2) 0.033(2) 0.019(2) 0.0015(17) -0.0040(16) -0.0036(17)
C8I 0.024(2) 0.035(2) 0.016(2) -0.0033(17) -0.0025(16) -0.0023(19)
O1J 0.0228(17) 0.045(2) 0.036(2) -0.0064(16) -0.0045(14) 0.0074(15)
N1J 0.0238(18) 0.030(2) 0.0223(18) 0.0016(15) 0.0024(14) -0.0034(16)
N2J 0.0230(18) 0.042(2) 0.0238(18) -0.0049(18) 0.0028(14) -0.0065(19)
C1J 0.029(2) 0.028(2) 0.025(2) 0.0023(18) 0.0034(17) -0.0112(18)
C2J 0.026(2) 0.035(3) 0.022(2) 0.0021(18) 0.0043(17) -0.0048(19)
C3J 0.044(3) 0.039(3) 0.022(2) 0.007(2) 0.005(2) -0.014(2)
C4J 0.053(3) 0.029(3) 0.029(3) 0.011(2) 0.005(2) -0.004(2)
C5J 0.063(4) 0.026(2) 0.029(3) 0.004(2) 0.008(3) -0.006(2)
C6J 0.038(3) 0.028(2) 0.023(2) 0.0034(19) 0.0056(19) -0.004(2)
C7J 0.018(2) 0.040(2) 0.027(2) -0.0043(19) -0.0010(18) -0.0048(18)
C8J 0.022(2) 0.039(3) 0.024(2) 0.001(2) -0.0001(16) -0.005(2)
O1K 0.0316(18) 0.051(2) 0.0333(18) -0.0044(18) 0.0001(14) -0.0105(18)
N1K 0.021(2) 0.041(2) 0.036(2) -0.0045(19) -0.0022(17) -0.0013(17)
N2K 0.0197(19) 0.045(2) 0.029(2) -0.0089(18) -0.0014(15) -0.0027(17)
C1K 0.025(2) 0.035(3) 0.034(3) -0.009(2) 0.0007(19) 0.000(2)
C2K 0.024(2) 0.037(3) 0.030(2) -0.009(2) -0.0001(19) 0.001(2)
C3K 0.041(3) 0.038(3) 0.045(3) -0.007(2) -0.007(2) 0.007(2)
C4K 0.053(3) 0.042(3) 0.046(3) -0.004(3) -0.006(3) -0.004(3)
C5K 0.044(3) 0.040(3) 0.048(3) -0.008(2) 0.001(3) -0.005(2)
C6K 0.032(3) 0.039(3) 0.041(3) -0.011(2) 0.003(2) -0.004(2)
C7K 0.022(2) 0.045(3) 0.029(2) -0.008(2) 0.0030(18) -0.003(2)
C8K 0.018(2) 0.055(3) 0.026(2) -0.011(2) 0.0035(17) -0.002(2)
O1L 0.0264(16) 0.0321(18) 0.0389(19) -0.0116(15) -0.0005(15) 0.0000(14)
N1L 0.0209(19) 0.033(2) 0.036(2) -0.0079(18) -0.0044(16) -0.0022(16)
N2L 0.0255(18) 0.030(2) 0.0214(19) -0.0044(16) -0.0004(15) -0.0019(15)
C1L 0.034(3) 0.030(2) 0.025(2) -0.0042(19) 0.0009(19) -0.008(2)
C2L 0.036(3) 0.028(2) 0.019(2) -0.0041(18) -0.0002(18) -0.0028(19)
C3L 0.047(3) 0.031(3) 0.039(3) 0.003(2) 0.003(3) 0.002(2)
C4L 0.066(4) 0.028(3) 0.049(3) -0.006(2) 0.007(3) -0.004(3)
C5L 0.064(4) 0.032(3) 0.047(4) -0.009(3) 0.008(3) -0.014(3)
C6L 0.044(3) 0.039(3) 0.035(3) -0.007(2) -0.002(2) -0.015(2)
C7L 0.025(2) 0.034(2) 0.021(2) -0.0069(17) -0.0024(18) -0.0014(18)
C8L 0.025(2) 0.047(3) 0.033(3) -0.008(2) -0.0002(19) -0.003(2)
O1M 0.0330(19) 0.040(2) 0.0242(17) 0.0065(15) 0.0000(14) 0.0122(16)
N1M 0.0245(18) 0.0221(19) 0.0205(17) -0.0022(14) 0.0021(14) 0.0020(14)
N2M 0.027(2) 0.032(2) 0.0192(18) -0.0044(16) 0.0026(15) 0.0026(16)
C1M 0.027(2) 0.020(2) 0.032(2) -0.0018(17) 0.0083(18) 0.0023(17)
C2M 0.029(2) 0.023(2) 0.025(2) -0.0009(17) 0.0065(18) 0.0017(18)
C3M 0.053(3) 0.023(3) 0.048(3) -0.002(2) 0.023(3) 0.006(2)
C4M 0.074(5) 0.036(3) 0.059(4) 0.016(3) 0.033(3) 0.026(3)
C5M 0.082(5) 0.032(3) 0.054(4) 0.017(3) 0.036(3) 0.015(3)
C6M 0.039(3) 0.030(3) 0.032(3) 0.008(2) 0.014(2) 0.008(2)
C7M 0.023(2) 0.032(2) 0.0193(19) -0.0018(18) -0.0015(15) -0.0006(19)
C8M 0.024(2) 0.039(3) 0.018(2) -0.0044(19) -0.0014(17) -0.0008(19)
O1N 0.0206(15) 0.0289(17) 0.0262(17) -0.0010(13) 0.0016(12) -0.0047(12)
N1N 0.0232(18) 0.0205(18) 0.0196(17) -0.0012(14) 0.0019(14) -0.0025(14)
N2N 0.0195(17) 0.0220(18) 0.0217(18) -0.0008(14) 0.0005(14) 0.0024(14)
C1N 0.023(2) 0.017(2) 0.023(2) 0.0015(16) -0.0009(16) 0.0028(16)
C2N 0.020(2) 0.017(2) 0.022(2) -0.0012(15) 0.0004(16) 0.0032(16)
C3N 0.034(3) 0.015(2) 0.029(2) -0.0023(17) -0.0007(19) 0.0023(18)
C4N 0.033(2) 0.019(2) 0.038(3) -0.0009(19) 0.001(2) -0.0043(18)
C5N 0.031(2) 0.023(2) 0.035(3) 0.0067(19) -0.001(2) -0.0026(19)
C6N 0.026(2) 0.024(2) 0.023(2) 0.0027(17) 0.0002(17) -0.0026(18)
C7N 0.0158(18) 0.0215(19) 0.025(2) -0.0013(16) -0.0006(16) 0.0031(15)
C8N 0.0215(19) 0.024(2) 0.021(2) -0.0024(16) -0.0002(15) 0.0024(17)
O1O 0.0335(18) 0.0283(17) 0.0277(17) -0.0079(13) -0.0024(14) 0.0077(14)
N1O 0.0237(18) 0.029(2) 0.0241(19) -0.0002(16) -0.0033(16) 0.0050(15)
N2O 0.0192(17) 0.0250(18) 0.0213(18) -0.0003(14) 0.0003(14) 0.0024(15)
C1O 0.021(2) 0.026(2) 0.027(2) 0.0064(17) 0.0001(17) 0.0019(16)
C2O 0.021(2) 0.025(2) 0.022(2) 0.0029(16) 0.0031(16) 0.0035(16)
C3O 0.027(2) 0.028(2) 0.036(3) 0.005(2) -0.0025(19) -0.0014(19)
C4O 0.035(3) 0.023(2) 0.053(3) 0.001(2) -0.009(2) 0.003(2)
C5O 0.033(3) 0.025(3) 0.052(3) 0.009(2) -0.007(2) 0.004(2)
C6O 0.026(2) 0.027(2) 0.037(3) 0.0042(19) -0.0039(19) 0.0035(19)
C7O 0.023(2) 0.027(2) 0.021(2) 0.0001(16) 0.0024(16) 0.0012(17)
C8O 0.0182(19) 0.027(2) 0.023(2) -0.0003(17) 0.0015(16) 0.0030(17)
O1P 0.0299(15) 0.0330(18) 0.0221(14) 0.0071(14) 0.0003(13) 0.0005(15)
N2P 0.0265(19) 0.0252(19) 0.0202(18) 0.0004(15) -0.0027(14) -0.0012(15)
N1P 0.0267(19) 0.0253(19) 0.0219(18) 0.0005(15) -0.0026(15) 0.0001(15)
C2P 0.034(2) 0.021(2) 0.018(2) -0.0007(17) -0.0016(18) -0.0016(17)
C1P 0.032(2) 0.026(2) 0.023(2) 0.0000(17) 0.0017(19) 0.0012(18)
C6P 0.039(3) 0.030(2) 0.027(2) 0.0029(19) -0.003(2) 0.001(2)
C5P 0.052(3) 0.027(2) 0.035(3) 0.008(2) 0.000(2) 0.001(2)
C4P 0.052(3) 0.029(3) 0.038(3) 0.009(2) 0.001(2) -0.007(2)
C3P 0.042(3) 0.028(2) 0.032(3) 0.001(2) 0.001(2) -0.008(2)
C7P 0.028(2) 0.027(2) 0.0148(19) -0.0025(16) 0.0002(16) 0.0017(17)
C8P 0.027(2) 0.037(3) 0.020(2) -0.0009(19) -0.0019(17) 0.0040(19)
P1T 0.0204(5) 0.0198(5) 0.0153(5) -0.0005(4) -0.0001(4) -0.0039(4)
C1T 0.026(2) 0.020(2) 0.024(2) -0.0041(16) -0.0036(17) -0.0011(17)
C2T 0.025(2) 0.025(2) 0.028(2) 0.0016(18) -0.0018(17) -0.0039(18)
C3T 0.026(2) 0.023(2) 0.040(3) -0.0002(19) -0.0009(19) -0.0046(18)
C4T 0.033(3) 0.032(3) 0.052(3) 0.007(2) 0.003(2) -0.012(2)
C5T 0.025(2) 0.024(2) 0.018(2) 0.0022(16) -0.0009(16) -0.0027(17)
C6T 0.028(2) 0.026(2) 0.024(2) 0.0019(19) 0.0038(17) 0.0018(19)
C7T 0.032(3) 0.033(3) 0.036(3) 0.001(2) -0.001(2) 0.006(2)
C8T 0.067(4) 0.031(3) 0.042(3) 0.008(2) 0.010(3) 0.013(3)
C9T 0.025(2) 0.021(2) 0.0166(19) -0.0019(15) 0.0011(16) -0.0038(17)
C10T 0.025(2) 0.023(2) 0.0193(19) -0.0031(15) -0.0004(16) 0.0004(17)
C11T 0.041(3) 0.026(2) 0.022(2) 0.0017(18) 0.0045(18) 0.003(2)
C12T 0.054(3) 0.025(2) 0.022(2) 0.0021(17) -0.007(2) 0.001(2)
C13T 0.023(2) 0.024(2) 0.0202(19) 0.0003(16) 0.0019(16) -0.0022(17)
C14T 0.022(2) 0.026(2) 0.022(2) -0.0005(16) 0.0013(16) -0.0034(17)
C15T 0.031(2) 0.031(2) 0.030(2) -0.0063(18) 0.003(2) 0.001(2)
C16T 0.048(3) 0.030(3) 0.041(3) -0.013(2) 0.001(2) -0.002(2)
P1X 0.0187(5) 0.0219(5) 0.0193(5) -0.0012(4) 0.0026(4) -0.0005(4)
C1X 0.021(2) 0.027(2) 0.0191(19) -0.0011(16) 0.0035(16) 0.0005(17)
C2X 0.024(2) 0.034(3) 0.028(2) 0.0036(19) 0.0024(18) 0.0038(19)
C3X 0.038(3) 0.045(3) 0.045(3) 0.018(3) 0.016(2) 0.015(3)
C4X 0.040(3) 0.029(3) 0.028(2) 0.002(2) -0.005(2) 0.002(2)
C5X 0.019(2) 0.022(2) 0.025(2) -0.0051(16) 0.0002(16) 0.0035(16)
C6X 0.026(2) 0.022(2) 0.031(2) -0.0004(17) 0.0024(18) -0.0032(17)
C7X 0.027(2) 0.027(2) 0.038(3) -0.004(2) 0.0027(19) -0.0060(19)
C8X 0.036(3) 0.024(3) 0.058(4) 0.000(2) 0.012(3) -0.008(2)
C9X 0.022(2) 0.031(2) 0.024(2) 0.0012(18) -0.0002(17) -0.0027(18)
C10X 0.040(3) 0.035(3) 0.041(3) -0.001(2) -0.003(2) 0.014(2)
C11X 0.051(4) 0.057(4) 0.052(4) 0.008(3) -0.004(3) 0.025(3)
C12X 0.079(6) 0.075(6) 0.083(6) -0.009(5) -0.004(5) 0.047(5)
C13X 0.022(2) 0.030(2) 0.021(2) -0.0020(17) 0.0028(16) -0.0008(18)
C14X 0.027(2) 0.027(2) 0.022(2) -0.0026(18) 0.0036(16) -0.004(2)
C15X 0.038(3) 0.025(2) 0.027(2) -0.0025(18) -0.001(2) 0.000(2)
C16X 0.063(4) 0.027(3) 0.045(3) -0.009(2) 0.000(3) -0.012(3)
Sb1 0.02669(14) 0.04152(18) 0.02430(14) -0.00179(13) -0.00274(13) 0.00395(14)
F1A 0.051(2) 0.084(3) 0.0386(18) -0.010(2) 0.0162(16) -0.019(2)
F2A 0.046(2) 0.074(3) 0.073(3) -0.029(2) -0.0246(19) 0.015(2)
F3A 0.080(3) 0.111(4) 0.0308(18) 0.003(2) 0.0075(18) 0.041(3)
F4A 0.0387(18) 0.081(3) 0.052(2) 0.026(2) -0.0084(15) -0.008(2)
F5A 0.062(3) 0.046(2) 0.080(3) 0.013(2) 0.002(2) 0.0015(19)
F6A 0.071(3) 0.042(2) 0.091(3) 0.000(2) -0.005(3) 0.004(2)
Sb2 0.02287(13) 0.03905(17) 0.02901(15) -0.00362(14) -0.00166(12) 0.00755(13)
F1B 0.084(3) 0.083(3) 0.044(2) -0.020(2) -0.029(2) 0.034(3)
F2B 0.0268(16) 0.066(3) 0.085(3) -0.025(2) 0.0101(16) -0.0003(17)
F3B 0.056(2) 0.078(3) 0.0372(18) 0.0005(18) -0.0084(16) -0.014(2)
F4B 0.0377(18) 0.082(3) 0.051(2) 0.018(2) 0.0166(15) 0.021(2)
F5B 0.057(3) 0.039(2) 0.088(3) 0.004(2) -0.001(2) 0.0027(18)
F6B 0.061(3) 0.044(2) 0.080(3) 0.010(2) 0.002(2) 0.0055(19)
O2S 0.083(4) 0.059(3) 0.073(4) 0.014(3) 0.044(3) 0.026(3)
C2S 0.094(7) 0.077(7) 0.125(9) -0.033(6) 0.038(6) 0.011(6)
O1S 0.066(4) 0.043(3) 0.102(5) 0.004(3) 0.010(3) -0.003(3)
C1S 0.064(4) 0.057(4) 0.048(4) 0.008(3) 0.006(3) 0.000(4)
O3S 0.069(3) 0.042(3) 0.070(3) 0.001(2) -0.023(3) 0.004(2)
C3S 0.071(5) 0.056(4) 0.055(4) 0.003(3) 0.020(4) 0.002(4)
O4S 0.080(4) 0.070(4) 0.048(3) -0.019(3) 0.003(3) -0.040(3)
C4S 0.084(6) 0.117(8) 0.050(4) -0.035(5) 0.007(4) -0.043(6)

_geom_special_details            
;
 All esds (except the esd in the dihedral angle between two l.s. planes)
 are estimated using the full covariance matrix.  The cell esds are taken
 into account individually in the estimation of esds in distances, angles
 and torsion angles; correlations between esds in cell parameters are only
 used when they are defined by crystal symmetry.  An approximate (isotropic)
 treatment of cell esds is used for estimating esds involving l.s. planes.
;
loop_
_geom_bond_atom_site_label_1
_geom_bond_atom_site_label_2
_geom_bond_distance
_geom_bond_site_symmetry_2
_geom_bond_publ_flag
O1A C7A 1.232(5) . ?
N1A C1A 1.467(5) . ?
N1A C7A 1.369(5) . ?
N1A C8B 1.453(6) . ?
N2A C2A 1.475(5) . ?
N2A C7A 1.373(5) . ?
N2A C8A 1.444(5) . ?
C1A H1A 1.0000 . ?
C1A C2A 1.519(5) . ?
C1A C6A 1.512(6) . ?
C2A H2A 1.0000 . ?
C2A C3A 1.519(5) . ?
C3A H3AA 0.9900 . ?
C3A H3AB 0.9900 . ?
C3A C4A 1.540(6) . ?
C4A H4AA 0.9900 . ?
C4A H4AB 0.9900 . ?
C4A C5A 1.538(6) . ?
C5A H5AA 0.9900 . ?
C5A H5AB 0.9900 . ?
C5A C6A 1.543(6) . ?
C6A H6AA 0.9900 . ?
C6A H6AB 0.9900 . ?
C8A H8AA 0.9900 . ?
C8A H8AB 0.9900 . ?
C8A N2H 1.442(6) . ?
O1B C7B 1.230(5) . ?
N1B C1B 1.464(5) . ?
N1B C7B 1.377(5) . ?
N1B C8B 1.439(5) . ?
N2B C2B 1.472(5) . ?
N2B C7B 1.379(5) . ?
N2B C8C 1.451(6) . ?
C1B H1B 1.0000 . ?
C1B C2B 1.514(6) . ?
C1B C6B 1.516(5) . ?
C2B H2B 1.0000 . ?
C2B C3B 1.521(5) . ?
C3B H3BA 0.9900 . ?
C3B H3BB 0.9900 . ?
C3B C4B 1.544(6) . ?
C4B H4BA 0.9900 . ?
C4B H4BB 0.9900 . ?
C4B C5B 1.536(6) . ?
C5B H5BA 0.9900 . ?
C5B H5BB 0.9900 . ?
C5B C6B 1.536(6) . ?
C6B H6BA 0.9900 . ?
C6B H6BB 0.9900 . ?
C8B H8BA 0.9900 . ?
C8B H8BB 0.9900 . ?
O1C C7C 1.226(5) . ?
N1C C1C 1.463(5) . ?
N1C C7C 1.376(5) . ?
N1C C8D 1.441(6) . ?
N2C C2C 1.460(5) . ?
N2C C7C 1.380(5) . ?
N2C C8C 1.443(5) . ?
C1C H1C 1.0000 . ?
C1C C2C 1.525(6) . ?
C1C C6C 1.517(6) . ?
C2C H2C 1.0000 . ?
C2C C3C 1.518(6) . ?
C3C H3CA 0.9900 . ?
C3C H3CB 0.9900 . ?
C3C C4C 1.537(6) . ?
C4C H4CA 0.9900 . ?
C4C H4CB 0.9900 . ?
C4C C5C 1.534(7) . ?
C5C H5CA 0.9900 . ?
C5C H5CB 0.9900 . ?
C5C C6C 1.535(6) . ?
C6C H6CA 0.9900 . ?
C6C H6CB 0.9900 . ?
C8C H8CA 0.9900 . ?
C8C H8CB 0.9900 . ?
O1D C7D 1.223(5) . ?
N2D C2D 1.479(5) . ?
N2D C7D 1.385(5) . ?
N2D C8E 1.445(6) . ?
N1D C1D 1.461(5) . ?
N1D C7D 1.376(5) . ?
N1D C8D 1.439(5) . ?
C2D H2D 1.0000 . ?
C2D C1D 1.520(5) . ?
C2D C3D 1.515(6) . ?
C1D H1D 1.0000 . ?
C1D C6D 1.518(5) . ?
C6D H6DA 0.9900 . ?
C6D H6DB 0.9900 . ?
C6D C5D 1.536(6) . ?
C5D H5DA 0.9900 . ?
C5D H5DB 0.9900 . ?
C5D C4D 1.540(6) . ?
C4D H4DA 0.9900 . ?
C4D H4DB 0.9900 . ?
C4D C3D 1.544(6) . ?
C3D H3DA 0.9900 . ?
C3D H3DB 0.9900 . ?
C8D H8DA 0.9900 . ?
C8D H8DB 0.9900 . ?
O1E C7E 1.227(5) . ?
N1E C1E 1.467(5) . ?
N1E C7E 1.371(5) . ?
N1E C8F 1.442(6) . ?
N2E C2E 1.458(5) . ?
N2E C7E 1.371(5) . ?
N2E C8E 1.445(5) . ?
C1E H1E 1.0000 . ?
C1E C2E 1.519(5) . ?
C1E C6E 1.511(6) . ?
C2E H2E 1.0000 . ?
C2E C3E 1.514(6) . ?
C3E H3EA 0.9900 . ?
C3E H3EB 0.9900 . ?
C3E C4E 1.538(7) . ?
C4E H4EA 0.9900 . ?
C4E H4EB 0.9900 . ?
C4E C5E 1.540(6) . ?
C5E H5EA 0.9900 . ?
C5E H5EB 0.9900 . ?
C5E C6E 1.545(6) . ?
C6E H6EA 0.9900 . ?
C6E H6EB 0.9900 . ?
C8E H8EA 0.9900 . ?
C8E H8EB 0.9900 . ?
O1F C7F 1.228(5) . ?
N1F C1F 1.465(5) . ?
N1F C7F 1.377(5) . ?
N1F C8F 1.442(5) . ?
N2F C2F 1.469(5) . ?
N2F C7F 1.378(5) . ?
N2F C8G 1.450(6) . ?
C1F H1F 1.0000 . ?
C1F C2F 1.514(6) . ?
C1F C6F 1.521(6) . ?
C2F H2F 1.0000 . ?
C2F C3F 1.525(6) . ?
C3F H3FA 0.9900 . ?
C3F H3FB 0.9900 . ?
C3F C4F 1.553(8) . ?
C4F H4FA 0.9900 . ?
C4F H4FB 0.9900 . ?
C4F C5F 1.530(7) . ?
C5F H5FA 0.9900 . ?
C5F H5FB 0.9900 . ?
C5F C6F 1.538(7) . ?
C6F H6FA 0.9900 . ?
C6F H6FB 0.9900 . ?
C8F H8FA 0.9900 . ?
C8F H8FB 0.9900 . ?
O1G C7G 1.232(5) . ?
N1G C1G 1.457(5) . ?
N1G C7G 1.373(5) . ?
N1G C8H 1.442(6) . ?
N2G C2G 1.468(5) . ?
N2G C7G 1.384(5) . ?
N2G C8G 1.450(5) . ?
C1G H1G 1.0000 . ?
C1G C2G 1.526(5) . ?
C1G C6G 1.517(5) . ?
C2G H2G 1.0000 . ?
C2G C3G 1.516(5) . ?
C3G H3GA 0.9900 . ?
C3G H3GB 0.9900 . ?
C3G C4G 1.536(6) . ?
C4G H4GA 0.9900 . ?
C4G H4GB 0.9900 . ?
C4G C5G 1.541(6) . ?
C5G H5GA 0.9900 . ?
C5G H5GB 0.9900 . ?
C5G C6G 1.545(6) . ?
C6G H6GA 0.9900 . ?
C6G H6GB 0.9900 . ?
C8G H8GA 0.9900 . ?
C8G H8GB 0.9900 . ?
O1H C7H 1.233(5) . ?
N1H C1H 1.461(5) . ?
N1H C7H 1.374(5) . ?
N1H C8H 1.445(5) . ?
N2H C2H 1.467(5) . ?
N2H C7H 1.381(5) . ?
C1H H1H 1.0000 . ?
C1H C2H 1.513(6) . ?
C1H C6H 1.513(6) . ?
C2H H2H 1.0000 . ?
C2H C3H 1.524(5) . ?
C3H H3HA 0.9900 . ?
C3H H3HB 0.9900 . ?
C3H C4H 1.541(6) . ?
C4H H4HA 0.9900 . ?
C4H H4HB 0.9900 . ?
C4H C5H 1.530(7) . ?
C5H H5HA 0.9900 . ?
C5H H5HB 0.9900 . ?
C5H C6H 1.541(6) . ?
C6H H6HA 0.9900 . ?
C6H H6HB 0.9900 . ?
C8H H8HA 0.9900 . ?
C8H H8HB 0.9900 . ?
O1I C7I 1.228(5) . ?
N1I C1I 1.458(5) . ?
N1I C7I 1.376(5) . ?
N1I C8J 1.440(6) . ?
N2I C2I 1.468(5) . ?
N2I C7I 1.378(5) . ?
N2I C8I 1.451(5) . ?
C1I H1I 1.0000 . ?
C1I C2I 1.518(6) . ?
C1I C6I 1.512(6) . ?
C2I H2I 1.0000 . ?
C2I C3I 1.515(5) . ?
C3I H3IA 0.9900 . ?
C3I H3IB 0.9900 . ?
C3I C4I 1.540(6) . ?
C4I H4IA 0.9900 . ?
C4I H4IB 0.9900 . ?
C4I C5I 1.532(6) . ?
C5I H5IA 0.9900 . ?
C5I H5IB 0.9900 . ?
C5I C6I 1.546(6) . ?
C6I H6IA 0.9900 . ?
C6I H6IB 0.9900 . ?
C8I H8IA 0.9900 . ?
C8I H8IB 0.9900 . ?
C8I N2P 1.455(6) . ?
O1J C7J 1.235(6) . ?
N1J C1J 1.466(5) . ?
N1J C7J 1.380(6) . ?
N1J C8J 1.439(5) . ?
N2J C2J 1.460(6) . ?
N2J C7J 1.378(6) . ?
N2J C8K 1.446(6) . ?
C1J H1J 1.0000 . ?
C1J C2J 1.522(6) . ?
C1J C6J 1.514(6) . ?
C2J H2J 1.0000 . ?
C2J C3J 1.511(6) . ?
C3J H3JA 0.9900 . ?
C3J H3JB 0.9900 . ?
C3J C4J 1.532(7) . ?
C4J H4JA 0.9900 . ?
C4J H4JB 0.9900 . ?
C4J C5J 1.535(6) . ?
C5J H5JA 0.9900 . ?
C5J H5JB 0.9900 . ?
C5J C6J 1.539(6) . ?
C6J H6JA 0.9900 . ?
C6J H6JB 0.9900 . ?
C8J H8JA 0.9900 . ?
C8J H8JB 0.9900 . ?
O1K C7K 1.228(6) . ?
N1K C1K 1.461(6) . ?
N1K C7K 1.384(6) . ?
N1K C8L 1.433(7) . ?
N2K C2K 1.468(6) . ?
N2K C7K 1.383(6) . ?
N2K C8K 1.446(5) . ?
C1K H1K 1.0000 . ?
C1K C2K 1.525(6) . ?
C1K C6K 1.508(6) . ?
C2K H2K 1.0000 . ?
C2K C3K 1.516(6) . ?
C3K H3KA 0.9900 . ?
C3K H3KB 0.9900 . ?
C3K C4K 1.549(7) . ?
C4K H4KA 0.9900 . ?
C4K H4KB 0.9900 . ?
C4K C5K 1.538(7) . ?
C5K H5KA 0.9900 . ?
C5K H5KB 0.9900 . ?
C5K C6K 1.536(7) . ?
C6K H6KA 0.9900 . ?
C6K H6KB 0.9900 . ?
C8K H8KA 0.9900 . ?
C8K H8KB 0.9900 . ?
O1L C7L 1.223(5) . ?
N1L C1L 1.470(6) . ?
N1L C7L 1.385(5) . ?
N1L C8L 1.449(6) . ?
N2L C2L 1.468(5) . ?
N2L C7L 1.380(5) . ?
N2L C8M 1.452(6) . ?
C1L H1L 1.0000 . ?
C1L C2L 1.516(6) . ?
C1L C6L 1.517(6) . ?
C2L H2L 1.0000 . ?
C2L C3L 1.511(6) . ?
C3L H3LA 0.9900 . ?
C3L H3LB 0.9900 . ?
C3L C4L 1.541(7) . ?
C4L H4LA 0.9900 . ?
C4L H4LB 0.9900 . ?
C4L C5L 1.534(7) . ?
C5L H5LA 0.9900 . ?
C5L H5LB 0.9900 . ?
C5L C6L 1.537(7) . ?
C6L H6LA 0.9900 . ?
C6L H6LB 0.9900 . ?
C8L H8LA 0.9900 . ?
C8L H8LB 0.9900 . ?
O1M C7M 1.229(5) . ?
N1M C1M 1.463(5) . ?
N1M C7M 1.379(5) . ?
N1M C8N 1.435(6) . ?
N2M C2M 1.466(5) . ?
N2M C7M 1.383(5) . ?
N2M C8M 1.442(5) . ?
C1M H1M 1.0000 . ?
C1M C2M 1.519(6) . ?
C1M C6M 1.514(6) . ?
C2M H2M 1.0000 . ?
C2M C3M 1.516(6) . ?
C3M H3MA 0.9900 . ?
C3M H3MB 0.9900 . ?
C3M C4M 1.543(7) . ?
C4M H4MA 0.9900 . ?
C4M H4MB 0.9900 . ?
C4M C5M 1.542(7) . ?
C5M H5MA 0.9900 . ?
C5M H5MB 0.9900 . ?
C5M C6M 1.531(7) . ?
C6M H6MA 0.9900 . ?
C6M H6MB 0.9900 . ?
C8M H8MA 0.9900 . ?
C8M H8MB 0.9900 . ?
O1N C7N 1.233(5) . ?
N1N C1N 1.469(5) . ?
N1N C7N 1.374(5) . ?
N1N C8N 1.443(5) . ?
N2N C2N 1.466(5) . ?
N2N C7N 1.385(5) . ?
N2N C8O 1.445(6) . ?
C1N H1N 1.0000 . ?
C1N C2N 1.520(5) . ?
C1N C6N 1.511(6) . ?
C2N H2N 1.0000 . ?
C2N C3N 1.521(5) . ?
C3N H3NA 0.9900 . ?
C3N H3NB 0.9900 . ?
C3N C4N 1.543(6) . ?
C4N H4NA 0.9900 . ?
C4N H4NB 0.9900 . ?
C4N C5N 1.533(6) . ?
C5N H5NA 0.9900 . ?
C5N H5NB 0.9900 . ?
C5N C6N 1.540(6) . ?
C6N H6NA 0.9900 . ?
C6N H6NB 0.9900 . ?
C8N H8NA 0.9900 . ?
C8N H8NB 0.9900 . ?
O1O C7O 1.227(5) . ?
N1O C1O 1.462(5) . ?
N1O C7O 1.380(5) . ?
N1O C8P 1.450(6) . ?
N2O C2O 1.466(5) . ?
N2O C7O 1.386(5) . ?
N2O C8O 1.449(5) . ?
C1O H1O 1.0000 . ?
C1O C2O 1.523(5) . ?
C1O C6O 1.505(6) . ?
C2O H2O 1.0000 . ?
C2O C3O 1.515(6) . ?
C3O H3OA 0.9900 . ?
C3O H3OB 0.9900 . ?
C3O C4O 1.539(6) . ?
C4O H4OA 0.9900 . ?
C4O H4OB 0.9900 . ?
C4O C5O 1.536(6) . ?
C5O H5OA 0.9900 . ?
C5O H5OB 0.9900 . ?
C5O C6O 1.545(6) . ?
C6O H6OA 0.9900 . ?
C6O H6OB 0.9900 . ?
C8O H8OA 0.9900 . ?
C8O H8OB 0.9900 . ?
O1P C7P 1.231(5) . ?
N2P C2P 1.466(5) . ?
N2P C7P 1.378(5) . ?
N1P C1P 1.470(5) . ?
N1P C7P 1.378(5) . ?
N1P C8P 1.439(6) . ?
C2P H2P 1.0000 . ?
C2P C1P 1.511(6) . ?
C2P C3P 1.520(6) . ?
C1P H1P 1.0000 . ?
C1P C6P 1.517(5) . ?
C6P H6PA 0.9900 . ?
C6P H6PB 0.9900 . ?
C6P C5P 1.548(6) . ?
C5P H5PA 0.9900 . ?
C5P H5PB 0.9900 . ?
C5P C4P 1.531(7) . ?
C4P H4PA 0.9900 . ?
C4P H4PB 0.9900 . ?
C4P C3P 1.540(6) . ?
C3P H3PA 0.9900 . ?
C3P H3PB 0.9900 . ?
C8P H8PA 0.9900 . ?
C8P H8PB 0.9900 . ?
P1T C1T 1.806(4) . ?
P1T C5T 1.804(4) . ?
P1T C9T 1.801(4) . ?
P1T C13T 1.800(4) . ?
C1T H1TA 0.9900 . ?
C1T H1TB 0.9900 . ?
C1T C2T 1.529(6) . ?
C2T H2TA 0.9900 . ?
C2T H2TB 0.9900 . ?
C2T C3T 1.527(6) . ?
C3T H3TA 0.9900 . ?
C3T H3TB 0.9900 . ?
C3T C4T 1.513(7) . ?
C4T H4TA 0.9800 . ?
C4T H4TB 0.9800 . ?
C4T H4TC 0.9800 . ?
C5T H5TA 0.9900 . ?
C5T H5TB 0.9900 . ?
C5T C6T 1.534(6) . ?
C6T H6TA 0.9900 . ?
C6T H6TB 0.9900 . ?
C6T C7T 1.525(6) . ?
C7T H7TA 0.9900 . ?
C7T H7TB 0.9900 . ?
C7T C8T 1.512(7) . ?
C8T H8TA 0.9800 . ?
C8T H8TB 0.9800 . ?
C8T H8TC 0.9800 . ?
C9T H9TA 0.9900 . ?
C9T H9TB 0.9900 . ?
C9T C10T 1.528(5) . ?
C10T H10C 0.9900 . ?
C10T H10D 0.9900 . ?
C10T C11T 1.521(6) . ?
C11T H11C 0.9900 . ?
C11T H11D 0.9900 . ?
C11T C12T 1.523(6) . ?
C12T H12D 0.9800 . ?
C12T H12E 0.9800 . ?
C12T H12F 0.9800 . ?
C13T H13C 0.9900 . ?
C13T H13D 0.9900 . ?
C13T C14T 1.530(5) . ?
C14T H14C 0.9900 . ?
C14T H14D 0.9900 . ?
C14T C15T 1.521(6) . ?
C15T H15C 0.9900 . ?
C15T H15D 0.9900 . ?
C15T C16T 1.522(6) . ?
C16T H16D 0.9800 . ?
C16T H16E 0.9800 . ?
C16T H16F 0.9800 . ?
P1X C1X 1.799(4) . ?
P1X C5X 1.800(4) . ?
P1X C9X 1.798(5) . ?
P1X C13X 1.804(5) . ?
C1X H1XA 0.9900 . ?
C1X H1XB 0.9900 . ?
C1X C2X 1.535(6) . ?
C2X H2XA 0.9900 . ?
C2X H2XB 0.9900 . ?
C2X C3X 1.506(6) . ?
C3X H3XA 0.9900 . ?
C3X H3XB 0.9900 . ?
C3X C4X 1.508(6) . ?
C4X H4XA 0.9800 . ?
C4X H4XB 0.9800 . ?
C4X H4XC 0.9800 . ?
C5X H5XA 0.9900 . ?
C5X H5XB 0.9900 . ?
C5X C6X 1.530(6) . ?
C6X H6XA 0.9900 . ?
C6X H6XB 0.9900 . ?
C6X C7X 1.516(6) . ?
C7X H7XA 0.9900 . ?
C7X H7XB 0.9900 . ?
C7X C8X 1.514(7) . ?
C8X H8XA 0.9800 . ?
C8X H8XB 0.9800 . ?
C8X H8XC 0.9800 . ?
C9X H9XA 0.9900 . ?
C9X H9XB 0.9900 . ?
C9X C10X 1.530(6) . ?
C10X H10A 0.9900 . ?
C10X H10B 0.9900 . ?
C10X C11X 1.522(7) . ?
C11X H11A 0.9900 . ?
C11X H11B 0.9900 . ?
C11X C12X 1.505(8) . ?
C12X H12A 0.9800 . ?
C12X H12B 0.9800 . ?
C12X H12C 0.9800 . ?
C13X H13A 0.9900 . ?
C13X H13B 0.9900 . ?
C13X C14X 1.528(6) . ?
C14X H14A 0.9900 . ?
C14X H14B 0.9900 . ?
C14X C15X 1.519(6) . ?
C15X H15A 0.9900 . ?
C15X H15B 0.9900 . ?
C15X C16X 1.519(7) . ?
C16X H16A 0.9800 . ?
C16X H16B 0.9800 . ?
C16X H16C 0.9800 . ?
Sb1 F1A 1.864(4) . ?
Sb1 F2A 1.867(4) . ?
Sb1 F3A 1.873(4) . ?
Sb1 F4A 1.873(4) . ?
Sb1 F5A 1.883(5) . ?
Sb1 F6A 1.889(5) . ?
Sb2 F1B 1.877(4) . ?
Sb2 F2B 1.875(3) . ?
Sb2 F3B 1.878(4) . ?
Sb2 F4B 1.884(3) . ?
Sb2 F5B 1.881(4) . ?
Sb2 F6B 1.892(4) . ?
O2S H2S 0.8400 . ?
O2S C2S 1.479(10) . ?
C2S H2SA 0.9800 . ?
C2S H2SB 0.9800 . ?
C2S H2SC 0.9800 . ?
O1S H1S 0.8400 . ?
O1S C1S 1.423(8) . ?
C1S H1SA 0.9800 . ?
C1S H1SB 0.9800 . ?
C1S H1SC 0.9800 . ?
O3S H3S 0.8400 . ?
O3S C3S 1.431(8) . ?
C3S H3SA 0.9800 . ?
C3S H3SB 0.9800 . ?
C3S H3SC 0.9800 . ?
O4S H4S 0.8400 . ?
O4S C4S 1.415(8) . ?
C4S H4SA 0.9800 . ?
C4S H4SB 0.9800 . ?
C4S H4SC 0.9800 . ?

loop_
_geom_angle_atom_site_label_1
_geom_angle_atom_site_label_2
_geom_angle_atom_site_label_3
_geom_angle
_geom_angle_site_symmetry_1
_geom_angle_site_symmetry_3
_geom_angle_publ_flag
C7A N1A C1A 108.6(3) . . ?
C7A N1A C8B 121.6(4) . . ?
C8B N1A C1A 121.5(4) . . ?
C7A N2A C2A 107.9(3) . . ?
C7A N2A C8A 121.2(4) . . ?
C8A N2A C2A 124.6(3) . . ?
N1A C1A H1A 108.5 . . ?
N1A C1A C2A 99.8(3) . . ?
N1A C1A C6A 120.0(4) . . ?
C2A C1A H1A 108.5 . . ?
C6A C1A H1A 108.5 . . ?
C6A C1A C2A 111.0(4) . . ?
N2A C2A C1A 100.5(3) . . ?
N2A C2A H2A 108.5 . . ?
N2A C2A C3A 120.4(4) . . ?
C1A C2A H2A 108.5 . . ?
C3A C2A C1A 109.9(4) . . ?
C3A C2A H2A 108.5 . . ?
C2A C3A H3AA 110.6 . . ?
C2A C3A H3AB 110.6 . . ?
C2A C3A C4A 105.6(4) . . ?
H3AA C3A H3AB 108.7 . . ?
C4A C3A H3AA 110.6 . . ?
C4A C3A H3AB 110.6 . . ?
C3A C4A H4AA 109.1 . . ?
C3A C4A H4AB 109.1 . . ?
H4AA C4A H4AB 107.8 . . ?
C5A C4A C3A 112.6(4) . . ?
C5A C4A H4AA 109.1 . . ?
C5A C4A H4AB 109.1 . . ?
C4A C5A H5AA 109.2 . . ?
C4A C5A H5AB 109.2 . . ?
C4A C5A C6A 112.3(4) . . ?
H5AA C5A H5AB 107.9 . . ?
C6A C5A H5AA 109.2 . . ?
C6A C5A H5AB 109.2 . . ?
C1A C6A C5A 105.4(4) . . ?
C1A C6A H6AA 110.7 . . ?
C1A C6A H6AB 110.7 . . ?
C5A C6A H6AA 110.7 . . ?
C5A C6A H6AB 110.7 . . ?
H6AA C6A H6AB 108.8 . . ?
O1A C7A N1A 125.0(4) . . ?
O1A C7A N2A 126.3(4) . . ?
N1A C7A N2A 108.7(4) . . ?
N2A C8A H8AA 108.3 . . ?
N2A C8A H8AB 108.3 . . ?
H8AA C8A H8AB 107.4 . . ?
N2H C8A N2A 115.9(4) . . ?
N2H C8A H8AA 108.3 . . ?
N2H C8A H8AB 108.3 . . ?
C7B N1B C1B 108.8(3) . . ?
C7B N1B C8B 122.0(4) . . ?
C8B N1B C1B 123.2(4) . . ?
C7B N2B C2B 107.8(3) . . ?
C7B N2B C8C 119.9(4) . . ?
C8C N2B C2B 124.4(4) . . ?
N1B C1B H1B 108.4 . . ?
N1B C1B C2B 100.5(3) . . ?
N1B C1B C6B 119.6(4) . . ?
C2B C1B H1B 108.4 . . ?
C2B C1B C6B 110.9(4) . . ?
C6B C1B H1B 108.4 . . ?
N2B C2B C1B 100.6(3) . . ?
N2B C2B H2B 108.4 . . ?
N2B C2B C3B 120.8(4) . . ?
C1B C2B H2B 108.4 . . ?
C1B C2B C3B 109.6(4) . . ?
C3B C2B H2B 108.4 . . ?
C2B C3B H3BA 110.6 . . ?
C2B C3B H3BB 110.6 . . ?
C2B C3B C4B 105.6(3) . . ?
H3BA C3B H3BB 108.8 . . ?
C4B C3B H3BA 110.6 . . ?
C4B C3B H3BB 110.6 . . ?
C3B C4B H4BA 108.9 . . ?
C3B C4B H4BB 108.9 . . ?
H4BA C4B H4BB 107.7 . . ?
C5B C4B C3B 113.2(4) . . ?
C5B C4B H4BA 108.9 . . ?
C5B C4B H4BB 108.9 . . ?
C4B C5B H5BA 109.0 . . ?
C4B C5B H5BB 109.0 . . ?
C4B C5B C6B 113.1(4) . . ?
H5BA C5B H5BB 107.8 . . ?
C6B C5B H5BA 109.0 . . ?
C6B C5B H5BB 109.0 . . ?
C1B C6B C5B 106.7(4) . . ?
C1B C6B H6BA 110.4 . . ?
C1B C6B H6BB 110.4 . . ?
C5B C6B H6BA 110.4 . . ?
C5B C6B H6BB 110.4 . . ?
H6BA C6B H6BB 108.6 . . ?
O1B C7B N1B 125.4(4) . . ?
O1B C7B N2B 126.2(4) . . ?
N1B C7B N2B 108.4(4) . . ?
N1A C8B H8BA 109.5 . . ?
N1A C8B H8BB 109.5 . . ?
N1B C8B N1A 110.7(4) . . ?
N1B C8B H8BA 109.5 . . ?
N1B C8B H8BB 109.5 . . ?
H8BA C8B H8BB 108.1 . . ?
C7C N1C C1C 108.5(4) . . ?
C7C N1C C8D 120.7(4) . . ?
C8D N1C C1C 121.6(4) . . ?
C7C N2C C2C 109.0(3) . . ?
C7C N2C C8C 120.7(4) . . ?
C8C N2C C2C 125.2(4) . . ?
N1C C1C H1C 108.1 . . ?
N1C C1C C2C 100.7(3) . . ?
N1C C1C C6C 120.3(4) . . ?
C2C C1C H1C 108.1 . . ?
C6C C1C H1C 108.1 . . ?
C6C C1C C2C 110.8(4) . . ?
N2C C2C C1C 100.5(3) . . ?
N2C C2C H2C 108.3 . . ?
N2C C2C C3C 121.1(4) . . ?
C1C C2C H2C 108.3 . . ?
C3C C2C C1C 109.5(4) . . ?
C3C C2C H2C 108.3 . . ?
C2C C3C H3CA 110.5 . . ?
C2C C3C H3CB 110.5 . . ?
C2C C3C C4C 106.3(4) . . ?
H3CA C3C H3CB 108.7 . . ?
C4C C3C H3CA 110.5 . . ?
C4C C3C H3CB 110.5 . . ?
C3C C4C H4CA 108.8 . . ?
C3C C4C H4CB 108.8 . . ?
H4CA C4C H4CB 107.7 . . ?
C5C C4C C3C 113.8(4) . . ?
C5C C4C H4CA 108.8 . . ?
C5C C4C H4CB 108.8 . . ?
C4C C5C H5CA 108.9 . . ?
C4C C5C H5CB 108.9 . . ?
C4C C5C C6C 113.4(4) . . ?
H5CA C5C H5CB 107.7 . . ?
C6C C5C H5CA 108.9 . . ?
C6C C5C H5CB 108.9 . . ?
C1C C6C C5C 106.4(4) . . ?
C1C C6C H6CA 110.5 . . ?
C1C C6C H6CB 110.5 . . ?
C5C C6C H6CA 110.5 . . ?
C5C C6C H6CB 110.5 . . ?
H6CA C6C H6CB 108.6 . . ?
O1C C7C N1C 125.9(4) . . ?
O1C C7C N2C 125.9(4) . . ?
N1C C7C N2C 108.2(3) . . ?
N2B C8C H8CA 108.1 . . ?
N2B C8C H8CB 108.1 . . ?
N2C C8C N2B 116.8(4) . . ?
N2C C8C H8CA 108.1 . . ?
N2C C8C H8CB 108.1 . . ?
H8CA C8C H8CB 107.3 . . ?
C7D N2D C2D 107.9(3) . . ?
C7D N2D C8E 119.4(4) . . ?
C8E N2D C2D 123.3(4) . . ?
C7D N1D C1D 108.5(4) . . ?
C7D N1D C8D 121.5(4) . . ?
C8D N1D C1D 121.5(4) . . ?
N2D C2D H2D 108.8 . . ?
N2D C2D C1D 99.9(3) . . ?
N2D C2D C3D 120.2(4) . . ?
C1D C2D H2D 108.8 . . ?
C3D C2D H2D 108.8 . . ?
C3D C2D C1D 109.6(4) . . ?
N1D C1D C2D 101.0(3) . . ?
N1D C1D H1D 108.5 . . ?
N1D C1D C6D 119.8(4) . . ?
C2D C1D H1D 108.5 . . ?
C6D C1D C2D 110.1(4) . . ?
C6D C1D H1D 108.5 . . ?
C1D C6D H6DA 110.5 . . ?
C1D C6D H6DB 110.5 . . ?
C1D C6D C5D 106.3(4) . . ?
H6DA C6D H6DB 108.7 . . ?
C5D C6D H6DA 110.5 . . ?
C5D C6D H6DB 110.5 . . ?
C6D C5D H5DA 109.0 . . ?
C6D C5D H5DB 109.0 . . ?
C6D C5D C4D 113.1(4) . . ?
H5DA C5D H5DB 107.8 . . ?
C4D C5D H5DA 109.0 . . ?
C4D C5D H5DB 109.0 . . ?
C5D C4D H4DA 109.1 . . ?
C5D C4D H4DB 109.1 . . ?
C5D C4D C3D 112.7(4) . . ?
H4DA C4D H4DB 107.8 . . ?
C3D C4D H4DA 109.1 . . ?
C3D C4D H4DB 109.1 . . ?
C2D C3D C4D 105.8(4) . . ?
C2D C3D H3DA 110.6 . . ?
C2D C3D H3DB 110.6 . . ?
C4D C3D H3DA 110.6 . . ?
C4D C3D H3DB 110.6 . . ?
H3DA C3D H3DB 108.7 . . ?
O1D C7D N2D 125.6(4) . . ?
O1D C7D N1D 125.9(4) . . ?
N1D C7D N2D 108.5(3) . . ?
N1C C8D H8DA 109.3 . . ?
N1C C8D H8DB 109.3 . . ?
N1D C8D N1C 111.8(4) . . ?
N1D C8D H8DA 109.3 . . ?
N1D C8D H8DB 109.3 . . ?
H8DA C8D H8DB 107.9 . . ?
C7E N1E C1E 107.6(3) . . ?
C7E N1E C8F 119.5(4) . . ?
C8F N1E C1E 120.3(4) . . ?
C7E N2E C2E 108.9(3) . . ?
C7E N2E C8E 121.0(4) . . ?
C8E N2E C2E 124.6(4) . . ?
N1E C1E H1E 108.0 . . ?
N1E C1E C2E 100.8(3) . . ?
N1E C1E C6E 119.7(4) . . ?
C2E C1E H1E 108.0 . . ?
C6E C1E H1E 108.0 . . ?
C6E C1E C2E 111.7(4) . . ?
N2E C2E C1E 100.3(3) . . ?
N2E C2E H2E 108.9 . . ?
N2E C2E C3E 120.3(4) . . ?
C1E C2E H2E 108.9 . . ?
C3E C2E C1E 108.8(4) . . ?
C3E C2E H2E 108.9 . . ?
C2E C3E H3EA 110.5 . . ?
C2E C3E H3EB 110.5 . . ?
C2E C3E C4E 106.3(4) . . ?
H3EA C3E H3EB 108.7 . . ?
C4E C3E H3EA 110.5 . . ?
C4E C3E H3EB 110.5 . . ?
C3E C4E H4EA 108.8 . . ?
C3E C4E H4EB 108.8 . . ?
C3E C4E C5E 113.7(5) . . ?
H4EA C4E H4EB 107.7 . . ?
C5E C4E H4EA 108.8 . . ?
C5E C4E H4EB 108.8 . . ?
C4E C5E H5EA 109.0 . . ?
C4E C5E H5EB 109.0 . . ?
C4E C5E C6E 112.9(4) . . ?
H5EA C5E H5EB 107.8 . . ?
C6E C5E H5EA 109.0 . . ?
C6E C5E H5EB 109.0 . . ?
C1E C6E C5E 105.5(4) . . ?
C1E C6E H6EA 110.6 . . ?
C1E C6E H6EB 110.6 . . ?
C5E C6E H6EA 110.6 . . ?
C5E C6E H6EB 110.6 . . ?
H6EA C6E H6EB 108.8 . . ?
O1E C7E N1E 125.6(4) . . ?
O1E C7E N2E 125.5(4) . . ?
N1E C7E N2E 108.9(4) . . ?
N2D C8E H8EA 108.2 . . ?
N2D C8E H8EB 108.2 . . ?
N2E C8E N2D 116.4(4) . . ?
N2E C8E H8EA 108.2 . . ?
N2E C8E H8EB 108.2 . . ?
H8EA C8E H8EB 107.3 . . ?
C7F N1F C1F 108.2(3) . . ?
C7F N1F C8F 120.3(4) . . ?
C8F N1F C1F 121.6(4) . . ?
C7F N2F C2F 107.5(3) . . ?
C7F N2F C8G 120.1(4) . . ?
C8G N2F C2F 124.3(4) . . ?
N1F C1F H1F 109.0 . . ?
N1F C1F C2F 100.2(3) . . ?
N1F C1F C6F 117.9(4) . . ?
C2F C1F H1F 109.0 . . ?
C2F C1F C6F 111.4(4) . . ?
C6F C1F H1F 109.0 . . ?
N2F C2F C1F 100.6(3) . . ?
N2F C2F H2F 108.0 . . ?
N2F C2F C3F 121.7(4) . . ?
C1F C2F H2F 108.0 . . ?
C1F C2F C3F 109.6(4) . . ?
C3F C2F H2F 108.0 . . ?
C2F C3F H3FA 110.8 . . ?
C2F C3F H3FB 110.8 . . ?
C2F C3F C4F 104.9(5) . . ?
H3FA C3F H3FB 108.8 . . ?
C4F C3F H3FA 110.8 . . ?
C4F C3F H3FB 110.8 . . ?
C3F C4F H4FA 108.9 . . ?
C3F C4F H4FB 108.9 . . ?
H4FA C4F H4FB 107.7 . . ?
C5F C4F C3F 113.5(5) . . ?
C5F C4F H4FA 108.9 . . ?
C5F C4F H4FB 108.9 . . ?
C4F C5F H5FA 109.0 . . ?
C4F C5F H5FB 109.0 . . ?
C4F C5F C6F 112.8(5) . . ?
H5FA C5F H5FB 107.8 . . ?
C6F C5F H5FA 109.0 . . ?
C6F C5F H5FB 109.0 . . ?
C1F C6F C5F 106.6(5) . . ?
C1F C6F H6FA 110.4 . . ?
C1F C6F H6FB 110.4 . . ?
C5F C6F H6FA 110.4 . . ?
C5F C6F H6FB 110.4 . . ?
H6FA C6F H6FB 108.6 . . ?
O1F C7F N1F 125.0(4) . . ?
O1F C7F N2F 126.3(4) . . ?
N1F C7F N2F 108.7(3) . . ?
N1E C8F H8FA 109.1 . . ?
N1E C8F H8FB 109.1 . . ?
N1F C8F N1E 112.6(4) . . ?
N1F C8F H8FA 109.1 . . ?
N1F C8F H8FB 109.1 . . ?
H8FA C8F H8FB 107.8 . . ?
C7G N1G C1G 108.6(3) . . ?
C7G N1G C8H 120.6(4) . . ?
C8H N1G C1G 120.9(4) . . ?
C7G N2G C2G 108.6(3) . . ?
C7G N2G C8G 119.7(4) . . ?
C8G N2G C2G 123.6(4) . . ?
N1G C1G H1G 108.4 . . ?
N1G C1G C2G 101.0(3) . . ?
N1G C1G C6G 120.1(4) . . ?
C2G C1G H1G 108.4 . . ?
C6G C1G H1G 108.4 . . ?
C6G C1G C2G 110.0(3) . . ?
N2G C2G C1G 100.2(3) . . ?
N2G C2G H2G 108.8 . . ?
N2G C2G C3G 120.6(4) . . ?
C1G C2G H2G 108.8 . . ?
C3G C2G C1G 109.2(4) . . ?
C3G C2G H2G 108.8 . . ?
C2G C3G H3GA 110.5 . . ?
C2G C3G H3GB 110.5 . . ?
C2G C3G C4G 106.1(3) . . ?
H3GA C3G H3GB 108.7 . . ?
C4G C3G H3GA 110.5 . . ?
C4G C3G H3GB 110.5 . . ?
C3G C4G H4GA 108.9 . . ?
C3G C4G H4GB 108.9 . . ?
C3G C4G C5G 113.2(4) . . ?
H4GA C4G H4GB 107.7 . . ?
C5G C4G H4GA 108.9 . . ?
C5G C4G H4GB 108.9 . . ?
C4G C5G H5GA 109.0 . . ?
C4G C5G H5GB 109.0 . . ?
C4G C5G C6G 112.7(4) . . ?
H5GA C5G H5GB 107.8 . . ?
C6G C5G H5GA 109.0 . . ?
C6G C5G H5GB 109.0 . . ?
C1G C6G C5G 106.1(4) . . ?
C1G C6G H6GA 110.5 . . ?
C1G C6G H6GB 110.5 . . ?
C5G C6G H6GA 110.5 . . ?
C5G C6G H6GB 110.5 . . ?
H6GA C6G H6GB 108.7 . . ?
O1G C7G N1G 125.9(4) . . ?
O1G C7G N2G 125.7(4) . . ?
N1G C7G N2G 108.4(4) . . ?
N2F C8G N2G 115.4(4) . . ?
N2F C8G H8GA 108.4 . . ?
N2F C8G H8GB 108.4 . . ?
N2G C8G H8GA 108.4 . . ?
N2G C8G H8GB 108.4 . . ?
H8GA C8G H8GB 107.5 . . ?
C7H N1H C1H 108.2(3) . . ?
C7H N1H C8H 120.5(4) . . ?
C8H N1H C1H 120.7(4) . . ?
C8A N2H C2H 124.0(3) . . ?
C7H N2H C8A 120.0(4) . . ?
C7H N2H C2H 108.3(3) . . ?
N1H C1H H1H 108.2 . . ?
N1H C1H C2H 100.9(3) . . ?
N1H C1H C6H 120.0(4) . . ?
C2H C1H H1H 108.2 . . ?
C2H C1H C6H 110.7(4) . . ?
C6H C1H H1H 108.2 . . ?
N2H C2H C1H 100.5(3) . . ?
N2H C2H H2H 108.8 . . ?
N2H C2H C3H 119.7(4) . . ?
C1H C2H H2H 108.8 . . ?
C1H C2H C3H 109.8(4) . . ?
C3H C2H H2H 108.8 . . ?
C2H C3H H3HA 110.6 . . ?
C2H C3H H3HB 110.6 . . ?
C2H C3H C4H 105.6(4) . . ?
H3HA C3H H3HB 108.8 . . ?
C4H C3H H3HA 110.6 . . ?
C4H C3H H3HB 110.6 . . ?
C3H C4H H4HA 108.8 . . ?
C3H C4H H4HB 108.8 . . ?
H4HA C4H H4HB 107.7 . . ?
C5H C4H C3H 114.0(4) . . ?
C5H C4H H4HA 108.8 . . ?
C5H C4H H4HB 108.8 . . ?
C4H C5H H5HA 109.0 . . ?
C4H C5H H5HB 109.0 . . ?
C4H C5H C6H 113.0(4) . . ?
H5HA C5H H5HB 107.8 . . ?
C6H C5H H5HA 109.0 . . ?
C6H C5H H5HB 109.0 . . ?
C1H C6H C5H 105.8(4) . . ?
C1H C6H H6HA 110.6 . . ?
C1H C6H H6HB 110.6 . . ?
C5H C6H H6HA 110.6 . . ?
C5H C6H H6HB 110.6 . . ?
H6HA C6H H6HB 108.7 . . ?
O1H C7H N1H 125.7(4) . . ?
O1H C7H N2H 125.8(4) . . ?
N1H C7H N2H 108.5(3) . . ?
N1G C8H N1H 111.7(4) . . ?
N1G C8H H8HA 109.3 . . ?
N1G C8H H8HB 109.3 . . ?
N1H C8H H8HA 109.3 . . ?
N1H C8H H8HB 109.3 . . ?
H8HA C8H H8HB 107.9 . . ?
C7I N1I C1I 109.0(3) . . ?
C7I N1I C8J 121.9(4) . . ?
C8J N1I C1I 123.2(4) . . ?
C7I N2I C2I 108.3(3) . . ?
C7I N2I C8I 121.4(4) . . ?
C8I N2I C2I 123.7(4) . . ?
N1I C1I H1I 108.3 . . ?
N1I C1I C2I 100.1(3) . . ?
N1I C1I C6I 120.1(4) . . ?
C2I C1I H1I 108.3 . . ?
C6I C1I H1I 108.3 . . ?
C6I C1I C2I 110.9(4) . . ?
N2I C2I C1I 100.3(3) . . ?
N2I C2I H2I 108.4 . . ?
N2I C2I C3I 120.4(4) . . ?
C1I C2I H2I 108.4 . . ?
C3I C2I C1I 110.2(4) . . ?
C3I C2I H2I 108.4 . . ?
C2I C3I H3IA 110.6 . . ?
C2I C3I H3IB 110.6 . . ?
C2I C3I C4I 105.5(4) . . ?
H3IA C3I H3IB 108.8 . . ?
C4I C3I H3IA 110.6 . . ?
C4I C3I H3IB 110.6 . . ?
C3I C4I H4IA 108.9 . . ?
C3I C4I H4IB 108.9 . . ?
H4IA C4I H4IB 107.8 . . ?
C5I C4I C3I 113.1(4) . . ?
C5I C4I H4IA 108.9 . . ?
C5I C4I H4IB 108.9 . . ?
C4I C5I H5IA 109.1 . . ?
C4I C5I H5IB 109.1 . . ?
C4I C5I C6I 112.5(4) . . ?
H5IA C5I H5IB 107.8 . . ?
C6I C5I H5IA 109.1 . . ?
C6I C5I H5IB 109.1 . . ?
C1I C6I C5I 106.2(4) . . ?
C1I C6I H6IA 110.5 . . ?
C1I C6I H6IB 110.5 . . ?
C5I C6I H6IA 110.5 . . ?
C5I C6I H6IB 110.5 . . ?
H6IA C6I H6IB 108.7 . . ?
O1I C7I N1I 125.6(4) . . ?
O1I C7I N2I 126.6(4) . . ?
N1I C7I N2I 107.8(4) . . ?
N2I C8I H8IA 108.4 . . ?
N2I C8I H8IB 108.4 . . ?
N2I C8I N2P 115.5(4) . . ?
H8IA C8I H8IB 107.5 . . ?
N2P C8I H8IA 108.4 . . ?
N2P C8I H8IB 108.4 . . ?
C7J N1J C1J 108.9(4) . . ?
C7J N1J C8J 121.4(4) . . ?
C8J N1J C1J 122.2(4) . . ?
C7J N2J C2J 108.5(4) . . ?
C7J N2J C8K 119.9(4) . . ?
C8K N2J C2J 124.1(4) . . ?
N1J C1J H1J 108.7 . . ?
N1J C1J C2J 100.2(3) . . ?
N1J C1J C6J 119.7(4) . . ?
C2J C1J H1J 108.7 . . ?
C6J C1J H1J 108.7 . . ?
C6J C1J C2J 110.4(4) . . ?
N2J C2J C1J 100.6(3) . . ?
N2J C2J H2J 108.3 . . ?
N2J C2J C3J 121.0(4) . . ?
C1J C2J H2J 108.3 . . ?
C3J C2J C1J 109.7(4) . . ?
C3J C2J H2J 108.3 . . ?
C2J C3J H3JA 110.5 . . ?
C2J C3J H3JB 110.5 . . ?
C2J C3J C4J 106.3(4) . . ?
H3JA C3J H3JB 108.7 . . ?
C4J C3J H3JA 110.5 . . ?
C4J C3J H3JB 110.5 . . ?
C3J C4J H4JA 108.9 . . ?
C3J C4J H4JB 108.9 . . ?
C3J C4J C5J 113.6(5) . . ?
H4JA C4J H4JB 107.7 . . ?
C5J C4J H4JA 108.9 . . ?
C5J C4J H4JB 108.9 . . ?
C4J C5J H5JA 108.9 . . ?
C4J C5J H5JB 108.9 . . ?
C4J C5J C6J 113.3(4) . . ?
H5JA C5J H5JB 107.7 . . ?
C6J C5J H5JA 108.9 . . ?
C6J C5J H5JB 108.9 . . ?
C1J C6J C5J 106.6(4) . . ?
C1J C6J H6JA 110.4 . . ?
C1J C6J H6JB 110.4 . . ?
C5J C6J H6JA 110.4 . . ?
C5J C6J H6JB 110.4 . . ?
H6JA C6J H6JB 108.6 . . ?
O1J C7J N1J 125.5(4) . . ?
O1J C7J N2J 126.5(4) . . ?
N2J C7J N1J 108.0(4) . . ?
N1I C8J H8JA 109.4 . . ?
N1I C8J H8JB 109.4 . . ?
N1J C8J N1I 111.3(4) . . ?
N1J C8J H8JA 109.4 . . ?
N1J C8J H8JB 109.4 . . ?
H8JA C8J H8JB 108.0 . . ?
C7K N1K C1K 108.7(4) . . ?
C7K N1K C8L 120.5(4) . . ?
C8L N1K C1K 121.4(4) . . ?
C7K N2K C2K 108.7(4) . . ?
C7K N2K C8K 120.8(4) . . ?
C8K N2K C2K 124.4(4) . . ?
N1K C1K H1K 108.1 . . ?
N1K C1K C2K 100.9(4) . . ?
N1K C1K C6K 120.4(4) . . ?
C2K C1K H1K 108.1 . . ?
C6K C1K H1K 108.1 . . ?
C6K C1K C2K 110.7(4) . . ?
N2K C2K C1K 100.5(4) . . ?
N2K C2K H2K 108.7 . . ?
N2K C2K C3K 120.4(4) . . ?
C1K C2K H2K 108.7 . . ?
C3K C2K C1K 109.1(4) . . ?
C3K C2K H2K 108.7 . . ?
C2K C3K H3KA 110.5 . . ?
C2K C3K H3KB 110.5 . . ?
C2K C3K C4K 106.0(4) . . ?
H3KA C3K H3KB 108.7 . . ?
C4K C3K H3KA 110.5 . . ?
C4K C3K H3KB 110.5 . . ?
C3K C4K H4KA 108.9 . . ?
C3K C4K H4KB 108.9 . . ?
H4KA C4K H4KB 107.7 . . ?
C5K C4K C3K 113.2(5) . . ?
C5K C4K H4KA 108.9 . . ?
C5K C4K H4KB 108.9 . . ?
C4K C5K H5KA 108.8 . . ?
C4K C5K H5KB 108.8 . . ?
H5KA C5K H5KB 107.7 . . ?
C6K C5K C4K 113.7(5) . . ?
C6K C5K H5KA 108.8 . . ?
C6K C5K H5KB 108.8 . . ?
C1K C6K C5K 107.4(4) . . ?
C1K C6K H6KA 110.2 . . ?
C1K C6K H6KB 110.2 . . ?
C5K C6K H6KA 110.2 . . ?
C5K C6K H6KB 110.2 . . ?
H6KA C6K H6KB 108.5 . . ?
O1K C7K N1K 125.3(4) . . ?
O1K C7K N2K 126.5(4) . . ?
N2K C7K N1K 108.1(4) . . ?
N2J C8K N2K 116.6(4) . . ?
N2J C8K H8KA 108.1 . . ?
N2J C8K H8KB 108.1 . . ?
N2K C8K H8KA 108.1 . . ?
N2K C8K H8KB 108.1 . . ?
H8KA C8K H8KB 107.3 . . ?
C7L N1L C1L 107.7(4) . . ?
C7L N1L C8L 120.4(4) . . ?
C8L N1L C1L 121.3(4) . . ?
C7L N2L C2L 108.6(3) . . ?
C7L N2L C8M 120.5(4) . . ?
C8M N2L C2L 123.7(4) . . ?
N1L C1L H1L 108.0 . . ?
N1L C1L C2L 100.9(4) . . ?
N1L C1L C6L 120.0(4) . . ?
C2L C1L H1L 108.0 . . ?
C2L C1L C6L 111.3(4) . . ?
C6L C1L H1L 108.0 . . ?
N2L C2L C1L 100.1(4) . . ?
N2L C2L H2L 109.1 . . ?
N2L C2L C3L 119.3(4) . . ?
C1L C2L H2L 109.1 . . ?
C3L C2L C1L 109.7(4) . . ?
C3L C2L H2L 109.1 . . ?
C2L C3L H3LA 110.4 . . ?
C2L C3L H3LB 110.4 . . ?
C2L C3L C4L 106.5(4) . . ?
H3LA C3L H3LB 108.6 . . ?
C4L C3L H3LA 110.4 . . ?
C4L C3L H3LB 110.4 . . ?
C3L C4L H4LA 108.9 . . ?
C3L C4L H4LB 108.9 . . ?
H4LA C4L H4LB 107.7 . . ?
C5L C4L C3L 113.6(5) . . ?
C5L C4L H4LA 108.9 . . ?
C5L C4L H4LB 108.9 . . ?
C4L C5L H5LA 108.9 . . ?
C4L C5L H5LB 108.9 . . ?
C4L C5L C6L 113.2(5) . . ?
H5LA C5L H5LB 107.7 . . ?
C6L C5L H5LA 108.9 . . ?
C6L C5L H5LB 108.9 . . ?
C1L C6L C5L 104.9(4) . . ?
C1L C6L H6LA 110.8 . . ?
C1L C6L H6LB 110.8 . . ?
C5L C6L H6LA 110.8 . . ?
C5L C6L H6LB 110.8 . . ?
H6LA C6L H6LB 108.8 . . ?
O1L C7L N1L 125.3(4) . . ?
O1L C7L N2L 126.3(4) . . ?
N2L C7L N1L 108.3(4) . . ?
N1K C8L N1L 112.0(4) . . ?
N1K C8L H8LA 109.2 . . ?
N1K C8L H8LB 109.2 . . ?
N1L C8L H8LA 109.2 . . ?
N1L C8L H8LB 109.2 . . ?
H8LA C8L H8LB 107.9 . . ?
C7M N1M C1M 108.4(4) . . ?
C7M N1M C8N 120.6(4) . . ?
C8N N1M C1M 121.4(4) . . ?
C7M N2M C2M 108.7(3) . . ?
C7M N2M C8M 120.0(4) . . ?
C8M N2M C2M 124.7(4) . . ?
N1M C1M H1M 108.6 . . ?
N1M C1M C2M 100.8(3) . . ?
N1M C1M C6M 119.2(4) . . ?
C2M C1M H1M 108.6 . . ?
C6M C1M H1M 108.6 . . ?
C6M C1M C2M 110.6(4) . . ?
N2M C2M C1M 100.4(3) . . ?
N2M C2M H2M 108.7 . . ?
N2M C2M C3M 120.0(4) . . ?
C1M C2M H2M 108.7 . . ?
C3M C2M C1M 109.6(4) . . ?
C3M C2M H2M 108.7 . . ?
C2M C3M H3MA 110.7 . . ?
C2M C3M H3MB 110.7 . . ?
C2M C3M C4M 105.1(5) . . ?
H3MA C3M H3MB 108.8 . . ?
C4M C3M H3MA 110.7 . . ?
C4M C3M H3MB 110.7 . . ?
C3M C4M H4MA 108.8 . . ?
C3M C4M H4MB 108.8 . . ?
H4MA C4M H4MB 107.7 . . ?
C5M C4M C3M 113.6(5) . . ?
C5M C4M H4MA 108.8 . . ?
C5M C4M H4MB 108.8 . . ?
C4M C5M H5MA 108.8 . . ?
C4M C5M H5MB 108.8 . . ?
H5MA C5M H5MB 107.7 . . ?
C6M C5M C4M 113.6(5) . . ?
C6M C5M H5MA 108.8 . . ?
C6M C5M H5MB 108.8 . . ?
C1M C6M C5M 105.8(5) . . ?
C1M C6M H6MA 110.6 . . ?
C1M C6M H6MB 110.6 . . ?
C5M C6M H6MA 110.6 . . ?
C5M C6M H6MB 110.6 . . ?
H6MA C6M H6MB 108.7 . . ?
O1M C7M N1M 125.9(4) . . ?
O1M C7M N2M 126.0(4) . . ?
N1M C7M N2M 108.1(4) . . ?
N2L C8M H8MA 108.3 . . ?
N2L C8M H8MB 108.3 . . ?
N2M C8M N2L 116.0(4) . . ?
N2M C8M H8MA 108.3 . . ?
N2M C8M H8MB 108.3 . . ?
H8MA C8M H8MB 107.4 . . ?
C7N N1N C1N 108.2(3) . . ?
C7N N1N C8N 121.6(4) . . ?
C8N N1N C1N 121.0(3) . . ?
C7N N2N C2N 107.9(3) . . ?
C7N N2N C8O 120.3(4) . . ?
C8O N2N C2N 124.8(3) . . ?
N1N C1N H1N 108.6 . . ?
N1N C1N C2N 100.5(3) . . ?
N1N C1N C6N 118.8(4) . . ?
C2N C1N H1N 108.6 . . ?
C6N C1N H1N 108.6 . . ?
C6N C1N C2N 111.4(4) . . ?
N2N C2N C1N 100.5(3) . . ?
N2N C2N H2N 108.6 . . ?
N2N C2N C3N 120.9(4) . . ?
C1N C2N H2N 108.6 . . ?
C1N C2N C3N 109.1(4) . . ?
C3N C2N H2N 108.6 . . ?
C2N C3N H3NA 110.7 . . ?
C2N C3N H3NB 110.7 . . ?
C2N C3N C4N 105.1(4) . . ?
H3NA C3N H3NB 108.8 . . ?
C4N C3N H3NA 110.7 . . ?
C4N C3N H3NB 110.7 . . ?
C3N C4N H4NA 108.9 . . ?
C3N C4N H4NB 108.9 . . ?
H4NA C4N H4NB 107.8 . . ?
C5N C4N C3N 113.2(4) . . ?
C5N C4N H4NA 108.9 . . ?
C5N C4N H4NB 108.9 . . ?
C4N C5N H5NA 109.0 . . ?
C4N C5N H5NB 109.0 . . ?
C4N C5N C6N 112.8(4) . . ?
H5NA C5N H5NB 107.8 . . ?
C6N C5N H5NA 109.0 . . ?
C6N C5N H5NB 109.0 . . ?
C1N C6N C5N 106.3(4) . . ?
C1N C6N H6NA 110.5 . . ?
C1N C6N H6NB 110.5 . . ?
C5N C6N H6NA 110.5 . . ?
C5N C6N H6NB 110.5 . . ?
H6NA C6N H6NB 108.7 . . ?
O1N C7N N1N 125.3(4) . . ?
O1N C7N N2N 126.1(4) . . ?
N1N C7N N2N 108.7(3) . . ?
N1M C8N N1N 111.8(4) . . ?
N1M C8N H8NA 109.3 . . ?
N1M C8N H8NB 109.3 . . ?
N1N C8N H8NA 109.3 . . ?
N1N C8N H8NB 109.3 . . ?
H8NA C8N H8NB 107.9 . . ?
C7O N1O C1O 108.8(3) . . ?
C7O N1O C8P 120.9(4) . . ?
C8P N1O C1O 121.6(4) . . ?
C7O N2O C2O 108.5(3) . . ?
C7O N2O C8O 120.4(4) . . ?
C8O N2O C2O 123.4(4) . . ?
N1O C1O H1O 108.4 . . ?
N1O C1O C2O 100.4(3) . . ?
N1O C1O C6O 120.0(4) . . ?
C2O C1O H1O 108.4 . . ?
C6O C1O H1O 108.4 . . ?
C6O C1O C2O 110.4(4) . . ?
N2O C2O C1O 100.5(3) . . ?
N2O C2O H2O 108.6 . . ?
N2O C2O C3O 120.2(4) . . ?
C1O C2O H2O 108.6 . . ?
C3O C2O C1O 109.7(4) . . ?
C3O C2O H2O 108.6 . . ?
C2O C3O H3OA 110.5 . . ?
C2O C3O H3OB 110.5 . . ?
C2O C3O C4O 106.2(4) . . ?
H3OA C3O H3OB 108.7 . . ?
C4O C3O H3OA 110.5 . . ?
C4O C3O H3OB 110.5 . . ?
C3O C4O H4OA 108.9 . . ?
C3O C4O H4OB 108.9 . . ?
H4OA C4O H4OB 107.8 . . ?
C5O C4O C3O 113.2(4) . . ?
C5O C4O H4OA 108.9 . . ?
C5O C4O H4OB 108.9 . . ?
C4O C5O H5OA 109.0 . . ?
C4O C5O H5OB 109.0 . . ?
C4O C5O C6O 113.0(4) . . ?
H5OA C5O H5OB 107.8 . . ?
C6O C5O H5OA 109.0 . . ?
C6O C5O H5OB 109.0 . . ?
C1O C6O C5O 106.3(4) . . ?
C1O C6O H6OA 110.5 . . ?
C1O C6O H6OB 110.5 . . ?
C5O C6O H6OA 110.5 . . ?
C5O C6O H6OB 110.5 . . ?
H6OA C6O H6OB 108.7 . . ?
O1O C7O N1O 126.0(4) . . ?
O1O C7O N2O 126.1(4) . . ?
N1O C7O N2O 107.9(4) . . ?
N2N C8O N2O 116.1(4) . . ?
N2N C8O H8OA 108.3 . . ?
N2N C8O H8OB 108.3 . . ?
N2O C8O H8OA 108.3 . . ?
N2O C8O H8OB 108.3 . . ?
H8OA C8O H8OB 107.4 . . ?
C8I N2P C2P 124.5(4) . . ?
C7P N2P C8I 120.7(4) . . ?
C7P N2P C2P 108.6(3) . . ?
C7P N1P C1P 108.1(3) . . ?
C7P N1P C8P 121.4(4) . . ?
C8P N1P C1P 121.5(4) . . ?
N2P C2P H2P 108.7 . . ?
N2P C2P C1P 100.3(3) . . ?
N2P C2P C3P 120.0(4) . . ?
C1P C2P H2P 108.7 . . ?
C1P C2P C3P 109.8(4) . . ?
C3P C2P H2P 108.7 . . ?
N1P C1P C2P 100.6(3) . . ?
N1P C1P H1P 108.2 . . ?
N1P C1P C6P 119.6(4) . . ?
C2P C1P H1P 108.2 . . ?
C2P C1P C6P 111.3(4) . . ?
C6P C1P H1P 108.2 . . ?
C1P C6P H6PA 110.6 . . ?
C1P C6P H6PB 110.6 . . ?
C1P C6P C5P 105.7(4) . . ?
H6PA C6P H6PB 108.7 . . ?
C5P C6P H6PA 110.6 . . ?
C5P C6P H6PB 110.6 . . ?
C6P C5P H5PA 109.0 . . ?
C6P C5P H5PB 109.0 . . ?
H5PA C5P H5PB 107.8 . . ?
C4P C5P C6P 113.0(4) . . ?
C4P C5P H5PA 109.0 . . ?
C4P C5P H5PB 109.0 . . ?
C5P C4P H4PA 108.7 . . ?
C5P C4P H4PB 108.7 . . ?
C5P C4P C3P 114.2(5) . . ?
H4PA C4P H4PB 107.6 . . ?
C3P C4P H4PA 108.7 . . ?
C3P C4P H4PB 108.7 . . ?
C2P C3P C4P 106.1(4) . . ?
C2P C3P H3PA 110.5 . . ?
C2P C3P H3PB 110.5 . . ?
C4P C3P H3PA 110.5 . . ?
C4P C3P H3PB 110.5 . . ?
H3PA C3P H3PB 108.7 . . ?
O1P C7P N2P 126.3(4) . . ?
O1P C7P N1P 125.5(4) . . ?
N2P C7P N1P 108.2(4) . . ?
N1O C8P H8PA 109.4 . . ?
N1O C8P H8PB 109.4 . . ?
N1P C8P N1O 111.3(4) . . ?
N1P C8P H8PA 109.4 . . ?
N1P C8P H8PB 109.4 . . ?
H8PA C8P H8PB 108.0 . . ?
C5T P1T C1T 108.7(2) . . ?
C9T P1T C1T 110.3(2) . . ?
C9T P1T C5T 108.6(2) . . ?
C13T P1T C1T 109.5(2) . . ?
C13T P1T C5T 111.1(2) . . ?
C13T P1T C9T 108.7(2) . . ?
P1T C1T H1TA 108.8 . . ?
P1T C1T H1TB 108.8 . . ?
H1TA C1T H1TB 107.7 . . ?
C2T C1T P1T 113.6(3) . . ?
C2T C1T H1TA 108.8 . . ?
C2T C1T H1TB 108.8 . . ?
C1T C2T H2TA 109.4 . . ?
C1T C2T H2TB 109.4 . . ?
H2TA C2T H2TB 108.0 . . ?
C3T C2T C1T 111.4(4) . . ?
C3T C2T H2TA 109.4 . . ?
C3T C2T H2TB 109.4 . . ?
C2T C3T H3TA 108.9 . . ?
C2T C3T H3TB 108.9 . . ?
H3TA C3T H3TB 107.8 . . ?
C4T C3T C2T 113.2(4) . . ?
C4T C3T H3TA 108.9 . . ?
C4T C3T H3TB 108.9 . . ?
C3T C4T H4TA 109.5 . . ?
C3T C4T H4TB 109.5 . . ?
C3T C4T H4TC 109.5 . . ?
H4TA C4T H4TB 109.5 . . ?
H4TA C4T H4TC 109.5 . . ?
H4TB C4T H4TC 109.5 . . ?
P1T C5T H5TA 108.9 . . ?
P1T C5T H5TB 108.9 . . ?
H5TA C5T H5TB 107.7 . . ?
C6T C5T P1T 113.3(3) . . ?
C6T C5T H5TA 108.9 . . ?
C6T C5T H5TB 108.9 . . ?
C5T C6T H6TA 109.1 . . ?
C5T C6T H6TB 109.1 . . ?
H6TA C6T H6TB 107.9 . . ?
C7T C6T C5T 112.3(4) . . ?
C7T C6T H6TA 109.1 . . ?
C7T C6T H6TB 109.1 . . ?
C6T C7T H7TA 108.8 . . ?
C6T C7T H7TB 108.8 . . ?
H7TA C7T H7TB 107.7 . . ?
C8T C7T C6T 113.7(5) . . ?
C8T C7T H7TA 108.8 . . ?
C8T C7T H7TB 108.8 . . ?
C7T C8T H8TA 109.5 . . ?
C7T C8T H8TB 109.5 . . ?
C7T C8T H8TC 109.5 . . ?
H8TA C8T H8TB 109.5 . . ?
H8TA C8T H8TC 109.5 . . ?
H8TB C8T H8TC 109.5 . . ?
P1T C9T H9TA 108.4 . . ?
P1T C9T H9TB 108.4 . . ?
H9TA C9T H9TB 107.4 . . ?
C10T C9T P1T 115.6(3) . . ?
C10T C9T H9TA 108.4 . . ?
C10T C9T H9TB 108.4 . . ?
C9T C10T H10C 109.5 . . ?
C9T C10T H10D 109.5 . . ?
H10C C10T H10D 108.1 . . ?
C11T C10T C9T 110.5(4) . . ?
C11T C10T H10C 109.5 . . ?
C11T C10T H10D 109.5 . . ?
C10T C11T H11C 109.0 . . ?
C10T C11T H11D 109.0 . . ?
C10T C11T C12T 112.9(4) . . ?
H11C C11T H11D 107.8 . . ?
C12T C11T H11C 109.0 . . ?
C12T C11T H11D 109.0 . . ?
C11T C12T H12D 109.5 . . ?
C11T C12T H12E 109.5 . . ?
C11T C12T H12F 109.5 . . ?
H12D C12T H12E 109.5 . . ?
H12D C12T H12F 109.5 . . ?
H12E C12T H12F 109.5 . . ?
P1T C13T H13C 108.4 . . ?
P1T C13T H13D 108.4 . . ?
H13C C13T H13D 107.5 . . ?
C14T C13T P1T 115.5(3) . . ?
C14T C13T H13C 108.4 . . ?
C14T C13T H13D 108.4 . . ?
C13T C14T H14C 109.5 . . ?
C13T C14T H14D 109.5 . . ?
H14C C14T H14D 108.1 . . ?
C15T C14T C13T 110.9(4) . . ?
C15T C14T H14C 109.5 . . ?
C15T C14T H14D 109.5 . . ?
C14T C15T H15C 109.2 . . ?
C14T C15T H15D 109.2 . . ?
C14T C15T C16T 112.2(4) . . ?
H15C C15T H15D 107.9 . . ?
C16T C15T H15C 109.2 . . ?
C16T C15T H15D 109.2 . . ?
C15T C16T H16D 109.5 . . ?
C15T C16T H16E 109.5 . . ?
C15T C16T H16F 109.5 . . ?
H16D C16T H16E 109.5 . . ?
H16D C16T H16F 109.5 . . ?
H16E C16T H16F 109.5 . . ?
C1X P1X C5X 108.9(2) . . ?
C1X P1X C13X 108.3(2) . . ?
C5X P1X C13X 110.9(2) . . ?
C9X P1X C1X 110.7(2) . . ?
C9X P1X C5X 109.9(2) . . ?
C9X P1X C13X 108.2(2) . . ?
P1X C1X H1XA 108.8 . . ?
P1X C1X H1XB 108.8 . . ?
H1XA C1X H1XB 107.7 . . ?
C2X C1X P1X 113.8(3) . . ?
C2X C1X H1XA 108.8 . . ?
C2X C1X H1XB 108.8 . . ?
C1X C2X H2XA 109.1 . . ?
C1X C2X H2XB 109.1 . . ?
H2XA C2X H2XB 107.8 . . ?
C3X C2X C1X 112.6(4) . . ?
C3X C2X H2XA 109.1 . . ?
C3X C2X H2XB 109.1 . . ?
C2X C3X H3XA 108.6 . . ?
C2X C3X H3XB 108.6 . . ?
C2X C3X C4X 114.8(4) . . ?
H3XA C3X H3XB 107.5 . . ?
C4X C3X H3XA 108.6 . . ?
C4X C3X H3XB 108.6 . . ?
C3X C4X H4XA 109.5 . . ?
C3X C4X H4XB 109.5 . . ?
C3X C4X H4XC 109.5 . . ?
H4XA C4X H4XB 109.5 . . ?
H4XA C4X H4XC 109.5 . . ?
H4XB C4X H4XC 109.5 . . ?
P1X C5X H5XA 108.6 . . ?
P1X C5X H5XB 108.6 . . ?
H5XA C5X H5XB 107.6 . . ?
C6X C5X P1X 114.6(3) . . ?
C6X C5X H5XA 108.6 . . ?
C6X C5X H5XB 108.6 . . ?
C5X C6X H6XA 109.2 . . ?
C5X C6X H6XB 109.2 . . ?
H6XA C6X H6XB 107.9 . . ?
C7X C6X C5X 111.9(4) . . ?
C7X C6X H6XA 109.2 . . ?
C7X C6X H6XB 109.2 . . ?
C6X C7X H7XA 109.1 . . ?
C6X C7X H7XB 109.1 . . ?
H7XA C7X H7XB 107.8 . . ?
C8X C7X C6X 112.6(4) . . ?
C8X C7X H7XA 109.1 . . ?
C8X C7X H7XB 109.1 . . ?
C7X C8X H8XA 109.5 . . ?
C7X C8X H8XB 109.5 . . ?
C7X C8X H8XC 109.5 . . ?
H8XA C8X H8XB 109.5 . . ?
H8XA C8X H8XC 109.5 . . ?
H8XB C8X H8XC 109.5 . . ?
P1X C9X H9XA 108.7 . . ?
P1X C9X H9XB 108.7 . . ?
H9XA C9X H9XB 107.6 . . ?
C10X C9X P1X 114.0(3) . . ?
C10X C9X H9XA 108.7 . . ?
C10X C9X H9XB 108.7 . . ?
C9X C10X H10A 109.3 . . ?
C9X C10X H10B 109.3 . . ?
H10A C10X H10B 108.0 . . ?
C11X C10X C9X 111.6(5) . . ?
C11X C10X H10A 109.3 . . ?
C11X C10X H10B 109.3 . . ?
C10X C11X H11A 109.2 . . ?
C10X C11X H11B 109.2 . . ?
H11A C11X H11B 107.9 . . ?
C12X C11X C10X 112.1(6) . . ?
C12X C11X H11A 109.2 . . ?
C12X C11X H11B 109.2 . . ?
C11X C12X H12A 109.5 . . ?
C11X C12X H12B 109.5 . . ?
C11X C12X H12C 109.5 . . ?
H12A C12X H12B 109.5 . . ?
H12A C12X H12C 109.5 . . ?
H12B C12X H12C 109.5 . . ?
P1X C13X H13A 108.5 . . ?
P1X C13X H13B 108.5 . . ?
H13A C13X H13B 107.5 . . ?
C14X C13X P1X 114.9(3) . . ?
C14X C13X H13A 108.5 . . ?
C14X C13X H13B 108.5 . . ?
C13X C14X H14A 109.3 . . ?
C13X C14X H14B 109.3 . . ?
H14A C14X H14B 107.9 . . ?
C15X C14X C13X 111.7(4) . . ?
C15X C14X H14A 109.3 . . ?
C15X C14X H14B 109.3 . . ?
C14X C15X H15A 109.2 . . ?
C14X C15X H15B 109.2 . . ?
H15A C15X H15B 107.9 . . ?
C16X C15X C14X 111.9(5) . . ?
C16X C15X H15A 109.2 . . ?
C16X C15X H15B 109.2 . . ?
C15X C16X H16A 109.5 . . ?
C15X C16X H16B 109.5 . . ?
C15X C16X H16C 109.5 . . ?
H16A C16X H16B 109.5 . . ?
H16A C16X H16C 109.5 . . ?
H16B C16X H16C 109.5 . . ?
F1A Sb1 F2A 89.9(2) . . ?
F1A Sb1 F3A 179.4(2) . . ?
F1A Sb1 F4A 90.07(19) . . ?
F1A Sb1 F5A 89.3(2) . . ?
F1A Sb1 F6A 89.5(2) . . ?
F2A Sb1 F3A 89.6(2) . . ?
F2A Sb1 F4A 178.8(2) . . ?
F2A Sb1 F5A 90.6(2) . . ?
F2A Sb1 F6A 89.4(2) . . ?
F3A Sb1 F4A 90.4(2) . . ?
F3A Sb1 F5A 91.0(2) . . ?
F3A Sb1 F6A 90.2(3) . . ?
F4A Sb1 F5A 90.6(2) . . ?
F4A Sb1 F6A 89.4(2) . . ?
F5A Sb1 F6A 178.8(2) . . ?
F1B Sb2 F3B 179.0(2) . . ?
F1B Sb2 F4B 89.9(2) . . ?
F1B Sb2 F5B 89.7(2) . . ?
F1B Sb2 F6B 89.4(2) . . ?
F2B Sb2 F1B 89.3(2) . . ?
F2B Sb2 F3B 91.5(2) . . ?
F2B Sb2 F4B 178.3(2) . . ?
F2B Sb2 F5B 90.9(2) . . ?
F2B Sb2 F6B 89.1(2) . . ?
F3B Sb2 F4B 89.31(19) . . ?
F3B Sb2 F5B 89.7(2) . . ?
F3B Sb2 F6B 91.1(2) . . ?
F4B Sb2 F6B 89.5(2) . . ?
F5B Sb2 F4B 90.5(2) . . ?
F5B Sb2 F6B 179.1(2) . . ?
C2S O2S H2S 109.5 . . ?
O2S C2S H2SA 109.5 . . ?
O2S C2S H2SB 109.5 . . ?
O2S C2S H2SC 109.5 . . ?
H2SA C2S H2SB 109.5 . . ?
H2SA C2S H2SC 109.5 . . ?
H2SB C2S H2SC 109.5 . . ?
C1S O1S H1S 109.5 . . ?
O1S C1S H1SA 109.5 . . ?
O1S C1S H1SB 109.5 . . ?
O1S C1S H1SC 109.5 . . ?
H1SA C1S H1SB 109.5 . . ?
H1SA C1S H1SC 109.5 . . ?
H1SB C1S H1SC 109.5 . . ?
C3S O3S H3S 109.5 . . ?
O3S C3S H3SA 109.5 . . ?
O3S C3S H3SB 109.5 . . ?
O3S C3S H3SC 109.5 . . ?
H3SA C3S H3SB 109.5 . . ?
H3SA C3S H3SC 109.5 . . ?
H3SB C3S H3SC 109.5 . . ?
C4S O4S H4S 109.5 . . ?
O4S C4S H4SA 109.5 . . ?
O4S C4S H4SB 109.5 . . ?
O4S C4S H4SC 109.5 . . ?
H4SA C4S H4SB 109.5 . . ?
H4SA C4S H4SC 109.5 . . ?
H4SB C4S H4SC 109.5 . . ?

loop_
_geom_torsion_atom_site_label_1
_geom_torsion_atom_site_label_2
_geom_torsion_atom_site_label_3
_geom_torsion_atom_site_label_4
_geom_torsion
_geom_torsion_site_symmetry_1
_geom_torsion_site_symmetry_2
_geom_torsion_site_symmetry_3
_geom_torsion_site_symmetry_4
_geom_torsion_publ_flag
N1A C1A C2A N2A -36.4(4) . . . . ?
N1A C1A C2A C3A -164.4(4) . . . . ?
N1A C1A C6A C5A -177.1(4) . . . . ?
N2A C2A C3A C4A -177.0(4) . . . . ?
N2A C8A N2H C2H -50.5(6) . . . . ?
N2A C8A N2H C7H 95.3(5) . . . . ?
C1A N1A C7A O1A 167.6(5) . . . . ?
C1A N1A C7A N2A -13.8(5) . . . . ?
C1A N1A C8B N1B 82.4(5) . . . . ?
C1A C2A C3A C4A -61.1(5) . . . . ?
C2A N2A C7A O1A 166.8(5) . . . . ?
C2A N2A C7A N1A -11.7(5) . . . . ?
C2A N2A C8A N2H -52.3(6) . . . . ?
C2A C1A C6A C5A -61.5(5) . . . . ?
C2A C3A C4A C5A 56.2(5) . . . . ?
C3A C4A C5A C6A -56.3(6) . . . . ?
C4A C5A C6A C1A 55.7(6) . . . . ?
C6A C1A C2A N2A -164.0(4) . . . . ?
C6A C1A C2A C3A 68.1(5) . . . . ?
C7A N1A C1A C2A 32.1(5) . . . . ?
C7A N1A C1A C6A 153.4(4) . . . . ?
C7A N1A C8B N1B -133.0(5) . . . . ?
C7A N2A C2A C1A 30.9(5) . . . . ?
C7A N2A C2A C3A 151.6(4) . . . . ?
C7A N2A C8A N2H 96.4(5) . . . . ?
C8A N2A C2A C1A -176.9(4) . . . . ?
C8A N2A C2A C3A -56.2(6) . . . . ?
C8A N2A C7A O1A 13.5(8) . . . . ?
C8A N2A C7A N1A -165.1(4) . . . . ?
C8A N2H C2H C1H 178.7(4) . . . . ?
C8A N2H C2H C3H -61.1(6) . . . . ?
C8A N2H C7H O1H 18.0(6) . . . . ?
C8A N2H C7H N1H -161.6(4) . . . . ?
N1B C1B C2B N2B -35.6(4) . . . . ?
N1B C1B C2B C3B -164.0(4) . . . . ?
N1B C1B C6B C5B -176.3(4) . . . . ?
N2B C2B C3B C4B -178.4(4) . . . . ?
C1B N1B C7B O1B 168.6(4) . . . . ?
C1B N1B C7B N2B -10.3(5) . . . . ?
C1B N1B C8B N1A 84.2(5) . . . . ?
C1B C2B C3B C4B -62.2(5) . . . . ?
C2B N2B C7B O1B 166.6(4) . . . . ?
C2B N2B C7B N1B -14.5(5) . . . . ?
C2B N2B C8C N2C -47.8(6) . . . . ?
C2B C1B C6B C5B -60.1(5) . . . . ?
C2B C3B C4B C5B 55.4(5) . . . . ?
C3B C4B C5B C6B -53.2(6) . . . . ?
C4B C5B C6B C1B 52.4(6) . . . . ?
C6B C1B C2B N2B -163.1(4) . . . . ?
C6B C1B C2B C3B 68.5(5) . . . . ?
C7B N1B C1B C2B 29.4(4) . . . . ?
C7B N1B C1B C6B 150.9(4) . . . . ?
C7B N1B C8B N1A -126.1(5) . . . . ?
C7B N2B C2B C1B 31.9(4) . . . . ?
C7B N2B C2B C3B 152.5(4) . . . . ?
C7B N2B C8C N2C 97.2(5) . . . . ?
C8B N1A C1A C2A -179.3(4) . . . . ?
C8B N1A C1A C6A -58.0(6) . . . . ?
C8B N1A C7A O1A 19.0(8) . . . . ?
C8B N1A C7A N2A -162.4(4) . . . . ?
C8B N1B C1B C2B -177.5(4) . . . . ?
C8B N1B C1B C6B -56.0(6) . . . . ?
C8B N1B C7B O1B 15.2(7) . . . . ?
C8B N1B C7B N2B -163.7(4) . . . . ?
N1C C1C C2C N2C -34.7(4) . . . . ?
N1C C1C C2C C3C -163.2(4) . . . . ?
N1C C1C C6C C5C -177.6(4) . . . . ?
N2C C2C C3C C4C -177.0(4) . . . . ?
C1C N1C C7C O1C 165.1(4) . . . . ?
C1C N1C C7C N2C -14.1(5) . . . . ?
C1C N1C C8D N1D 92.0(5) . . . . ?
C1C C2C C3C C4C -60.9(5) . . . . ?
C2C N2C C7C O1C 170.5(4) . . . . ?
C2C N2C C7C N1C -10.3(5) . . . . ?
C2C N2C C8C N2B -54.5(6) . . . . ?
C2C C1C C6C C5C -60.7(5) . . . . ?
C2C C3C C4C C5C 54.0(6) . . . . ?
C3C C4C C5C C6C -52.3(7) . . . . ?
C4C C5C C6C C1C 52.7(6) . . . . ?
C6C C1C C2C N2C -163.1(4) . . . . ?
C6C C1C C2C C3C 68.4(5) . . . . ?
C7C N1C C1C C2C 31.0(4) . . . . ?
C7C N1C C1C C6C 152.9(4) . . . . ?
C7C N1C C8D N1D -125.0(5) . . . . ?
C7C N2C C2C C1C 28.7(5) . . . . ?
C7C N2C C2C C3C 149.3(4) . . . . ?
C7C N2C C8C N2B 97.7(5) . . . . ?
C8C N2B C2B C1B -179.6(4) . . . . ?
C8C N2B C2B C3B -58.9(6) . . . . ?
C8C N2B C7B O1B 16.4(7) . . . . ?
C8C N2B C7B N1B -164.7(4) . . . . ?
C8C N2C C2C C1C -176.4(4) . . . . ?
C8C N2C C2C C3C -55.8(6) . . . . ?
C8C N2C C7C O1C 14.3(7) . . . . ?
C8C N2C C7C N1C -166.5(4) . . . . ?
N2D C2D C1D N1D -36.1(4) . . . . ?
N2D C2D C1D C6D -163.6(4) . . . . ?
N2D C2D C3D C4D -177.3(4) . . . . ?
N1D C1D C6D C5D -177.6(4) . . . . ?
C2D N2D C7D O1D 167.6(5) . . . . ?
C2D N2D C7D N1D -13.7(5) . . . . ?
C2D N2D C8E N2E -52.0(6) . . . . ?
C2D C1D C6D C5D -61.3(5) . . . . ?
C1D N1D C7D O1D 167.3(4) . . . . ?
C1D N1D C7D N2D -11.4(5) . . . . ?
C1D N1D C8D N1C 89.2(5) . . . . ?
C1D C2D C3D C4D -62.5(5) . . . . ?
C1D C6D C5D C4D 54.0(6) . . . . ?
C6D C5D C4D C3D -53.7(6) . . . . ?
C5D C4D C3D C2D 55.2(6) . . . . ?
C3D C2D C1D N1D -163.2(4) . . . . ?
C3D C2D C1D C6D 69.3(5) . . . . ?
C7D N2D C2D C1D 31.5(5) . . . . ?
C7D N2D C2D C3D 151.2(4) . . . . ?
C7D N2D C8E N2E 90.3(5) . . . . ?
C7D N1D C1D C2D 30.5(5) . . . . ?
C7D N1D C1D C6D 151.4(4) . . . . ?
C7D N1D C8D N1C -126.4(5) . . . . ?
C8D N1C C1C C2C 177.9(4) . . . . ?
C8D N1C C1C C6C -60.2(6) . . . . ?
C8D N1C C7C O1C 17.9(7) . . . . ?
C8D N1C C7C N2C -161.3(4) . . . . ?
C8D N1D C1D C2D 178.9(4) . . . . ?
C8D N1D C1D C6D -60.2(6) . . . . ?
C8D N1D C7D O1D 19.0(7) . . . . ?
C8D N1D C7D N2D -159.8(4) . . . . ?
N1E C1E C2E N2E -35.2(4) . . . . ?
N1E C1E C2E C3E -162.3(4) . . . . ?
N1E C1E C6E C5E -179.0(4) . . . . ?
N2E C2E C3E C4E -175.8(5) . . . . ?
C1E N1E C7E O1E 164.3(5) . . . . ?
C1E N1E C7E N2E -14.7(5) . . . . ?
C1E N1E C8F N1F 89.6(5) . . . . ?
C1E C2E C3E C4E -61.1(6) . . . . ?
C2E N2E C7E O1E 171.1(5) . . . . ?
C2E N2E C7E N1E -9.9(5) . . . . ?
C2E N2E C8E N2D -60.1(6) . . . . ?
C2E C1E C6E C5E -61.7(5) . . . . ?
C2E C3E C4E C5E 54.6(7) . . . . ?
C3E C4E C5E C6E -52.6(8) . . . . ?
C4E C5E C6E C1E 52.7(7) . . . . ?
C6E C1E C2E N2E -163.4(4) . . . . ?
C6E C1E C2E C3E 69.4(5) . . . . ?
C7E N1E C1E C2E 31.7(5) . . . . ?
C7E N1E C1E C6E 154.5(4) . . . . ?
C7E N1E C8F N1F -133.2(4) . . . . ?
C7E N2E C2E C1E 28.8(5) . . . . ?
C7E N2E C2E C3E 147.8(5) . . . . ?
C7E N2E C8E N2D 90.9(5) . . . . ?
C8E N2D C2D C1D 177.4(4) . . . . ?
C8E N2D C2D C3D -62.8(6) . . . . ?
C8E N2D C7D O1D 20.1(7) . . . . ?
C8E N2D C7D N1D -161.2(4) . . . . ?
C8E N2E C2E C1E -177.2(4) . . . . ?
C8E N2E C2E C3E -58.2(7) . . . . ?
C8E N2E C7E O1E 16.0(8) . . . . ?
C8E N2E C7E N1E -165.0(4) . . . . ?
N1F C1F C2F N2F -36.8(4) . . . . ?
N1F C1F C2F C3F -166.2(4) . . . . ?
N1F C1F C6F C5F -174.7(4) . . . . ?
N2F C2F C3F C4F -178.9(5) . . . . ?
C1F N1F C7F O1F 167.4(5) . . . . ?
C1F N1F C7F N2F -12.0(5) . . . . ?
C1F N1F C8F N1E 91.8(5) . . . . ?
C1F C2F C3F C4F -62.1(6) . . . . ?
C2F N2F C7F O1F 167.1(5) . . . . ?
C2F N2F C7F N1F -13.5(5) . . . . ?
C2F N2F C8G N2G -52.9(6) . . . . ?
C2F C1F C6F C5F -59.7(5) . . . . ?
C2F C3F C4F C5F 56.4(7) . . . . ?
C3F C4F C5F C6F -54.3(8) . . . . ?
C4F C5F C6F C1F 52.4(7) . . . . ?
C6F C1F C2F N2F -162.3(4) . . . . ?
C6F C1F C2F C3F 68.3(6) . . . . ?
C7F N1F C1F C2F 31.1(5) . . . . ?
C7F N1F C1F C6F 152.0(4) . . . . ?
C7F N1F C8F N1E -126.4(4) . . . . ?
C7F N2F C2F C1F 32.0(5) . . . . ?
C7F N2F C2F C3F 153.1(5) . . . . ?
C7F N2F C8G N2G 91.8(5) . . . . ?
C8F N1E C1E C2E 173.4(4) . . . . ?
C8F N1E C1E C6E -63.8(6) . . . . ?
C8F N1E C7E O1E 22.3(8) . . . . ?
C8F N1E C7E N2E -156.7(4) . . . . ?
C8F N1F C1F C2F 176.9(4) . . . . ?
C8F N1F C1F C6F -62.1(6) . . . . ?
C8F N1F C7F O1F 21.0(7) . . . . ?
C8F N1F C7F N2F -158.3(4) . . . . ?
N1G C1G C2G N2G -34.9(4) . . . . ?
N1G C1G C2G C3G -162.4(3) . . . . ?
N1G C1G C6G C5G -178.4(4) . . . . ?
N2G C2G C3G C4G -177.4(4) . . . . ?
C1G N1G C7G O1G 166.9(5) . . . . ?
C1G N1G C7G N2G -13.2(5) . . . . ?
C1G N1G C8H N1H 87.7(5) . . . . ?
C1G C2G C3G C4G -62.4(4) . . . . ?
C2G N2G C7G O1G 168.6(5) . . . . ?
C2G N2G C7G N1G -11.3(5) . . . . ?
C2G N2G C8G N2F -52.8(6) . . . . ?
C2G C1G C6G C5G -61.9(4) . . . . ?
C2G C3G C4G C5G 55.1(5) . . . . ?
C3G C4G C5G C6G -53.1(5) . . . . ?
C4G C5G C6G C1G 53.8(5) . . . . ?
C6G C1G C2G N2G -162.7(3) . . . . ?
C6G C1G C2G C3G 69.7(4) . . . . ?
C7G N1G C1G C2G 30.7(4) . . . . ?
C7G N1G C1G C6G 151.7(4) . . . . ?
C7G N1G C8H N1H -130.6(4) . . . . ?
C7G N2G C2G C1G 29.2(4) . . . . ?
C7G N2G C2G C3G 148.8(4) . . . . ?
C7G N2G C8G N2F 92.3(5) . . . . ?
C8G N2F C2F C1F -179.6(4) . . . . ?
C8G N2F C2F C3F -58.5(7) . . . . ?
C8G N2F C7F O1F 17.2(7) . . . . ?
C8G N2F C7F N1F -163.5(4) . . . . ?
C8G N2G C2G C1G 177.6(4) . . . . ?
C8G N2G C2G C3G -62.9(6) . . . . ?
C8G N2G C7G O1G 18.9(7) . . . . ?
C8G N2G C7G N1G -161.1(4) . . . . ?
N1H C1H C2H N2H -35.5(4) . . . . ?
N1H C1H C2H C3H -162.6(4) . . . . ?
N1H C1H C6H C5H -178.6(4) . . . . ?
N2H C2H C3H C4H -176.2(4) . . . . ?
C1H N1H C7H O1H 166.8(4) . . . . ?
C1H N1H C7H N2H -13.6(5) . . . . ?
C1H N1H C8H N1G 90.6(5) . . . . ?
C1H C2H C3H C4H -60.8(5) . . . . ?
C2H N2H C7H O1H 168.6(4) . . . . ?
C2H N2H C7H N1H -11.0(5) . . . . ?
C2H C1H C6H C5H -61.7(5) . . . . ?
C2H C3H C4H C5H 53.8(6) . . . . ?
C3H C4H C5H C6H -53.0(6) . . . . ?
C4H C5H C6H C1H 53.5(6) . . . . ?
C6H C1H C2H N2H -163.7(4) . . . . ?
C6H C1H C2H C3H 69.3(5) . . . . ?
C7H N1H C1H C2H 31.3(4) . . . . ?
C7H N1H C1H C6H 153.2(4) . . . . ?
C7H N1H C8H N1G -129.0(4) . . . . ?
C7H N2H C2H C1H 29.6(4) . . . . ?
C7H N2H C2H C3H 149.8(4) . . . . ?
C8H N1G C1G C2G 176.4(3) . . . . ?
C8H N1G C1G C6G -62.6(5) . . . . ?
C8H N1G C7G O1G 21.0(7) . . . . ?
C8H N1G C7G N2G -159.0(4) . . . . ?
C8H N1H C1H C2H 176.0(4) . . . . ?
C8H N1H C1H C6H -62.2(6) . . . . ?
C8H N1H C7H O1H 22.0(7) . . . . ?
C8H N1H C7H N2H -158.4(4) . . . . ?
N1I C1I C2I N2I -36.3(4) . . . . ?
N1I C1I C2I C3I -164.2(3) . . . . ?
N1I C1I C6I C5I -176.4(4) . . . . ?
N2I C2I C3I C4I -177.3(4) . . . . ?
N2I C8I N2P C2P -50.6(6) . . . . ?
N2I C8I N2P C7P 98.5(5) . . . . ?
C1I N1I C7I O1I 167.2(5) . . . . ?
C1I N1I C7I N2I -12.8(5) . . . . ?
C1I N1I C8J N1J 81.8(5) . . . . ?
C1I C2I C3I C4I -61.4(5) . . . . ?
C2I N2I C7I O1I 167.3(5) . . . . ?
C2I N2I C7I N1I -12.7(5) . . . . ?
C2I N2I C8I N2P -50.8(6) . . . . ?
C2I C1I C6I C5I -60.3(5) . . . . ?
C2I C3I C4I C5I 55.9(5) . . . . ?
C3I C4I C5I C6I -54.9(6) . . . . ?
C4I C5I C6I C1I 54.1(5) . . . . ?
C6I C1I C2I N2I -164.2(3) . . . . ?
C6I C1I C2I C3I 67.9(5) . . . . ?
C7I N1I C1I C2I 31.4(4) . . . . ?
C7I N1I C1I C6I 152.9(4) . . . . ?
C7I N1I C8J N1J -128.5(5) . . . . ?
C7I N2I C2I C1I 31.3(4) . . . . ?
C7I N2I C2I C3I 152.2(4) . . . . ?
C7I N2I C8I N2P 97.6(5) . . . . ?
C8I N2I C2I C1I -176.8(4) . . . . ?
C8I N2I C2I C3I -55.9(6) . . . . ?
C8I N2I C7I O1I 14.6(7) . . . . ?
C8I N2I C7I N1I -165.4(4) . . . . ?
C8I N2P C2P C1P -176.8(4) . . . . ?
C8I N2P C2P C3P -56.7(6) . . . . ?
C8I N2P C7P O1P 15.0(7) . . . . ?
C8I N2P C7P N1P -165.7(4) . . . . ?
N1J C1J C2J N2J -35.6(4) . . . . ?
N1J C1J C2J C3J -164.2(4) . . . . ?
N1J C1J C6J C5J -175.8(4) . . . . ?
N2J C2J C3J C4J -178.1(4) . . . . ?
C1J N1J C7J O1J 168.2(5) . . . . ?
C1J N1J C7J N2J -10.8(5) . . . . ?
C1J N1J C8J N1I 85.7(6) . . . . ?
C1J C2J C3J C4J -61.7(5) . . . . ?
C2J N2J C7J O1J 166.8(5) . . . . ?
C2J N2J C7J N1J -14.2(5) . . . . ?
C2J N2J C8K N2K -52.1(7) . . . . ?
C2J C1J C6J C5J -60.4(5) . . . . ?
C2J C3J C4J C5J 54.2(6) . . . . ?
C3J C4J C5J C6J -51.9(7) . . . . ?
C4J C5J C6J C1J 52.3(6) . . . . ?
C6J C1J C2J N2J -162.7(4) . . . . ?
C6J C1J C2J C3J 68.7(5) . . . . ?
C7J N1J C1J C2J 29.6(5) . . . . ?
C7J N1J C1J C6J 150.3(4) . . . . ?
C7J N1J C8J N1I -128.1(5) . . . . ?
C7J N2J C2J C1J 31.8(5) . . . . ?
C7J N2J C2J C3J 152.7(5) . . . . ?
C7J N2J C8K N2K 94.2(6) . . . . ?
C8J N1I C1I C2I -175.5(4) . . . . ?
C8J N1I C1I C6I -54.0(6) . . . . ?
C8J N1I C7I O1I 13.7(7) . . . . ?
C8J N1I C7I N2I -166.3(4) . . . . ?
C8J N1J C1J C2J 179.4(4) . . . . ?
C8J N1J C1J C6J -59.9(6) . . . . ?
C8J N1J C7J O1J 18.1(7) . . . . ?
C8J N1J C7J N2J -160.9(4) . . . . ?
N1K C1K C2K N2K -34.7(5) . . . . ?
N1K C1K C2K C3K -162.3(4) . . . . ?
N1K C1K C6K C5K -176.9(5) . . . . ?
N2K C2K C3K C4K -178.0(4) . . . . ?
C1K N1K C7K O1K 166.7(5) . . . . ?
C1K N1K C7K N2K -12.1(6) . . . . ?
C1K N1K C8L N1L 93.9(6) . . . . ?
C1K C2K C3K C4K -62.7(6) . . . . ?
C2K N2K C7K O1K 169.0(5) . . . . ?
C2K N2K C7K N1K -12.2(6) . . . . ?
C2K N2K C8K N2J -51.9(7) . . . . ?
C2K C1K C6K C5K -59.8(6) . . . . ?
C2K C3K C4K C5K 54.7(7) . . . . ?
C3K C4K C5K C6K -51.0(7) . . . . ?
C4K C5K C6K C1K 51.1(7) . . . . ?
C6K C1K C2K N2K -163.3(4) . . . . ?
C6K C1K C2K C3K 69.2(6) . . . . ?
C7K N1K C1K C2K 29.9(5) . . . . ?
C7K N1K C1K C6K 151.9(5) . . . . ?
C7K N1K C8L N1L -123.5(5) . . . . ?
C7K N2K C2K C1K 29.8(5) . . . . ?
C7K N2K C2K C3K 149.5(5) . . . . ?
C7K N2K C8K N2J 97.4(6) . . . . ?
C8K N2J C2J C1J -178.7(4) . . . . ?
C8K N2J C2J C3J -57.8(7) . . . . ?
C8K N2J C7J O1J 15.8(7) . . . . ?
C8K N2J C7J N1J -165.2(4) . . . . ?
C8K N2K C2K C1K -177.7(5) . . . . ?
C8K N2K C2K C3K -58.1(7) . . . . ?
C8K N2K C7K O1K 15.4(8) . . . . ?
C8K N2K C7K N1K -165.9(4) . . . . ?
N1L C1L C2L N2L -36.4(5) . . . . ?
N1L C1L C2L C3L -162.6(4) . . . . ?
N1L C1L C6L C5L -179.7(5) . . . . ?
N2L C2L C3L C4L -174.2(5) . . . . ?
C1L N1L C7L O1L 164.8(5) . . . . ?
C1L N1L C7L N2L -13.2(6) . . . . ?
C1L N1L C8L N1K 92.4(6) . . . . ?
C1L C2L C3L C4L -59.7(6) . . . . ?
C2L N2L C7L O1L 170.0(5) . . . . ?
C2L N2L C7L N1L -12.0(6) . . . . ?
C2L N2L C8M N2M -58.6(6) . . . . ?
C2L C1L C6L C5L -62.3(6) . . . . ?
C2L C3L C4L C5L 53.3(7) . . . . ?
C3L C4L C5L C6L -53.4(8) . . . . ?
C4L C5L C6L C1L 54.5(7) . . . . ?
C6L C1L C2L N2L -164.8(4) . . . . ?
C6L C1L C2L C3L 68.9(6) . . . . ?
C7L N1L C1L C2L 31.6(5) . . . . ?
C7L N1L C1L C6L 154.2(5) . . . . ?
C7L N1L C8L N1K -127.2(5) . . . . ?
C7L N2L C2L C1L 30.8(5) . . . . ?
C7L N2L C2L C3L 150.3(5) . . . . ?
C7L N2L C8M N2M 88.3(5) . . . . ?
C8L N1K C1K C2K 176.4(4) . . . . ?
C8L N1K C1K C6K -61.6(7) . . . . ?
C8L N1K C7K O1K 19.9(8) . . . . ?
C8L N1K C7K N2K -158.9(5) . . . . ?
C8L N1L C1L C2L 176.3(4) . . . . ?
C8L N1L C1L C6L -61.1(7) . . . . ?
C8L N1L C7L O1L 19.7(8) . . . . ?
C8L N1L C7L N2L -158.3(5) . . . . ?
N1M C1M C2M N2M -35.3(4) . . . . ?
N1M C1M C2M C3M -162.6(4) . . . . ?
N1M C1M C6M C5M -177.3(5) . . . . ?
N2M C2M C3M C4M -177.6(5) . . . . ?
C1M N1M C7M O1M 166.1(5) . . . . ?
C1M N1M C7M N2M -13.1(5) . . . . ?
C1M N1M C8N N1N 88.4(5) . . . . ?
C1M C2M C3M C4M -62.3(6) . . . . ?
C2M N2M C7M O1M 169.3(5) . . . . ?
C2M N2M C7M N1M -11.6(5) . . . . ?
C2M N2M C8M N2L -56.7(7) . . . . ?
C2M C1M C6M C5M -61.3(6) . . . . ?
C2M C3M C4M C5M 54.2(8) . . . . ?
C3M C4M C5M C6M -52.4(10) . . . . ?
C4M C5M C6M C1M 52.6(8) . . . . ?
C6M C1M C2M N2M -162.3(4) . . . . ?
C6M C1M C2M C3M 70.4(5) . . . . ?
C7M N1M C1M C2M 30.9(5) . . . . ?
C7M N1M C1M C6M 152.0(4) . . . . ?
C7M N1M C8N N1N -129.3(4) . . . . ?
C7M N2M C2M C1M 29.8(5) . . . . ?
C7M N2M C2M C3M 149.9(5) . . . . ?
C7M N2M C8M N2L 91.7(5) . . . . ?
C8M N2L C2L C1L -178.9(4) . . . . ?
C8M N2L C2L C3L -59.4(7) . . . . ?
C8M N2L C7L O1L 18.6(8) . . . . ?
C8M N2L C7L N1L -163.4(4) . . . . ?
C8M N2M C2M C1M -178.8(4) . . . . ?
C8M N2M C2M C3M -58.8(7) . . . . ?
C8M N2M C7M O1M 16.3(7) . . . . ?
C8M N2M C7M N1M -164.5(4) . . . . ?
N1N C1N C2N N2N -36.3(4) . . . . ?
N1N C1N C2N C3N -164.4(3) . . . . ?
N1N C1N C6N C5N -176.2(4) . . . . ?
N2N C2N C3N C4N -178.0(4) . . . . ?
C1N N1N C7N O1N 167.8(4) . . . . ?
C1N N1N C7N N2N -12.3(5) . . . . ?
C1N N1N C8N N1M 85.1(5) . . . . ?
C1N C2N C3N C4N -62.5(5) . . . . ?
C2N N2N C7N O1N 166.9(4) . . . . ?
C2N N2N C7N N1N -13.0(5) . . . . ?
C2N N2N C8O N2O -49.8(6) . . . . ?
C2N C1N C6N C5N -60.2(5) . . . . ?
C2N C3N C4N C5N 56.8(5) . . . . ?
C3N C4N C5N C6N -54.4(6) . . . . ?
C4N C5N C6N C1N 52.8(5) . . . . ?
C6N C1N C2N N2N -163.1(3) . . . . ?
C6N C1N C2N C3N 68.8(5) . . . . ?
C7N N1N C1N C2N 30.9(4) . . . . ?
C7N N1N C1N C6N 152.6(4) . . . . ?
C7N N1N C8N N1M -132.2(4) . . . . ?
C7N N2N C2N C1N 31.3(4) . . . . ?
C7N N2N C2N C3N 151.2(4) . . . . ?
C7N N2N C8O N2O 97.3(5) . . . . ?
C8N N1M C1M C2M 177.2(4) . . . . ?
C8N N1M C1M C6M -61.7(6) . . . . ?
C8N N1M C7M O1M 19.5(7) . . . . ?
C8N N1M C7M N2M -159.7(4) . . . . ?
C8N N1N C1N C2N 178.1(4) . . . . ?
C8N N1N C1N C6N -60.3(6) . . . . ?
C8N N1N C7N O1N 20.9(7) . . . . ?
C8N N1N C7N N2N -159.2(4) . . . . ?
N1O C1O C2O N2O -35.8(4) . . . . ?
N1O C1O C2O C3O -163.4(4) . . . . ?
N1O C1O C6O C5O -177.2(4) . . . . ?
N2O C2O C3O C4O -177.1(4) . . . . ?
C1O N1O C7O O1O 167.5(5) . . . . ?
C1O N1O C7O N2O -12.7(5) . . . . ?
C1O N1O C8P N1P 89.0(5) . . . . ?
C1O C2O C3O C4O -61.5(5) . . . . ?
C2O N2O C7O O1O 167.4(5) . . . . ?
C2O N2O C7O N1O -12.4(5) . . . . ?
C2O N2O C8O N2N -50.8(6) . . . . ?
C2O C1O C6O C5O -61.2(5) . . . . ?
C2O C3O C4O C5O 54.4(6) . . . . ?
C3O C4O C5O C6O -52.8(7) . . . . ?
C4O C5O C6O C1O 53.6(6) . . . . ?
C6O C1O C2O N2O -163.5(4) . . . . ?
C6O C1O C2O C3O 68.9(5) . . . . ?
C7O N1O C1O C2O 30.9(5) . . . . ?
C7O N1O C1O C6O 152.1(4) . . . . ?
C7O N1O C8P N1P -126.9(5) . . . . ?
C7O N2O C2O C1O 30.7(5) . . . . ?
C7O N2O C2O C3O 151.0(4) . . . . ?
C7O N2O C8O N2N 94.9(5) . . . . ?
C8O N2N C2N C1N -178.2(4) . . . . ?
C8O N2N C2N C3N -58.3(6) . . . . ?
C8O N2N C7N O1N 14.9(7) . . . . ?
C8O N2N C7N N1N -165.0(4) . . . . ?
C8O N2O C2O C1O 179.8(4) . . . . ?
C8O N2O C2O C3O -59.9(6) . . . . ?
C8O N2O C7O O1O 17.2(7) . . . . ?
C8O N2O C7O N1O -162.6(4) . . . . ?
N2P C2P C1P N1P -36.1(4) . . . . ?
N2P C2P C1P C6P -163.9(4) . . . . ?
N2P C2P C3P C4P -175.7(4) . . . . ?
N1P C1P C6P C5P -177.9(4) . . . . ?
C2P N2P C7P O1P 168.5(4) . . . . ?
C2P N2P C7P N1P -12.2(5) . . . . ?
C2P C1P C6P C5P -61.2(5) . . . . ?
C1P N1P C7P O1P 166.4(4) . . . . ?
C1P N1P C7P N2P -12.9(5) . . . . ?
C1P N1P C8P N1O 90.0(5) . . . . ?
C1P C2P C3P C4P -60.3(5) . . . . ?
C1P C6P C5P C4P 52.8(6) . . . . ?
C6P C5P C4P C3P -52.5(7) . . . . ?
C5P C4P C3P C2P 53.6(6) . . . . ?
C3P C2P C1P N1P -163.4(4) . . . . ?
C3P C2P C1P C6P 68.8(5) . . . . ?
C7P N2P C2P C1P 30.9(5) . . . . ?
C7P N2P C2P C3P 151.1(4) . . . . ?
C7P N1P C1P C2P 31.4(5) . . . . ?
C7P N1P C1P C6P 153.5(4) . . . . ?
C7P N1P C8P N1O -126.7(5) . . . . ?
C8P N1O C1O C2O 178.9(4) . . . . ?
C8P N1O C1O C6O -60.0(6) . . . . ?
C8P N1O C7O O1O 19.3(8) . . . . ?
C8P N1O C7O N2O -160.9(4) . . . . ?
C8P N1P C1P C2P 178.8(4) . . . . ?
C8P N1P C1P C6P -59.0(6) . . . . ?
C8P N1P C7P O1P 18.9(7) . . . . ?
C8P N1P C7P N2P -160.5(4) . . . . ?
P1T C1T C2T C3T 175.2(3) . . . . ?
P1T C5T C6T C7T -168.5(3) . . . . ?
P1T C9T C10T C11T 180.0(3) . . . . ?
P1T C13T C14T C15T 172.4(3) . . . . ?
C1T P1T C5T C6T 71.0(4) . . . . ?
C1T P1T C9T C10T 73.5(4) . . . . ?
C1T P1T C13T C14T -179.1(3) . . . . ?
C1T C2T C3T C4T -164.5(4) . . . . ?
C5T P1T C1T C2T 66.2(4) . . . . ?
C5T P1T C9T C10T -167.5(3) . . . . ?
C5T P1T C13T C14T 60.9(4) . . . . ?
C5T C6T C7T C8T 71.2(6) . . . . ?
C9T P1T C1T C2T -174.9(3) . . . . ?
C9T P1T C5T C6T -49.0(4) . . . . ?
C9T P1T C13T C14T -58.5(4) . . . . ?
C9T C10T C11T C12T 178.0(4) . . . . ?
C13T P1T C1T C2T -55.3(4) . . . . ?
C13T P1T C5T C6T -168.4(3) . . . . ?
C13T P1T C9T C10T -46.6(4) . . . . ?
C13T C14T C15T C16T 176.4(4) . . . . ?
P1X C1X C2X C3X 179.2(4) . . . . ?
P1X C5X C6X C7X -169.6(3) . . . . ?
P1X C9X C10X C11X 179.7(5) . . . . ?
P1X C13X C14X C15X -170.5(3) . . . . ?
C1X P1X C5X C6X -175.9(3) . . . . ?
C1X P1X C9X C10X 60.9(4) . . . . ?
C1X P1X C13X C14X 56.1(4) . . . . ?
C1X C2X C3X C4X 177.4(5) . . . . ?
C5X P1X C1X C2X -67.4(4) . . . . ?
C5X P1X C9X C10X -59.4(4) . . . . ?
C5X P1X C13X C14X 175.4(3) . . . . ?
C5X C6X C7X C8X -173.4(4) . . . . ?
C9X P1X C1X C2X 171.8(3) . . . . ?
C9X P1X C5X C6X -54.5(4) . . . . ?
C9X P1X C13X C14X -64.0(4) . . . . ?
C9X C10X C11X C12X 178.0(7) . . . . ?
C13X P1X C1X C2X 53.3(4) . . . . ?
C13X P1X C5X C6X 65.1(4) . . . . ?
C13X P1X C9X C10X 179.4(4) . . . . ?
C13X C14X C15X C16X -174.2(4) . . . . ?

_shelx_res_file                  
;
    skj020_sm3_outrej_nofreq_gaussian_finallabels.res created by SHELXL-2014/7

TITL skj020_sm3_outrej_nofreq_a.res in P2(1)
REM SHELXT solution in P2(1)
REM R1 0.127, Rweak 0.110, Alpha 0.021, Orientation as input
REM Flack x = 0.184 ( 0.003 ) from Parsons' quotients
REM Formula found by SHELXT: C170 N31 O9 F19 P2 Sb2
CELL 1.54184 20.208361 21.377956 20.700753 90 90.0578 90
ZERR 4 0.000174 0.000208 0.00019 0 0.0008 0
LATT -1
SYMM -X,0.5+Y,-Z
SFAC C H N O F P Sb
UNIT 328 560 64 40 24 4 4
SADI 0.01 O1S C1S O2S C2S O3S C3S O4S C4S
RIGU $C $N $O $F $P $Sb

L.S. 25
PLAN  10
TEMP -150.15
BOND $H
MORE -1
CONF
fmap 2
acta 135.5
TWIN -1 0 0 0 -1 0 0 0 1 2
OMIT 0 1 1
OMIT 0 2 0
OMIT -2 0 4
OMIT -1 1 1
OMIT 1 -2 0
OMIT 1 0 1
OMIT 1 1 1
OMIT -1 -1 1
OMIT 0 -2 0
REM <olex2.extras>
REM <HklSrc "%.\\SKJ020_sm3_outrej_noFreq_gaussian_finallabels.hkl">
REM </olex2.extras>

SAME 0.01 0.02 O1D > C8D
WGHT    0.055200    3.179500
BASF   0.20556
FVAR       1.73375
O1A   4    0.737969    0.563710   -0.112384    11.00000    0.03347    0.04182 =
         0.02661   -0.00403    0.00030    0.01762
N1A   3    0.727117    0.644230   -0.038872    11.00000    0.02148    0.03001 =
         0.02011    0.00258   -0.00074    0.00367
N2A   3    0.667824    0.648321   -0.129588    11.00000    0.02457    0.02721 =
         0.01731    0.00069   -0.00006    0.00523
C1A   1    0.700739    0.708040   -0.042829    11.00000    0.02249    0.02580 =
         0.02164    0.00376   -0.00347   -0.00173
AFIX  13
H1A   2    0.733073    0.734519   -0.067076    11.00000   -1.20000
AFIX   0
C2A   1    0.641037    0.696487   -0.085839    11.00000    0.02111    0.02233 =
         0.01885    0.00153    0.00132    0.00161
AFIX  13
H2A   2    0.605297    0.677126   -0.059107    11.00000   -1.20000
AFIX   0
C3A   1    0.615617    0.758136   -0.112576    11.00000    0.02718    0.02171 =
         0.02365    0.00284   -0.00354    0.00081
AFIX  23
H3AA  2    0.577057    0.751105   -0.141204    11.00000   -1.20000
H3AB  2    0.650639    0.779693   -0.137497    11.00000   -1.20000
AFIX   0
C4A   1    0.595555    0.797203   -0.053232    11.00000    0.03849    0.02114 =
         0.02790   -0.00168   -0.00663    0.00592
AFIX  23
H4AA  2    0.580410    0.838921   -0.067821    11.00000   -1.20000
H4AB  2    0.557987    0.776493   -0.031251    11.00000   -1.20000
AFIX   0
C5A   1    0.652641    0.805481   -0.004776    11.00000    0.04956    0.02185 =
         0.03199   -0.00228   -0.01357    0.00370
AFIX  23
H5AA  2    0.636479    0.829185    0.033141    11.00000   -1.20000
H5AB  2    0.688311    0.830237   -0.025261    11.00000   -1.20000
AFIX   0
C6A   1    0.681121    0.742274    0.018105    11.00000    0.03818    0.02538 =
         0.02321   -0.00127   -0.00615    0.00345
AFIX  23
H6AA  2    0.720062    0.748861    0.046354    11.00000   -1.20000
H6AB  2    0.647394    0.718261    0.042323    11.00000   -1.20000
AFIX   0
C7A   1    0.713655    0.614027   -0.095699    11.00000    0.02184    0.03373 =
         0.01685    0.00353    0.00562    0.00753
C8A   1    0.632327    0.621658   -0.183514    11.00000    0.02570    0.03050 =
         0.01594    0.00275    0.00340    0.00476
AFIX  23
H8AA  2    0.627603    0.654240   -0.217189    11.00000   -1.20000
H8AB  2    0.659507    0.587552   -0.201996    11.00000   -1.20000
AFIX   0
SAME 0.01 0.02 O1D N1D N2D C1D C2D C3D < C6D C7D C8D
O1B   4    0.834943    0.702387    0.105688    11.00000    0.02176    0.03380 =
         0.03110    0.00593   -0.00166   -0.00570
N1B   3    0.769404    0.622085    0.065920    11.00000    0.02097    0.02814 =
         0.02183    0.00206   -0.00206   -0.00133
N2B   3    0.788384    0.626487    0.172222    11.00000    0.02094    0.02558 =
         0.02129    0.00153   -0.00252   -0.00045
C1B   1    0.745361    0.563058    0.092957    11.00000    0.02207    0.02184 =
         0.02577    0.00310   -0.00426    0.00254
AFIX  13
H1B   2    0.782409    0.532060    0.092109    11.00000   -1.20000
AFIX   0
C2B   1    0.733456    0.582234    0.162383    11.00000    0.01991    0.02207 =
         0.02349    0.00144   -0.00361    0.00215
AFIX  13
H2B   2    0.690916    0.606047    0.164408    11.00000   -1.20000
AFIX   0
C3B   1    0.726819    0.524202    0.204354    11.00000    0.03083    0.02459 =
         0.02535    0.00342   -0.00669    0.00119
AFIX  23
H3BA  2    0.720511    0.535947    0.250197    11.00000   -1.20000
H3BB  2    0.766832    0.497705    0.200839    11.00000   -1.20000
AFIX   0
C4B   1    0.665496    0.489173    0.178416    11.00000    0.03388    0.02150 =
         0.03121    0.00454   -0.00417   -0.00244
AFIX  23
H4BA  2    0.660360    0.449503    0.202570    11.00000   -1.20000
H4BB  2    0.625636    0.514914    0.186525    11.00000   -1.20000
AFIX   0
C5B   1    0.669632    0.474494    0.105913    11.00000    0.03902    0.01814 =
         0.03393    0.00004   -0.00746   -0.00230
AFIX  23
H5BA  2    0.627183    0.455901    0.091682    11.00000   -1.20000
H5BB  2    0.704821    0.443036    0.098758    11.00000   -1.20000
AFIX   0
C6B   1    0.684299    0.532408    0.064418    11.00000    0.02828    0.02330 =
         0.02419   -0.00018   -0.00526    0.00049
AFIX  23
H6BA  2    0.692490    0.520054    0.019034    11.00000   -1.20000
H6BB  2    0.646369    0.561700    0.065426    11.00000   -1.20000
AFIX   0
C7B   1    0.800806    0.655412    0.113949    11.00000    0.01624    0.02870 =
         0.02579    0.00274   -0.00209    0.00475
C8B   1    0.785893    0.629972   -0.001195    11.00000    0.02308    0.03517 =
         0.02366    0.00393    0.00045    0.00392
AFIX  23
H8BA  2    0.806502    0.591149   -0.017755    11.00000   -1.20000
H8BB  2    0.818353    0.664366   -0.005795    11.00000   -1.20000
AFIX   0
SAME 0.01 0.02 O1D > C8D
O1C   4    0.730819    0.615419    0.343044    11.00000    0.02827    0.03088 =
         0.02635    0.00509   -0.00175    0.00167
N1C   3    0.653267    0.692664    0.321723    11.00000    0.02150    0.02921 =
         0.02406   -0.00027   -0.00002   -0.00177
N2C   3    0.745457    0.689700    0.262494    11.00000    0.01942    0.02682 =
         0.02391    0.00259   -0.00208   -0.00050
C1C   1    0.657066    0.752537    0.287722    11.00000    0.02679    0.02434 =
         0.02437   -0.00046   -0.00323   -0.00076
AFIX  13
H1C   2    0.681562    0.782744    0.315830    11.00000   -1.20000
AFIX   0
C2C   1    0.701787    0.734989    0.231285    11.00000    0.02394    0.02380 =
         0.02267    0.00143   -0.00325    0.00140
AFIX  13
H2C   2    0.674523    0.712449    0.198343    11.00000   -1.20000
AFIX   0
C3C   1    0.729177    0.793955    0.200465    11.00000    0.03726    0.02323 =
         0.03467    0.00138    0.00014    0.00000
AFIX  23
H3CA  2    0.758856    0.783271    0.164081    11.00000   -1.20000
H3CB  2    0.754493    0.818654    0.232518    11.00000   -1.20000
AFIX   0
C4C   1    0.669100    0.831307    0.176162    11.00000    0.05207    0.03128 =
         0.03371    0.00624   -0.00080    0.01148
AFIX  23
H4CA  2    0.684678    0.871876    0.158839    11.00000   -1.20000
H4CB  2    0.648142    0.808046    0.140203    11.00000   -1.20000
AFIX   0
C5C   1    0.616870    0.843754    0.228324    11.00000    0.04759    0.02957 =
         0.03585    0.00191   -0.00305    0.01105
AFIX  23
H5CA  2    0.577804    0.863610    0.207981    11.00000   -1.20000
H5CB  2    0.635197    0.873632    0.260202    11.00000   -1.20000
AFIX   0
C6C   1    0.594558    0.784368    0.263864    11.00000    0.02917    0.03096 =
         0.03408   -0.00324   -0.00354    0.00824
AFIX  23
H6CA  2    0.565485    0.795235    0.300655    11.00000   -1.20000
H6CB  2    0.569917    0.756445    0.234227    11.00000   -1.20000
AFIX   0
C7C   1    0.711679    0.660924    0.312205    11.00000    0.01995    0.02278 =
         0.02237   -0.00100   -0.00425   -0.00227
C8C   1    0.801197    0.659459    0.232212    11.00000    0.01707    0.02986 =
         0.02414    0.00280   -0.00377    0.00072
AFIX  23
H8CA  2    0.820175    0.629282    0.263419    11.00000   -1.20000
H8CB  2    0.835379    0.691609    0.223797    11.00000   -1.20000
AFIX   0
O1D   4    0.498948    0.754014    0.414258    11.00000    0.03475    0.02761 =
         0.02671   -0.01066   -0.00068   -0.00032
N2D   3    0.442442    0.661097    0.396364    11.00000    0.02413    0.02869 =
         0.02149   -0.00632    0.00198    0.00016
N1D   3    0.549806    0.666913    0.370147    11.00000    0.02270    0.02674 =
         0.02561   -0.00691    0.00146    0.00115
C2D   1    0.457260    0.605710    0.356121    11.00000    0.02364    0.02434 =
         0.02105   -0.00375    0.00305   -0.00034
AFIX  13
H2D   2    0.448846    0.616406    0.309809    11.00000   -1.20000
AFIX   0
C1D   1    0.531517    0.600851    0.366863    11.00000    0.02519    0.02282 =
         0.02307   -0.00396    0.00198   -0.00014
AFIX  13
H1D   2    0.539475    0.581524    0.410171    11.00000   -1.20000
AFIX   0
C6D   1    0.562295    0.559135    0.315690    11.00000    0.02653    0.02690 =
         0.02709   -0.00456    0.00509    0.00284
AFIX  23
H6DA  2    0.610800    0.556477    0.321860    11.00000   -1.20000
H6DB  2    0.553278    0.575899    0.271978    11.00000   -1.20000
AFIX   0
C5D   1    0.530389    0.494431    0.323862    11.00000    0.03496    0.02303 =
         0.03644   -0.00691    0.00482    0.00222
AFIX  23
H5DA  2    0.544771    0.476343    0.365603    11.00000   -1.20000
H5DB  2    0.546346    0.466545    0.289017    11.00000   -1.20000
AFIX   0
C4D   1    0.454242    0.496447    0.322020    11.00000    0.03525    0.02606 =
         0.04119   -0.00529    0.00782   -0.00171
AFIX  23
H4DA  2    0.436753    0.454169    0.331457    11.00000   -1.20000
H4DB  2    0.439654    0.508128    0.277973    11.00000   -1.20000
AFIX   0
C3D   1    0.424955    0.543381    0.370974    11.00000    0.02911    0.02647 =
         0.03815   -0.00373    0.00566   -0.00080
AFIX  23
H3DA  2    0.376334    0.546261    0.365875    11.00000   -1.20000
H3DB  2    0.435044    0.530229    0.415769    11.00000   -1.20000
AFIX   0
C7D   1    0.497287    0.699916    0.395147    11.00000    0.02693    0.02751 =
         0.01770   -0.00340   -0.00015    0.00184
C8D   1    0.617091    0.686110    0.381278    11.00000    0.02431    0.03380 =
         0.02274   -0.00651   -0.00104    0.00020
AFIX  23
H8DA  2    0.639418    0.654784    0.408968    11.00000   -1.20000
H8DB  2    0.617258    0.726568    0.404547    11.00000   -1.20000
AFIX   0
SAME 0.01 0.02 O1D > C8D
O1E   4    0.280811    0.613124    0.336929    11.00000    0.04338    0.03658 =
         0.03295    0.01422   -0.00558   -0.01748
N1E   3    0.292731    0.679157    0.249252    11.00000    0.02849    0.02026 =
         0.02150    0.00312   -0.00541   -0.00702
N2E   3    0.344235    0.702983    0.341375    11.00000    0.02531    0.02729 =
         0.01602    0.00086    0.00268   -0.00160
C1E   1    0.313309    0.744795    0.244294    11.00000    0.02670    0.01674 =
         0.02095   -0.00047   -0.00060   -0.00118
AFIX  13
H1E   2    0.276555    0.771425    0.261285    11.00000   -1.20000
AFIX   0
C2E   1    0.369547    0.746395    0.292998    11.00000    0.02766    0.02137 =
         0.02040    0.00196   -0.00202   -0.00168
AFIX  13
H2E   2    0.410005    0.727963    0.272755    11.00000   -1.20000
AFIX   0
C3E   1    0.383525    0.813798    0.310771    11.00000    0.04961    0.02279 =
         0.04113   -0.00008   -0.01667   -0.00718
AFIX  23
H3EA  2    0.419543    0.816149    0.343132    11.00000   -1.20000
H3EB  2    0.343479    0.833697    0.329078    11.00000   -1.20000
AFIX   0
C4E   1    0.404159    0.846739    0.247892    11.00000    0.06681    0.03359 =
         0.05895    0.01925   -0.02659   -0.02566
AFIX  23
H4EA  2    0.447085    0.829389    0.233438    11.00000   -1.20000
H4EB  2    0.410741    0.891794    0.256896    11.00000   -1.20000
AFIX   0
C5E   1    0.353445    0.839781    0.192789    11.00000    0.05856    0.03096 =
         0.04517    0.01684   -0.01619   -0.01386
AFIX  23
H5EA  2    0.372165    0.858080    0.152857    11.00000   -1.20000
H5EB  2    0.313085    0.863704    0.203906    11.00000   -1.20000
AFIX   0
C6E   1    0.334242    0.770977    0.179690    11.00000    0.03460    0.02715 =
         0.02593    0.00820   -0.00416   -0.00325
AFIX  23
H6EA  2    0.297393    0.768625    0.148233    11.00000   -1.20000
H6EB  2    0.372454    0.747410    0.162311    11.00000   -1.20000
AFIX   0
C7E   1    0.303896    0.660192    0.311576    11.00000    0.02632    0.02641 =
         0.02158    0.00084    0.00201   -0.00307
C8E   1    0.377178    0.688298    0.401454    11.00000    0.02787    0.03169 =
         0.01347   -0.00085    0.00293    0.00568
AFIX  23
H8EA  2    0.348783    0.658994    0.425981    11.00000   -1.20000
H8EB  2    0.380703    0.727232    0.427122    11.00000   -1.20000
AFIX   0
SAME 0.01 0.02 O1D N1D N2D C1D C2D C3D < C6D C7D C8D
O1F   4    0.185761    0.709292    0.098063    11.00000    0.03102    0.03288 =
         0.02770   -0.00169   -0.00001    0.01525
N1F   3    0.249190    0.635487    0.151282    11.00000    0.02523    0.02045 =
         0.02308    0.00044   -0.00421    0.00080
N2F   3    0.219662    0.616930    0.048793    11.00000    0.02252    0.02631 =
         0.02360   -0.00340    0.00056   -0.00109
C1F   1    0.264417    0.569680    0.138361    11.00000    0.02654    0.01696 =
         0.02932    0.00289    0.00437    0.00002
AFIX  13
H1F   2    0.225044    0.543608    0.149778    11.00000   -1.20000
AFIX   0
C2F   1    0.271435    0.571491    0.065568    11.00000    0.02889    0.01988 =
         0.03203   -0.00212    0.00680   -0.00024
AFIX  13
H2F   2    0.315298    0.590612    0.055113    11.00000   -1.20000
AFIX   0
C3F   1    0.270832    0.504983    0.038974    11.00000    0.07027    0.02428 =
         0.03893   -0.00547    0.01439   -0.00285
AFIX  23
H3FA  2    0.274054    0.505239   -0.008743    11.00000   -1.20000
H3FB  2    0.229763    0.482940    0.051646    11.00000   -1.20000
AFIX   0
C4F   1    0.332391    0.473050    0.069464    11.00000    0.07647    0.02502 =
         0.05258    0.00559    0.02389    0.01660
AFIX  23
H4FA  2    0.333852    0.428844    0.055287    11.00000   -1.20000
H4FB  2    0.372774    0.493926    0.053125    11.00000   -1.20000
AFIX   0
C5F   1    0.332957    0.475090    0.143346    11.00000    0.06955    0.02962 =
         0.04837    0.01601    0.02293    0.01735
AFIX  23
H5FA  2    0.375049    0.457020    0.159214    11.00000   -1.20000
H5FB  2    0.296358    0.448862    0.159951    11.00000   -1.20000
AFIX   0
C6F   1    0.325509    0.541803    0.170224    11.00000    0.03890    0.03327 =
         0.03968    0.01472    0.00694    0.01250
AFIX  23
H6FA  2    0.320034    0.540715    0.217731    11.00000   -1.20000
H6FB  2    0.365140    0.567097    0.159868    11.00000   -1.20000
AFIX   0
C7F   1    0.215307    0.659110    0.098975    11.00000    0.01634    0.02837 =
         0.02139   -0.00262   -0.00234    0.00115
C8F   1    0.234642    0.657433    0.215563    11.00000    0.02223    0.02349 =
         0.02535    0.00162   -0.00014   -0.00312
AFIX  23
H8FA  2    0.214173    0.623042    0.240572    11.00000   -1.20000
H8FB  2    0.202142    0.691989    0.212867    11.00000   -1.20000
AFIX   0
SAME 0.01 0.02 O1D > C8D
O1G   4    0.274809    0.566047   -0.111408    11.00000    0.03970    0.03433 =
         0.03004   -0.01157    0.00453   -0.01250
N1G   3    0.355248    0.643390   -0.106459    11.00000    0.02355    0.02312 =
         0.02186   -0.00300    0.00164   -0.00156
N2G   3    0.259805    0.658747   -0.054183    11.00000    0.01980    0.03138 =
         0.02327   -0.00583    0.00024   -0.00152
C1G   1    0.353683    0.709300   -0.088534    11.00000    0.01877    0.02217 =
         0.01850    0.00079    0.00039    0.00121
AFIX  13
H1G   2    0.333067    0.733361   -0.124764    11.00000   -1.20000
AFIX   0
C2G   1    0.305115    0.707993   -0.032120    11.00000    0.01607    0.02470 =
         0.01878   -0.00268    0.00009    0.00096
AFIX  13
H2G   2    0.328885    0.692904    0.007303    11.00000   -1.20000
AFIX   0
C3G   1    0.279985    0.773730   -0.019723    11.00000    0.02206    0.02505 =
         0.02702   -0.00184    0.00271    0.00454
AFIX  23
H3GA  2    0.247009    0.773704    0.015612    11.00000   -1.20000
H3GB  2    0.259001    0.791037   -0.059089    11.00000   -1.20000
AFIX   0
C4G   1    0.340815    0.812669   -0.000724    11.00000    0.02818    0.02342 =
         0.02621   -0.00286    0.00281    0.00188
AFIX  23
H4GA  2    0.357981    0.797319    0.041186    11.00000   -1.20000
H4GB  2    0.327144    0.856767    0.005190    11.00000   -1.20000
AFIX   0
C5G   1    0.396783    0.809971   -0.051157    11.00000    0.03055    0.02236 =
         0.02664   -0.00051    0.00532   -0.00187
AFIX  23
H5GA  2    0.435914    0.832414   -0.034068    11.00000   -1.20000
H5GB  2    0.382166    0.831793   -0.090866    11.00000   -1.20000
AFIX   0
C6G   1    0.416925    0.742332   -0.068528    11.00000    0.02072    0.02246 =
         0.02557   -0.00048    0.00183   -0.00043
AFIX  23
H6GA  2    0.449245    0.742259   -0.104436    11.00000   -1.20000
H6GB  2    0.437129    0.721270   -0.030759    11.00000   -1.20000
AFIX   0
C7G   1    0.294731    0.617412   -0.092716    11.00000    0.02533    0.02935 =
         0.01774   -0.00372   -0.00138   -0.00331
C8G   1    0.204141    0.636431   -0.016556    11.00000    0.01944    0.04357 =
         0.01928   -0.00323   -0.00051   -0.00709
AFIX  23
H8GA  2    0.170578    0.670103   -0.014475    11.00000   -1.20000
H8GB  2    0.183896    0.600631   -0.039592    11.00000   -1.20000
AFIX   0
SAME 0.01 0.02 O1D N1D N2D C1D C2D C3D < C6D C7D C8D
O1H   4    0.509315    0.681148   -0.212593    11.00000    0.03021    0.02174 =
         0.01988    0.00634   -0.00087    0.00375
N1H   3    0.460633    0.608470   -0.144260    11.00000    0.02431    0.01860 =
         0.01948    0.00156    0.00158    0.00415
N2H   3    0.567540    0.597014   -0.169265    11.00000    0.02480    0.02038 =
         0.01661    0.00154    0.00071    0.00328
C1H   1    0.479701    0.545526   -0.123932    11.00000    0.03523    0.01637 =
         0.01894   -0.00014    0.00177    0.00328
AFIX  13
H1H   2    0.471411    0.516279   -0.160762    11.00000   -1.20000
AFIX   0
C2H   1    0.553710    0.553292   -0.116380    11.00000    0.03130    0.01758 =
         0.01798   -0.00011    0.00055    0.00321
AFIX  13
H2H   2    0.562830    0.574752   -0.074381    11.00000   -1.20000
AFIX   0
C3H   1    0.587000    0.489323   -0.115605    11.00000    0.03883    0.02061 =
         0.03151    0.00151    0.00188    0.00960
AFIX  23
H3HA  2    0.635550    0.493773   -0.111111    11.00000   -1.20000
H3HB  2    0.577359    0.466225   -0.155983    11.00000   -1.20000
AFIX   0
C4H   1    0.557802    0.454773   -0.056852    11.00000    0.05068    0.02601 =
         0.03578    0.00869   -0.00237    0.00702
AFIX  23
H4HA  2    0.575152    0.411469   -0.056291    11.00000   -1.20000
H4HB  2    0.573166    0.475761   -0.016931    11.00000   -1.20000
AFIX   0
C5H   1    0.482128    0.452306   -0.056267    11.00000    0.04744    0.02314 =
         0.03526    0.00846    0.00064   -0.00112
AFIX  23
H5HA  2    0.467255    0.433333   -0.015143    11.00000   -1.20000
H5HB  2    0.466856    0.425024   -0.091935    11.00000   -1.20000
AFIX   0
C6H   1    0.449853    0.517216   -0.063630    11.00000    0.03608    0.02646 =
         0.02244    0.00339    0.00054   -0.00415
AFIX  23
H6HA  2    0.401269    0.513215   -0.068225    11.00000   -1.20000
H6HB  2    0.459529    0.543620   -0.025484    11.00000   -1.20000
AFIX   0
C7H   1    0.512102    0.633653   -0.178909    11.00000    0.02477    0.02005 =
         0.01608   -0.00126   -0.00027    0.00144
C8H   1    0.392930    0.622441   -0.161487    11.00000    0.02303    0.02490 =
         0.02064   -0.00341   -0.00075    0.00049
AFIX  23
H8HA  2    0.392400    0.655329   -0.195153    11.00000   -1.20000
H8HB  2    0.371952    0.584515   -0.179777    11.00000   -1.20000
AFIX   0

SAME 0.01 0.02 O1P > C8P
O1I   4    0.258373    0.416197    0.611838    11.00000    0.03248    0.04379 =
         0.02865   -0.00588   -0.00034   -0.01510
N1I   3    0.238311    0.329881    0.547027    11.00000    0.02111    0.02997 =
         0.02210    0.00055   -0.00099   -0.00463
N2I   3    0.177450    0.342172    0.635662    11.00000    0.02225    0.02759 =
         0.02149    0.00006   -0.00161   -0.00112
C1I   1    0.203617    0.270879    0.557022    11.00000    0.02309    0.02471 =
         0.02331    0.00481   -0.00174    0.00028
AFIX  13
H1I   2    0.231787    0.243505    0.584946    11.00000   -1.20000
AFIX   0
C2I   1    0.145261    0.293446    0.596783    11.00000    0.02013    0.02056 =
         0.02150    0.00178    0.00026   -0.00005
AFIX  13
H2I   2    0.112777    0.313955    0.567096    11.00000   -1.20000
AFIX   0
C3I   1    0.111452    0.238613    0.629273    11.00000    0.02873    0.02507 =
         0.02723    0.00692    0.00301   -0.00119
AFIX  23
H3IA  2    0.073833    0.253119    0.655960    11.00000   -1.20000
H3IB  2    0.142955    0.215735    0.657288    11.00000   -1.20000
AFIX   0
C4I   1    0.086950    0.196382    0.573905    11.00000    0.03021    0.02109 =
         0.03389    0.00021    0.00508   -0.00107
AFIX  23
H4IA  2    0.066262    0.158499    0.592561    11.00000   -1.20000
H4IB  2    0.052535    0.218993    0.549108    11.00000   -1.20000
AFIX   0
C5I   1    0.142262    0.176463    0.527719    11.00000    0.03543    0.01817 =
         0.03699    0.00082    0.00656   -0.00164
AFIX  23
H5IA  2    0.122857    0.152035    0.491757    11.00000   -1.20000
H5IB  2    0.173599    0.148946    0.551069    11.00000   -1.20000
AFIX   0
C6I   1    0.180497    0.232893    0.499694    11.00000    0.03043    0.02144 =
         0.02597    0.00179    0.00434   -0.00132
AFIX  23
H6IA  2    0.218781    0.218441    0.473893    11.00000   -1.20000
H6IB  2    0.151286    0.258277    0.471616    11.00000   -1.20000
AFIX   0
C7I   1    0.227859    0.367941    0.599660    11.00000    0.02182    0.03275 =
         0.01882    0.00148   -0.00400   -0.00357
C8I   1    0.143958    0.377733    0.685580    11.00000    0.02441    0.03481 =
         0.01561   -0.00326   -0.00255   -0.00226
AFIX  23
H8IA  2    0.174095    0.411219    0.700637    11.00000   -1.20000
H8IB  2    0.135542    0.349657    0.722706    11.00000   -1.20000
AFIX   0
SAME 0.01 0.02 O1P N1P N2P C1P C2P C3P < C6P C7P C8P
O1J   4    0.336018    0.252208    0.405309    11.00000    0.02278    0.04522 =
         0.03555   -0.00635   -0.00448    0.00742
N1J   3    0.279254    0.340643    0.440001    11.00000    0.02382    0.03017 =
         0.02234    0.00164    0.00239   -0.00336
N2J   3    0.298976    0.329705    0.334604    11.00000    0.02295    0.04157 =
         0.02375   -0.00486    0.00280   -0.00651
C1J   1    0.262901    0.400755    0.409834    11.00000    0.02886    0.02823 =
         0.02462    0.00233    0.00343   -0.01117
AFIX  13
H1J   2    0.303272    0.427804    0.410225    11.00000   -1.20000
AFIX   0
C2J   1    0.249962    0.379486    0.340825    11.00000    0.02598    0.03529 =
         0.02244    0.00212    0.00431   -0.00480
AFIX  13
H2J   2    0.204928    0.360171    0.339055    11.00000   -1.20000
AFIX   0
C3J   1    0.250705    0.435330    0.296061    11.00000    0.04421    0.03924 =
         0.02225    0.00702    0.00544   -0.01395
AFIX  23
H3JA  2    0.243606    0.421908    0.250810    11.00000   -1.20000
H3JB  2    0.293684    0.457394    0.298866    11.00000   -1.20000
AFIX   0
C4J   1    0.194379    0.478177    0.318220    11.00000    0.05321    0.02868 =
         0.02927    0.01110    0.00481   -0.00440
AFIX  23
H4JA  2    0.151633    0.457064    0.309788    11.00000   -1.20000
H4JB  2    0.195354    0.517005    0.292175    11.00000   -1.20000
AFIX   0
C5J   1    0.198075    0.495614    0.390078    11.00000    0.06263    0.02603 =
         0.02915    0.00366    0.00788   -0.00603
AFIX  23
H5JA  2    0.157572    0.518958    0.401979    11.00000   -1.20000
H5JB  2    0.236373    0.523722    0.396961    11.00000   -1.20000
AFIX   0
C6J   1    0.204978    0.438526    0.434903    11.00000    0.03822    0.02755 =
         0.02327    0.00339    0.00562   -0.00407
AFIX  23
H6JA  2    0.213310    0.452167    0.479884    11.00000   -1.20000
H6JB  2    0.164006    0.413151    0.434071    11.00000   -1.20000
AFIX   0
C7J   1    0.307456    0.302118    0.394188    11.00000    0.01817    0.03955 =
         0.02661   -0.00427   -0.00102   -0.00481
C8J   1    0.296443    0.335577    0.507255    11.00000    0.02221    0.03873 =
         0.02393    0.00078   -0.00011   -0.00529
AFIX  23
H8JA  2    0.321771    0.373088    0.520518    11.00000   -1.20000
H8JB  2    0.325063    0.298513    0.513727    11.00000   -1.20000
AFIX   0
SAME 0.01 0.02 O1P > C8P
O1K   4    0.238913    0.335746    0.163326    11.00000    0.03156    0.05104 =
         0.03330   -0.00437    0.00008   -0.01046
N1K   3    0.157240    0.264183    0.190641    11.00000    0.02131    0.04114 =
         0.03550   -0.00451   -0.00216   -0.00129
N2K   3    0.251210    0.264815    0.248136    11.00000    0.01966    0.04459 =
         0.02890   -0.00889   -0.00142   -0.00267
C1K   1    0.157029    0.207070    0.229365    11.00000    0.02521    0.03533 =
         0.03408   -0.00869    0.00066   -0.00025
AFIX  13
H1K   2    0.178333    0.173143    0.203433    11.00000   -1.20000
AFIX   0
C2K   1    0.204351    0.225232    0.283639    11.00000    0.02434    0.03669 =
         0.03004   -0.00880   -0.00005    0.00064
AFIX  13
H2K   2    0.179968    0.251804    0.315458    11.00000   -1.20000
AFIX   0
C3K   1    0.227978    0.166474    0.317549    11.00000    0.04058    0.03813 =
         0.04541   -0.00738   -0.00748    0.00720
AFIX  23
H3KA  2    0.260367    0.176998    0.351775    11.00000   -1.20000
H3KB  2    0.249224    0.137652    0.286408    11.00000   -1.20000
AFIX   0
C4K   1    0.165472    0.136008    0.347205    11.00000    0.05264    0.04164 =
         0.04584   -0.00373   -0.00609   -0.00437
AFIX  23
H4KA  2    0.178012    0.095716    0.367365    11.00000   -1.20000
H4KB  2    0.148146    0.163589    0.381681    11.00000   -1.20000
AFIX   0
C5K   1    0.110352    0.124190    0.297425    11.00000    0.04353    0.03996 =
         0.04768   -0.00759    0.00086   -0.00539
AFIX  23
H5KA  2    0.124325    0.089922    0.268306    11.00000   -1.20000
H5KB  2    0.070074    0.110160    0.320433    11.00000   -1.20000
AFIX   0
C6K   1    0.093134    0.181884    0.256485    11.00000    0.03170    0.03920 =
         0.04114   -0.01133    0.00252   -0.00372
AFIX  23
H6KA  2    0.062695    0.170140    0.221000    11.00000   -1.20000
H6KB  2    0.071253    0.213991    0.283509    11.00000   -1.20000
AFIX   0
C7K   1    0.218094    0.293120    0.197471    11.00000    0.02156    0.04486 =
         0.02870   -0.00804    0.00296   -0.00308
C8K   1    0.309203    0.293554    0.276413    11.00000    0.01787    0.05468 =
         0.02606   -0.01050    0.00350   -0.00228
AFIX  23
H8KA  2    0.341620    0.260127    0.286141    11.00000   -1.20000
H8KB  2    0.329436    0.321258    0.243593    11.00000   -1.20000
AFIX   0
SAME 0.01 0.02 O1P N1P N2P C1P C2P C3P < C6P C7P C8P
O1L   4   -0.000920    0.206702    0.102776    11.00000    0.02645    0.03211 =
         0.03895   -0.01157   -0.00048    0.00002
N1L   3    0.055973    0.293919    0.139419    11.00000    0.02089    0.03339 =
         0.03608   -0.00791   -0.00438   -0.00222
N2L   3   -0.049819    0.304939    0.108842    11.00000    0.02553    0.03019 =
         0.02137   -0.00442   -0.00043   -0.00191
C1L   1    0.043400    0.361302    0.132364    11.00000    0.03423    0.03047 =
         0.02505   -0.00419    0.00092   -0.00780
AFIX  13
H1L   2    0.053491    0.373261    0.086723    11.00000   -1.20000
AFIX   0
C2L   1   -0.031026    0.363451    0.141156    11.00000    0.03556    0.02829 =
         0.01927   -0.00414   -0.00024   -0.00283
AFIX  13
H2L   2   -0.041550    0.360052    0.188217    11.00000   -1.20000
AFIX   0
C3L   1   -0.057573    0.424787    0.115716    11.00000    0.04668    0.03055 =
         0.03865    0.00339    0.00260    0.00236
AFIX  23
H3LA  2   -0.106154    0.426875    0.121446    11.00000   -1.20000
H3LB  2   -0.047382    0.429277    0.069178    11.00000   -1.20000
AFIX   0
C4L   1   -0.023329    0.476832    0.154953    11.00000    0.06579    0.02754 =
         0.04883   -0.00624    0.00731   -0.00358
AFIX  23
H4LA  2   -0.036274    0.517929    0.136879    11.00000   -1.20000
H4LB  2   -0.039331    0.475071    0.200102    11.00000   -1.20000
AFIX   0
C5L   1    0.052393    0.472032    0.155045    11.00000    0.06404    0.03201 =
         0.04697   -0.00879    0.00819   -0.01395
AFIX  23
H5LA  2    0.070607    0.504366    0.184320    11.00000   -1.20000
H5LB  2    0.068958    0.480870    0.110989    11.00000   -1.20000
AFIX   0
C6L   1    0.077884    0.407584    0.176547    11.00000    0.04372    0.03945 =
         0.03507   -0.00719   -0.00208   -0.01485
AFIX  23
H6LA  2    0.126518    0.404881    0.171563    11.00000   -1.20000
H6LB  2    0.066403    0.399497    0.222272    11.00000   -1.20000
AFIX   0
C7L   1    0.001022    0.262401    0.116174    11.00000    0.02453    0.03426 =
         0.02096   -0.00691   -0.00240   -0.00145
C8L   1    0.121667    0.268034    0.130840    11.00000    0.02493    0.04722 =
         0.03346   -0.00802   -0.00022   -0.00303
AFIX  23
H8LA  2    0.117967    0.225696    0.111798    11.00000   -1.20000
H8LB  2    0.146734    0.294561    0.100241    11.00000   -1.20000
AFIX   0
SAME 0.01 0.02 O1P > C8P
O1M   4   -0.208647    0.370773    0.157341    11.00000    0.03300    0.03958 =
         0.02418    0.00650   -0.00005    0.01221
N1M   3   -0.205950    0.309221    0.249809    11.00000    0.02454    0.02214 =
         0.02053   -0.00224    0.00210    0.00203
N2M   3   -0.153975    0.274967    0.161277    11.00000    0.02662    0.03245 =
         0.01922   -0.00443    0.00257    0.00256
C1M   1   -0.190509    0.243196    0.260863    11.00000    0.02738    0.01995 =
         0.03159   -0.00183    0.00835    0.00226
AFIX  13
H1M   2   -0.228753    0.217383    0.245687    11.00000   -1.20000
AFIX   0
C2M   1   -0.133230    0.233997    0.214342    11.00000    0.02872    0.02350 =
         0.02499   -0.00089    0.00651    0.00172
AFIX  13
H2M   2   -0.092201    0.251638    0.234320    11.00000   -1.20000
AFIX   0
C3M   1   -0.122832    0.164735    0.202372    11.00000    0.05300    0.02325 =
         0.04795   -0.00165    0.02267    0.00622
AFIX  23
H3MA  2   -0.086609    0.157915    0.170989    11.00000   -1.20000
H3MB  2   -0.163730    0.145221    0.185391    11.00000   -1.20000
AFIX   0
C4M   1   -0.104632    0.137098    0.268937    11.00000    0.07376    0.03621 =
         0.05872    0.01611    0.03274    0.02609
AFIX  23
H4MA  2   -0.100611    0.091116    0.264837    11.00000   -1.20000
H4MB  2   -0.060902    0.153590    0.282197    11.00000   -1.20000
AFIX   0
C5M   1   -0.155514    0.152134    0.322215    11.00000    0.08206    0.03221 =
         0.05366    0.01679    0.03583    0.01472
AFIX  23
H5MA  2   -0.196934    0.129043    0.313033    11.00000   -1.20000
H5MB  2   -0.138164    0.136999    0.364137    11.00000   -1.20000
AFIX   0
C6M   1   -0.171484    0.221912    0.328124    11.00000    0.03912    0.02969 =
         0.03234    0.00790    0.01426    0.00798
AFIX  23
H6MA  2   -0.208524    0.228609    0.358615    11.00000   -1.20000
H6MB  2   -0.132402    0.245361    0.343820    11.00000   -1.20000
AFIX   0
C7M   1   -0.191146    0.323507    0.186475    11.00000    0.02327    0.03168 =
         0.01933   -0.00181   -0.00151   -0.00058
C8M   1   -0.117703    0.283697    0.101986    11.00000    0.02436    0.03931 =
         0.01792   -0.00443   -0.00135   -0.00076
AFIX  23
H8MA  2   -0.141900    0.314401    0.075059    11.00000   -1.20000
H8MB  2   -0.117405    0.243507    0.078230    11.00000   -1.20000
AFIX   0
SAME 0.01 0.02 O1P N1P N2P C1P C2P C3P < C6P C7P C8P
O1N   4   -0.316873    0.311624    0.406317    11.00000    0.02060    0.02887 =
         0.02623   -0.00101    0.00161   -0.00474
N1N   3   -0.240614    0.364886    0.343576    11.00000    0.02318    0.02053 =
         0.01959   -0.00121    0.00187   -0.00249
N2N   3   -0.261675    0.400627    0.443217    11.00000    0.01950    0.02196 =
         0.02171   -0.00085    0.00046    0.00236
C1N   1   -0.210879    0.427437    0.348059    11.00000    0.02294    0.01746 =
         0.02295    0.00150   -0.00089    0.00281
AFIX  13
H1N   2   -0.244397    0.458974    0.333806    11.00000   -1.20000
AFIX   0
C2N   1   -0.202051    0.433001    0.420748    11.00000    0.02015    0.01707 =
         0.02234   -0.00116    0.00041    0.00324
AFIX  13
H2N   2   -0.162477    0.407900    0.433792    11.00000   -1.20000
AFIX   0
C3N   1   -0.189597    0.501140    0.438021    11.00000    0.03436    0.01463 =
         0.02903   -0.00233   -0.00067    0.00226
AFIX  23
H3NA  2   -0.185335    0.506308    0.485368    11.00000   -1.20000
H3NB  2   -0.226241    0.527929    0.422427    11.00000   -1.20000
AFIX   0
C4N   1   -0.124249    0.518230    0.403851    11.00000    0.03266    0.01940 =
         0.03777   -0.00086    0.00055   -0.00430
AFIX  23
H4NA  2   -0.114179    0.562837    0.412137    11.00000   -1.20000
H4NB  2   -0.087962    0.492984    0.422663    11.00000   -1.20000
AFIX   0
C5N   1   -0.126352    0.507214    0.330696    11.00000    0.03080    0.02294 =
         0.03497    0.00675   -0.00054   -0.00255
AFIX  23
H5NA  2   -0.082086    0.515944    0.312341    11.00000   -1.20000
H5NB  2   -0.158068    0.536918    0.310979    11.00000   -1.20000
AFIX   0
C6N   1   -0.146794    0.440019    0.312830    11.00000    0.02599    0.02363 =
         0.02314    0.00271    0.00016   -0.00262
AFIX  23
H6NA  2   -0.153249    0.436173    0.265583    11.00000   -1.20000
H6NB  2   -0.112306    0.409888    0.326482    11.00000   -1.20000
AFIX   0
C7N   1   -0.277124    0.354701    0.398521    11.00000    0.01580    0.02145 =
         0.02489   -0.00128   -0.00059    0.00311
C8N   1   -0.260228    0.339145    0.282026    11.00000    0.02153    0.02432 =
         0.02110   -0.00244   -0.00016    0.00244
AFIX  23
H8NA  2   -0.296144    0.308343    0.288770    11.00000   -1.20000
H8NB  2   -0.277712    0.373083    0.254305    11.00000   -1.20000
AFIX   0
SAME 0.01 0.02 O1P > C8P
O1O   4   -0.202451    0.465790    0.598965    11.00000    0.03346    0.02833 =
         0.02771   -0.00788   -0.00243    0.00766
N1O   3   -0.134986    0.378296    0.608967    11.00000    0.02374    0.02858 =
         0.02408   -0.00022   -0.00328    0.00502
N2O   3   -0.229187    0.369588    0.552930    11.00000    0.01915    0.02497 =
         0.02133   -0.00031    0.00025    0.00238
C1O   1   -0.145892    0.311421    0.598783    11.00000    0.02078    0.02603 =
         0.02734    0.00637    0.00006    0.00193
AFIX  13
H1O   2   -0.172163    0.294821    0.635933    11.00000   -1.20000
AFIX   0
C2O   1   -0.190371    0.313174    0.539391    11.00000    0.02058    0.02488 =
         0.02217    0.00286    0.00312    0.00351
AFIX  13
H2O   2   -0.162274    0.321096    0.500504    11.00000   -1.20000
AFIX   0
C3O   1   -0.224617    0.250610    0.531193    11.00000    0.02657    0.02771 =
         0.03598    0.00511   -0.00252   -0.00138
AFIX  23
H3OA  2   -0.254502    0.251489    0.493279    11.00000   -1.20000
H3OB  2   -0.250982    0.240373    0.570064    11.00000   -1.20000
AFIX   0
C4O   1   -0.169296    0.202042    0.521331    11.00000    0.03470    0.02303 =
         0.05256    0.00122   -0.00927    0.00345
AFIX  23
H4OA  2   -0.189301    0.159827    0.519034    11.00000   -1.20000
H4OB  2   -0.147170    0.210278    0.479540    11.00000   -1.20000
AFIX   0
C5O   1   -0.117178    0.202822    0.575373    11.00000    0.03289    0.02536 =
         0.05236    0.00880   -0.00685    0.00442
AFIX  23
H5OA  2   -0.080862    0.173836    0.563822    11.00000   -1.20000
H5OB  2   -0.137625    0.187366    0.615775    11.00000   -1.20000
AFIX   0
C6O   1   -0.087933    0.268559    0.587581    11.00000    0.02605    0.02750 =
         0.03713    0.00418   -0.00390    0.00349
AFIX  23
H6OA  2   -0.058556    0.268034    0.625878    11.00000   -1.20000
H6OB  2   -0.061999    0.282631    0.549725    11.00000   -1.20000
AFIX   0
C7O   1   -0.190190    0.410544    0.588208    11.00000    0.02324    0.02656 =
         0.02052    0.00010    0.00241    0.00115
C8O   1   -0.280191    0.393208    0.510179    11.00000    0.01819    0.02711 =
         0.02304   -0.00031    0.00151    0.00297
AFIX  23
H8OA  2   -0.318537    0.364461    0.512265    11.00000   -1.20000
H8OB  2   -0.295022    0.434324    0.526736    11.00000   -1.20000
AFIX   0
O1P   4    0.013634    0.335448    0.720346    11.00000    0.02994    0.03304 =
         0.02206    0.00713    0.00029    0.00054
N2P   3    0.081555    0.406223    0.666418    11.00000    0.02651    0.02515 =
         0.02017    0.00038   -0.00270   -0.00117
N1P   3   -0.026633    0.405970    0.644659    11.00000    0.02672    0.02531 =
         0.02194    0.00054   -0.00263    0.00007
C2P   1    0.072450    0.444847    0.608556    11.00000    0.03374    0.02131 =
         0.01794   -0.00074   -0.00161   -0.00159
AFIX  13
H2P   2    0.076474    0.417532    0.569542    11.00000   -1.20000
AFIX   0
C1P   1    0.000790    0.463508    0.616492    11.00000    0.03164    0.02585 =
         0.02325    0.00005    0.00173    0.00116
AFIX  13
H1P   2   -0.001605    0.497314    0.649795    11.00000   -1.20000
AFIX   0
C6P   1   -0.027694    0.488797    0.553887    11.00000    0.03866    0.02992 =
         0.02739    0.00287   -0.00338    0.00115
AFIX  23
H6PA  2   -0.074830    0.500172    0.559484    11.00000   -1.20000
H6PB  2   -0.024240    0.457216    0.519074    11.00000   -1.20000
AFIX   0
C5P   1    0.014037    0.547340    0.537367    11.00000    0.05247    0.02735 =
         0.03506    0.00756   -0.00002    0.00091
AFIX  23
H5PA  2    0.000531    0.563163    0.494385    11.00000   -1.20000
H5PB  2    0.004589    0.580489    0.569454    11.00000   -1.20000
AFIX   0
C4P   1    0.088562    0.534372    0.536794    11.00000    0.05159    0.02904 =
         0.03753    0.00881    0.00140   -0.00705
AFIX  23
H4PA  2    0.112283    0.574439    0.530586    11.00000   -1.20000
H4PB  2    0.098913    0.507235    0.499392    11.00000   -1.20000
AFIX   0
C3P   1    0.114741    0.502838    0.598607    11.00000    0.04222    0.02814 =
         0.03190    0.00129    0.00076   -0.00802
AFIX  23
H3PA  2    0.161859    0.491194    0.593466    11.00000   -1.20000
H3PB  2    0.110653    0.531443    0.636000    11.00000   -1.20000
AFIX   0
C7P   1    0.022168    0.377953    0.681100    11.00000    0.02799    0.02731 =
         0.01478   -0.00248    0.00018    0.00167
C8P   1   -0.095302    0.401301    0.662323    11.00000    0.02659    0.03733 =
         0.02039   -0.00089   -0.00193    0.00400
AFIX  23
H8PA  2   -0.111721    0.442984    0.675622    11.00000   -1.20000
H8PB  2   -0.099872    0.372625    0.699605    11.00000   -1.20000
AFIX   0

SAME 0.01 0.02 P1T C5T > C8T
SAME 0.01 0.02 P1T C9T > C12T
SAME 0.01 0.02 P1T C13T > C16T
P1T   6    0.525497    0.228741    0.389798    11.00000    0.02045    0.01980 =
         0.01528   -0.00049   -0.00009   -0.00389
C1T   1    0.466307    0.168939    0.368286    11.00000    0.02587    0.02045 =
         0.02391   -0.00413   -0.00356   -0.00111
AFIX  23
H1TA  2    0.432156    0.187566    0.339869    11.00000   -1.20000
H1TB  2    0.489254    0.135909    0.343371    11.00000   -1.20000
AFIX   0
C2T   1    0.432251    0.138945    0.426494    11.00000    0.02540    0.02524 =
         0.02755    0.00161   -0.00179   -0.00386
AFIX  23
H2TA  2    0.465606    0.116782    0.453042    11.00000   -1.20000
H2TB  2    0.412087    0.172044    0.453518    11.00000   -1.20000
AFIX   0
C3T   1    0.378726    0.092814    0.405387    11.00000    0.02595    0.02294 =
         0.04016   -0.00018   -0.00088   -0.00456
AFIX  23
H3TA  2    0.353062    0.111501    0.369486    11.00000   -1.20000
H3TB  2    0.400173    0.054380    0.388872    11.00000   -1.20000
AFIX   0
C4T   1    0.331717    0.075290    0.459272    11.00000    0.03334    0.03162 =
         0.05227    0.00703    0.00312   -0.01202
AFIX 137
H4TA  2    0.298250    0.046210    0.442749    11.00000   -1.50000
H4TB  2    0.309945    0.113054    0.475637    11.00000   -1.50000
H4TC  2    0.356506    0.055257    0.494332    11.00000   -1.50000
AFIX   0
C5T   1    0.593398    0.192559    0.432357    11.00000    0.02468    0.02414 =
         0.01797    0.00222   -0.00091   -0.00274
AFIX  23
H5TA  2    0.620743    0.225640    0.452570    11.00000   -1.20000
H5TB  2    0.575431    0.166026    0.467393    11.00000   -1.20000
AFIX   0
C6T   1    0.637601    0.152327    0.388738    11.00000    0.02835    0.02639 =
         0.02399    0.00193    0.00375    0.00182
AFIX  23
H6TA  2    0.609362    0.124834    0.361856    11.00000   -1.20000
H6TB  2    0.662890    0.179959    0.359380    11.00000   -1.20000
AFIX   0
C7T   1    0.685826    0.112142    0.427357    11.00000    0.03182    0.03292 =
         0.03617    0.00076   -0.00108    0.00551
AFIX  23
H7TA  2    0.719411    0.094782    0.397544    11.00000   -1.20000
H7TB  2    0.709133    0.139047    0.458963    11.00000   -1.20000
AFIX   0
C8T   1    0.653141    0.058797    0.463109    11.00000    0.06741    0.03073 =
         0.04186    0.00843    0.01018    0.01320
AFIX 137
H8TA  2    0.634079    0.029373    0.431921    11.00000   -1.50000
H8TB  2    0.618011    0.075286    0.490916    11.00000   -1.50000
H8TC  2    0.686145    0.037154    0.489665    11.00000   -1.50000
AFIX   0
C9T   1    0.557399    0.265921    0.318234    11.00000    0.02470    0.02092 =
         0.01662   -0.00194    0.00111   -0.00377
AFIX  23
H9TA  2    0.597721    0.289566    0.330168    11.00000   -1.20000
H9TB  2    0.570775    0.232930    0.287331    11.00000   -1.20000
AFIX   0
C10T  1    0.509835    0.310448    0.283895    11.00000    0.02504    0.02265 =
         0.01934   -0.00308   -0.00042    0.00038
AFIX  23
H10C  2    0.469497    0.287400    0.270819    11.00000   -1.20000
H10D  2    0.496529    0.344266    0.313860    11.00000   -1.20000
AFIX   0
C11T  1    0.542502    0.338721    0.224499    11.00000    0.04132    0.02586 =
         0.02200    0.00166    0.00452    0.00278
AFIX  23
H11C  2    0.557454    0.304533    0.195746    11.00000   -1.20000
H11D  2    0.582086    0.362614    0.238144    11.00000   -1.20000
AFIX   0
C12T  1    0.496573    0.381867    0.186826    11.00000    0.05445    0.02518 =
         0.02213    0.00214   -0.00690    0.00083
AFIX 137
H12D  2    0.520618    0.400069    0.150287    11.00000   -1.50000
H12E  2    0.480888    0.415405    0.215220    11.00000   -1.50000
H12F  2    0.458655    0.357892    0.170727    11.00000   -1.50000
AFIX   0
C13T  1    0.485746    0.287014    0.439059    11.00000    0.02280    0.02370 =
         0.02021    0.00031    0.00193   -0.00223
AFIX  23
H13C  2    0.447627    0.304149    0.414747    11.00000   -1.20000
H13D  2    0.468062    0.266303    0.478178    11.00000   -1.20000
AFIX   0
C14T  1    0.529731    0.341555    0.460310    11.00000    0.02243    0.02621 =
         0.02220   -0.00051    0.00130   -0.00336
AFIX  23
H14C  2    0.564291    0.326022    0.490204    11.00000   -1.20000
H14D  2    0.552013    0.359702    0.422085    11.00000   -1.20000
AFIX   0
C15T  1    0.489096    0.391879    0.493792    11.00000    0.03094    0.03065 =
         0.02961   -0.00629    0.00256    0.00111
AFIX  23
H15C  2    0.464468    0.372870    0.530152    11.00000   -1.20000
H15D  2    0.456358    0.409021    0.462898    11.00000   -1.20000
AFIX   0
C16T  1    0.531969    0.444971    0.519347    11.00000    0.04778    0.02961 =
         0.04071   -0.01344    0.00125   -0.00179
AFIX 137
H16D  2    0.503573    0.478751    0.535312    11.00000   -1.50000
H16E  2    0.560124    0.460865    0.484498    11.00000   -1.50000
H16F  2    0.559808    0.429472    0.554679    11.00000   -1.50000
AFIX   0

SAME 0.01 0.02 P1X C5X > C8X
SAME 0.01 0.02 P1X C9X > C12X
SAME 0.01 0.02 P1X C13X > C16X
P1X   6    1.009464    0.755135    0.110056    11.00000    0.01866    0.02187 =
         0.01933   -0.00115    0.00264   -0.00051
C1X   1    0.979092    0.717449    0.181832    11.00000    0.02054    0.02699 =
         0.01912   -0.00105    0.00353    0.00053
AFIX  23
H1XA  2    0.968164    0.749898    0.214231    11.00000   -1.20000
H1XB  2    0.937715    0.694902    0.171143    11.00000   -1.20000
AFIX   0
C2X   1    1.028258    0.671060    0.211937    11.00000    0.02447    0.03411 =
         0.02768    0.00357    0.00241    0.00379
AFIX  23
H2XA  2    1.038714    0.638085    0.179958    11.00000   -1.20000
H2XB  2    1.069874    0.693333    0.222352    11.00000   -1.20000
AFIX   0
C3X   1    1.001824    0.640917    0.272366    11.00000    0.03818    0.04521 =
         0.04518    0.01805    0.01604    0.01461
AFIX  23
H3XA  2    0.959009    0.620722    0.262066    11.00000   -1.20000
H3XB  2    0.993111    0.674051    0.304668    11.00000   -1.20000
AFIX   0
C4X   1    1.046917    0.592749    0.302342    11.00000    0.04034    0.02880 =
         0.02820    0.00228   -0.00464    0.00225
AFIX 137
H4XA  2    1.048586    0.555617    0.274629    11.00000   -1.50000
H4XB  2    1.029972    0.581061    0.345008    11.00000   -1.50000
H4XC  2    1.091495    0.610269    0.306865    11.00000   -1.50000
AFIX   0
C5X   1    1.077046    0.805824    0.131733    11.00000    0.01885    0.02191 =
         0.02545   -0.00511    0.00016    0.00350
AFIX  23
H5XA  2    1.061919    0.834652    0.166110    11.00000   -1.20000
H5XB  2    1.113225    0.780018    0.149923    11.00000   -1.20000
AFIX   0
C6X   1    1.104743    0.844645    0.075856    11.00000    0.02593    0.02159 =
         0.03060   -0.00040    0.00237   -0.00319
AFIX  23
H6XA  2    1.112663    0.816988    0.038293    11.00000   -1.20000
H6XB  2    1.071671    0.876450    0.062936    11.00000   -1.20000
AFIX   0
C7X   1    1.168806    0.877056    0.094038    11.00000    0.02717    0.02739 =
         0.03826   -0.00396    0.00271   -0.00595
AFIX  23
H7XA  2    1.162111    0.900679    0.134643    11.00000   -1.20000
H7XB  2    1.203268    0.845072    0.102090    11.00000   -1.20000
AFIX   0
C8X   1    1.192830    0.921479    0.042142    11.00000    0.03621    0.02441 =
         0.05751   -0.00015    0.01154   -0.00824
AFIX 137
H8XA  2    1.198414    0.898591    0.001493    11.00000   -1.50000
H8XB  2    1.235317    0.939612    0.055234    11.00000   -1.50000
H8XC  2    1.160309    0.954985    0.036112    11.00000   -1.50000
AFIX   0
C9X   1    0.945003    0.799750    0.071755    11.00000    0.02244    0.03092 =
         0.02373    0.00117   -0.00021   -0.00270
AFIX  23
H9XA  2    0.962734    0.818366    0.031549    11.00000   -1.20000
H9XB  2    0.908645    0.771051    0.059514    11.00000   -1.20000
AFIX   0
C10X  1    0.916703    0.852073    0.113895    11.00000    0.03980    0.03472 =
         0.04140   -0.00111   -0.00260    0.01444
AFIX  23
H10A  2    0.898270    0.833811    0.153972    11.00000   -1.20000
H10B  2    0.952710    0.881130    0.126226    11.00000   -1.20000
AFIX   0
C11X  1    0.862703    0.888260    0.078754    11.00000    0.05097    0.05658 =
         0.05194    0.00765   -0.00435    0.02525
AFIX  23
H11A  2    0.881586    0.907658    0.039454    11.00000   -1.20000
H11B  2    0.827525    0.858878    0.065037    11.00000   -1.20000
AFIX   0
C12X  1    0.832826    0.938457    0.120548    11.00000    0.07885    0.07519 =
         0.08287   -0.00930   -0.00431    0.04731
AFIX 137
H12A  2    0.798794    0.960917    0.096031    11.00000   -1.50000
H12B  2    0.867436    0.967827    0.133984    11.00000   -1.50000
H12C  2    0.812795    0.919307    0.158839    11.00000   -1.50000
AFIX   0
C13X  1    1.036336    0.695385    0.054440    11.00000    0.02217    0.03037 =
         0.02075   -0.00197    0.00282   -0.00080
AFIX  23
H13A  2    1.051440    0.715844    0.014164    11.00000   -1.20000
H13B  2    1.074861    0.673482    0.073480    11.00000   -1.20000
AFIX   0
C14X  1    0.983772    0.646803    0.037157    11.00000    0.02734    0.02738 =
         0.02248   -0.00259    0.00364   -0.00446
AFIX  23
H14A  2    0.963270    0.630776    0.077294    11.00000   -1.20000
H14B  2    0.948651    0.666933    0.011055    11.00000   -1.20000
AFIX   0
C15X  1    1.012978    0.592477   -0.000591    11.00000    0.03809    0.02458 =
         0.02739   -0.00247   -0.00056   -0.00005
AFIX  23
H15A  2    1.037501    0.608913   -0.038329    11.00000   -1.20000
H15B  2    1.044782    0.569699    0.027187    11.00000   -1.20000
AFIX   0
C16X  1    0.959902    0.547439   -0.023774    11.00000    0.06259    0.02681 =
         0.04495   -0.00870   -0.00035   -0.01187
AFIX 137
H16A  2    0.933592    0.567413   -0.057800    11.00000   -1.50000
H16B  2    0.931043    0.536266    0.012451    11.00000   -1.50000
H16C  2    0.980824    0.509576   -0.040933    11.00000   -1.50000
AFIX   0

SB1   7    0.501575    0.647564    0.113531    11.00000    0.02669    0.04152 =
         0.02430   -0.00179   -0.00274    0.00395
F1A   5    0.539874    0.639704    0.032078    11.00000    0.05120    0.08446 =
         0.03857   -0.01013    0.01622   -0.01913
F2A   5    0.585690    0.650243    0.150840    11.00000    0.04570    0.07351 =
         0.07279   -0.02852   -0.02463    0.01488
F3A   5    0.463860    0.655884    0.195694    11.00000    0.08023    0.11111 =
         0.03083    0.00287    0.00753    0.04112
F4A   5    0.417248    0.646741    0.075889    11.00000    0.03870    0.08131 =
         0.05153    0.02555   -0.00840   -0.00816
F5A   5    0.500280    0.559776    0.120697    11.00000    0.06156    0.04634 =
         0.07960    0.01323    0.00185    0.00151
F6A   5    0.503740    0.735480    0.104551    11.00000    0.07090    0.04227 =
         0.09066    0.00033   -0.00478    0.00409
SB2   7    0.013620    0.328477    0.391850    11.00000    0.02287    0.03905 =
         0.02901   -0.00362   -0.00166    0.00755
F1B   5    0.045020    0.341817    0.476106    11.00000    0.08415    0.08267 =
         0.04375   -0.01950   -0.02946    0.03395
F2B   5    0.101240    0.320566    0.363324    11.00000    0.02677    0.06644 =
         0.08544   -0.02494    0.01008   -0.00030
F3B   5   -0.019049    0.316038    0.307854    11.00000    0.05637    0.07796 =
         0.03720    0.00053   -0.00845   -0.01362
F4B   5   -0.074056    0.334465    0.422150    11.00000    0.03767    0.08215 =
         0.05110    0.01808    0.01656    0.02107
F5B   5    0.015759    0.415253    0.376906    11.00000    0.05729    0.03852 =
         0.08806    0.00360   -0.00053    0.00269
F6B   5    0.012039    0.241416    0.408111    11.00000    0.06128    0.04357 =
         0.08048    0.01028    0.00170    0.00554
O2S   4    0.821781    0.508008   -0.196057    11.00000    0.08331    0.05924 =
         0.07288    0.01389    0.04357    0.02556
AFIX 147
H2S   2    0.803261    0.527094   -0.165559    11.00000   -1.50000
AFIX   0
C2S   1    0.771060    0.485230   -0.241911    11.00000    0.09414    0.07661 =
         0.12519   -0.03286    0.03769    0.01096
AFIX 137
H2SA  2    0.729223    0.478738   -0.218970    11.00000   -1.50000
H2SB  2    0.785700    0.445609   -0.260943    11.00000   -1.50000
H2SC  2    0.764645    0.516247   -0.276209    11.00000   -1.50000
AFIX   0

O1S   4    0.949153    0.460033   -0.180294    11.00000    0.06620    0.04265 =
         0.10232    0.00433    0.00963   -0.00259
AFIX 147
H1S   2    0.914932    0.463811   -0.203029    11.00000   -1.50000
AFIX   0
C1S   1    0.996264    0.506138   -0.198784    11.00000    0.06437    0.05696 =
         0.04771    0.00758    0.00596   -0.00009
AFIX 137
H1SA  2    1.006546    0.532822   -0.161611    11.00000   -1.50000
H1SB  2    0.977919    0.531790   -0.233712    11.00000   -1.50000
H1SC  2    1.036771    0.485552   -0.213763    11.00000   -1.50000
AFIX   0

O3S   4    0.440763    0.540030    0.710284    11.00000    0.06947    0.04194 =
         0.06980    0.00111   -0.02347    0.00367
AFIX 147
H3S   2    0.407214    0.535069    0.686848    11.00000   -1.50000
AFIX   0
C3S   1    0.486025    0.489563    0.699853    11.00000    0.07073    0.05626 =
         0.05501    0.00341    0.01960    0.00171
AFIX 137
H3SA  2    0.531375    0.504246    0.707062    11.00000   -1.50000
H3SB  2    0.481603    0.474407    0.655379    11.00000   -1.50000
H3SC  2    0.476096    0.455474    0.729974    11.00000   -1.50000
AFIX   0

O4S   4    0.313801    0.500830    0.694230    11.00000    0.08030    0.06974 =
         0.04764   -0.01891    0.00292   -0.03989
AFIX 147
H4S   2    0.298701    0.477931    0.664718    11.00000   -1.50000
AFIX   0
C4S   1    0.266958    0.505134    0.744826    11.00000    0.08425    0.11654 =
         0.05006   -0.03546    0.00657   -0.04281
AFIX 137
H4SA  2    0.267837    0.466567    0.770403    11.00000   -1.50000
H4SB  2    0.222660    0.511030    0.726506    11.00000   -1.50000
H4SC  2    0.277947    0.540783    0.772599    11.00000   -1.50000
AFIX   0
HKLF 4

REM  skj020_sm3_outrej_nofreq_a.res in P2(1)
REM R1 =  0.0327 for   33696 Fo > 4sig(Fo)  and  0.0334 for all   33880 data
REM   2106 parameters refined using   3641 restraints

END

WGHT      0.0551      3.1804

REM Highest difference peak  0.831,  deepest hole -0.893,  1-sigma level  0.057
Q1    1  -0.0049  0.3276  0.3488  11.00000  0.05    0.83
Q2    1   0.0289  0.3282  0.4390  11.00000  0.05    0.76
Q3    1   0.4815  0.6491  0.0658  11.00000  0.05    0.71
Q4    1   0.5340  0.6484  0.1579  11.00000  0.05    0.63
Q5    1   0.7480  0.5182 -0.2931  11.00000  0.05    0.61
Q6    1   0.6979  0.4814 -0.2787  11.00000  0.05    0.51
Q7    1   0.0624  0.3319  0.4949  11.00000  0.05    0.35
Q8    1   0.4607  0.6253  0.1221  11.00000  0.05    0.33
Q9    1  -0.0458  0.3260  0.2731  11.00000  0.05    0.32
Q10   1   0.1023  0.2907  0.4397  11.00000  0.05    0.31
;
_shelx_res_checksum              86080
_shelx_SHELXL_version_number     2014/7
loop_
_exptl_crystal_face_index_h
_exptl_crystal_face_index_k
_exptl_crystal_face_index_l
_exptl_crystal_face_perp_dist
_exptl_oxdiff_crystal_face_indexfrac_h
_exptl_oxdiff_crystal_face_indexfrac_k
_exptl_oxdiff_crystal_face_indexfrac_l
_exptl_oxdiff_crystal_face_x
_exptl_oxdiff_crystal_face_y
_exptl_oxdiff_crystal_face_z
1 1 1 0.0822 0.9995 1.0003 0.9996 -0.1257 0.0267 -0.0062
-1 -1 -1 0.0706 -0.9995 -1.0003 -0.9996 0.1257 -0.0267 0.0062
0 1 -1 0.0456 -0.0012 0.9997 -0.9996 0.0131 0.0667 0.0781
0 -1 1 0.0600 0.0012 -0.9997 0.9996 -0.0131 -0.0667 -0.0781
1 0 -2 0.0639 1.0002 -0.0002 -1.9993 0.0277 -0.0297 0.1621
-1 0 2 0.0754 -1.0002 0.0002 1.9993 -0.0277 0.0297 -0.1621
-2 0 1 0.0773 -2.0007 -0.0002 0.9998 0.0695 0.0671 -0.1394
1 0 0 0.0740 1.0004 0.0002 -0.0001 -0.0556 -0.0348 0.0389
1 0 1 0.0638 1.0006 0.0004 0.9995 -0.0972 -0.0374 -0.0227
1 -1 1 0.0592 1.0016 -0.9995 0.9995 -0.0686 -0.1015 -0.0392
1 -1 -1 0.0626 1.0014 -0.9999 -0.9998 0.0146 -0.0964 0.0839
1 -2 1 0.0684 1.0027 -1.9993 0.9994 -0.0401 -0.1656 -0.0558
0 1 0 0.0756 -0.0011 0.9999 0.0001 -0.0285 0.0641 0.0165
-4 11 -8 0.0427 -4.0145 10.9960 -7.9959 0.2413 0.8649 0.5190
-2 -1 1 0.0759 -1.9997 -1.0000 0.9997 0.0981 0.0030 -0.1559
0 -1 0 0.0742 0.0011 -0.9999 -0.0001 0.0285 -0.0641 -0.0165

_olex2_submission_special_instructions 'No special instructions were received'
loop_
_twin_individual_id
_twin_individual_mass_fraction_refined
1 0.7944(6)
2 0.2056(6)


####################################################################### 
# 
# This file contains crystal structure data downloaded from the 
# Cambridge Structural Database (CSD) hosted by the Cambridge 
# Crystallographic Data Centre (CCDC).
# 
# Full information about CCDC data access policies and citation 
# guidelines are available at http://www.ccdc.cam.ac.uk/access/V1 
# 
# Audit and citation data items may have been added by the CCDC. 
# Please retain this information to preserve the provenance of 
# this file and to allow appropriate attribution of the data. 
# 
#######################################################################

data_all-R_cycHC8_TBABF4
_database_code_depnum_ccdc_archive 'CCDC 1514738'
loop_
_citation_id
_citation_doi
_citation_year
1 10.1039/C6SC05058A 2016
_audit_update_record             
;
2016-11-03 deposited with the CCDC.
2016-12-09 downloaded from the CCDC.
;

_audit_creation_date             2016-08-19
_audit_creation_method           
;
Olex2 1.2
(compiled 2016.02.19 svn.r3266 for OlexSys, GUI svn.r5155)
;
_chemical_name_common            ?
_chemical_name_systematic        ?
_chemical_formula_moiety         'C64 H96 N16 O8, C16 H36 N, 2(C H4 O), 1(B F4)'
_chemical_formula_sum            'C82 H140 B F4 N17 O10'
_chemical_formula_weight         1610.91
_chemical_absolute_configuration ad
_chemical_melting_point          ?
_chemical_oxdiff_formula         'C80 H132 O8 N17 B F4'
loop_
_atom_type_symbol
_atom_type_description
_atom_type_scat_dispersion_real
_atom_type_scat_dispersion_imag
_atom_type_scat_source
C C 0.0181 0.0091 'International Tables Vol C Tables 4.2.6.8 and 6.1.1.4'
H H 0.0000 0.0000 'International Tables Vol C Tables 4.2.6.8 and 6.1.1.4'
B B 0.0090 0.0039 'International Tables Vol C Tables 4.2.6.8 and 6.1.1.4'
N N 0.0311 0.0180 'International Tables Vol C Tables 4.2.6.8 and 6.1.1.4'
O O 0.0492 0.0322 'International Tables Vol C Tables 4.2.6.8 and 6.1.1.4'
F F 0.0727 0.0534 'International Tables Vol C Tables 4.2.6.8 and 6.1.1.4'

_shelx_space_group_comment       
;
The symmetry employed for this shelxl refinement is uniquely defined
by the following loop, which should always be used as a source of
symmetry information in preference to the above space-group names.
They are only intended as comments.
;
_space_group_crystal_system      orthorhombic
_space_group_IT_number           19
_space_group_name_H-M_alt        'P 21 21 21'
_space_group_name_Hall           'P 2ac 2ab'
loop_
_space_group_symop_operation_xyz
'x, y, z'
'-x+1/2, -y, z+1/2'
'-x, y+1/2, -z+1/2'
'x+1/2, -y+1/2, -z'

_cell_length_a                   20.03081(12)
_cell_length_b                   20.92663(13)
_cell_length_c                   20.97159(13)
_cell_angle_alpha                90
_cell_angle_beta                 90
_cell_angle_gamma                90
_cell_volume                     8790.81(9)
_cell_formula_units_Z            4
_cell_measurement_reflns_used    47346
_cell_measurement_temperature    123.01(10)
_cell_measurement_theta_max      74.0100
_cell_measurement_theta_min      3.6710
_shelx_estimated_absorpt_T_max   ?
_shelx_estimated_absorpt_T_min   ?
_exptl_absorpt_coefficient_mu    0.704
_exptl_absorpt_correction_T_max  0.926
_exptl_absorpt_correction_T_min  0.763
_exptl_absorpt_correction_type   gaussian
_exptl_absorpt_process_details   
;
CrysAlisPro, Agilent Technologies,
Version 1.171.37.35 (release 13-08-2014 CrysAlis171 .NET)
(compiled Aug 13 2014,18:06:01)
Numerical absorption correction based on gaussian integration over
			a multifaceted crystal model
Empirical absorption correction using spherical harmonics,
 implemented in SCALE3 ABSPACK scaling algorithm.
;
_exptl_absorpt_special_details   ?
_exptl_crystal_colour            colourless
_exptl_crystal_density_diffrn    1.217
_exptl_crystal_density_meas      ?
_exptl_crystal_density_method    ?
_exptl_crystal_description       block
_exptl_crystal_F_000             3488
_exptl_crystal_size_max          0.5093
_exptl_crystal_size_mid          0.1537
_exptl_crystal_size_min          0.1251
_exptl_transmission_factor_max   ?
_exptl_transmission_factor_min   ?
_diffrn_reflns_av_R_equivalents  0.0266
_diffrn_reflns_av_unetI/netI     0.0190
_diffrn_reflns_Laue_measured_fraction_full 1.000
_diffrn_reflns_Laue_measured_fraction_max 0.994
_diffrn_reflns_limit_h_max       14
_diffrn_reflns_limit_h_min       -24
_diffrn_reflns_limit_k_max       25
_diffrn_reflns_limit_k_min       -26
_diffrn_reflns_limit_l_max       26
_diffrn_reflns_limit_l_min       -25
_diffrn_reflns_number            70925
_diffrn_reflns_point_group_measured_fraction_full 1.000
_diffrn_reflns_point_group_measured_fraction_max 0.988
_diffrn_reflns_theta_full        67.750
_diffrn_reflns_theta_max         74.270
_diffrn_reflns_theta_min         3.051
_diffrn_ambient_environment      N~2~
_diffrn_ambient_temperature      123.01(10)
_diffrn_detector                 'CCD plate'
_diffrn_detector_area_resol_mean 5.1977
_diffrn_detector_type            Atlas
_diffrn_measured_fraction_theta_full 1.000
_diffrn_measured_fraction_theta_max 0.994
_diffrn_measurement_details      
;
#__ type_ start__ end____ width___ exp.time_
  1 omega  -45.00   29.00   1.0000   13.0000
omega____ theta____ kappa____ phi______ frames
    -      -41.9013   37.0000   90.0000 74

#__ type_ start__ end____ width___ exp.time_
  2 omega  -48.00   31.00   1.0000   13.0000
omega____ theta____ kappa____ phi______ frames
    -      -41.9013   37.0000  -90.0000 79

#__ type_ start__ end____ width___ exp.time_
  3 omega  -39.00   -4.00   1.0000   13.0000
omega____ theta____ kappa____ phi______ frames
    -      -41.9013   19.0000  -30.0000 35

#__ type_ start__ end____ width___ exp.time_
  4 omega -126.00  -76.00   1.0000   13.0000
omega____ theta____ kappa____ phi______ frames
    -      -41.9013  171.0000  -75.9758 50

#__ type_ start__ end____ width___ exp.time_
  5 omega  -84.00  -45.00   1.0000   13.0000
omega____ theta____ kappa____ phi______ frames
    -      -41.9013  125.0000  -90.0000 39

#__ type_ start__ end____ width___ exp.time_
  6 omega  -77.00   36.00   1.0000   13.0000
omega____ theta____ kappa____ phi______ frames
    -      -41.9013   19.0000   30.0000 113

#__ type_ start__ end____ width___ exp.time_
  7 omega    7.00   70.00   1.0000   13.0000
omega____ theta____ kappa____ phi______ frames
    -       41.9013  -99.0000 -180.0000 63

#__ type_ start__ end____ width___ exp.time_
  8 omega   64.00  120.00   1.0000   64.0000
omega____ theta____ kappa____ phi______ frames
    -      106.6601 -125.0000   30.0000 56

#__ type_ start__ end____ width___ exp.time_
  9 omega   95.00  122.00   1.0000   64.0000
omega____ theta____ kappa____ phi______ frames
    -      106.6601 -125.0000  150.0000 27

#__ type_ start__ end____ width___ exp.time_
 10 omega   50.00  108.00   1.0000   64.0000
omega____ theta____ kappa____ phi______ frames
    -      106.6601  -94.0000 -150.0000 58

#__ type_ start__ end____ width___ exp.time_
 11 omega   61.00  107.00   1.0000   64.0000
omega____ theta____ kappa____ phi______ frames
    -      106.6601  -77.0000   30.0000 46

#__ type_ start__ end____ width___ exp.time_
 12 omega   39.00   98.00   1.0000   64.0000
omega____ theta____ kappa____ phi______ frames
    -      106.6601  -45.0000 -180.0000 59

#__ type_ start__ end____ width___ exp.time_
 13 omega   95.00  161.00   1.0000   64.0000
omega____ theta____ kappa____ phi______ frames
    -      106.6601  125.0000  150.0000 66

#__ type_ start__ end____ width___ exp.time_
 14 omega  130.00  156.00   1.0000   64.0000
omega____ theta____ kappa____ phi______ frames
    -      106.6601   45.0000  150.0000 26

#__ type_ start__ end____ width___ exp.time_
 15 omega   30.00   78.00   1.0000   64.0000
omega____ theta____ kappa____ phi______ frames
    -      106.6601  -30.0000    0.0000 48

#__ type_ start__ end____ width___ exp.time_
 16 omega   33.00   75.00   1.0000   64.0000
omega____ theta____ kappa____ phi______ frames
    -      106.6601 -125.0000  150.0000 42

#__ type_ start__ end____ width___ exp.time_
 17 omega   27.00   92.00   1.0000   64.0000
omega____ theta____ kappa____ phi______ frames
    -      106.6601  -94.0000  150.0000 65

#__ type_ start__ end____ width___ exp.time_
 18 omega   79.00  176.00   1.0000   64.0000
omega____ theta____ kappa____ phi______ frames
    -      106.6601   30.0000 -120.0000 97

#__ type_ start__ end____ width___ exp.time_
 19 omega   54.00   90.00   1.0000   64.0000
omega____ theta____ kappa____ phi______ frames
    -      106.6601  -30.0000 -150.0000 36

#__ type_ start__ end____ width___ exp.time_
 20 omega   31.00   87.00   1.0000   64.0000
omega____ theta____ kappa____ phi______ frames
    -      106.6601  -30.0000  120.0000 56

#__ type_ start__ end____ width___ exp.time_
 21 omega   50.00   90.00   1.0000   64.0000
omega____ theta____ kappa____ phi______ frames
    -      106.6601  -94.0000  -60.0000 40

#__ type_ start__ end____ width___ exp.time_
 22 omega   31.00   86.00   1.0000   64.0000
omega____ theta____ kappa____ phi______ frames
    -      106.6601  -30.0000  -90.0000 55

#__ type_ start__ end____ width___ exp.time_
 23 omega   97.00  178.00   1.0000   64.0000
omega____ theta____ kappa____ phi______ frames
    -      106.6601   30.0000  -60.0000 81
;
_diffrn_measurement_device       'four-circle diffractometer'
_diffrn_measurement_device_type  'SuperNova, Dual, Cu at zero, Atlas'
_diffrn_measurement_method       '\w scans'
_diffrn_orient_matrix_UB_11      0.0012134000
_diffrn_orient_matrix_UB_12      -0.0172777000
_diffrn_orient_matrix_UB_13      0.0713908000
_diffrn_orient_matrix_UB_21      -0.0460092000
_diffrn_orient_matrix_UB_22      0.0572080000
_diffrn_orient_matrix_UB_23      0.0144555000
_diffrn_orient_matrix_UB_31      -0.0616440000
_diffrn_orient_matrix_UB_32      -0.0429797000
_diffrn_orient_matrix_UB_33      -0.0094201000
_diffrn_radiation_monochromator  mirror
_diffrn_radiation_probe          x-ray
_diffrn_radiation_type           CuK\a
_diffrn_radiation_wavelength     1.54184
_diffrn_source                   'sealed X-ray tube'
_diffrn_source_type              'SuperNova (Cu) X-ray Source'
_reflns_Friedel_coverage         0.831
_reflns_Friedel_fraction_full    1.000
_reflns_Friedel_fraction_max     0.980
_reflns_number_gt                17291
_reflns_number_total             17694
_reflns_odcompleteness_completeness 99.96
_reflns_odcompleteness_iscentric 1
_reflns_odcompleteness_theta     66.97
_reflns_special_details          
;
 Reflections were merged by SHELXL according to the crystal
 class for the calculation of statistics and refinement.
 
 _reflns_Friedel_fraction is defined as the number of unique
 Friedel pairs measured divided by the number that would be
 possible theoretically, ignoring centric projections and
 systematic absences.
;
_reflns_threshold_expression     'I > 2\s(I)'
_computing_cell_refinement       
;
CrysAlisPro, Agilent Technologies,
Version 1.171.37.35 (release 13-08-2014 CrysAlis171 .NET)
(compiled Aug 13 2014,18:06:01)
;
_computing_data_collection       
;
CrysAlisPro, Agilent Technologies,
Version 1.171.37.35 (release 13-08-2014 CrysAlis171 .NET)
(compiled Aug 13 2014,18:06:01)
;
_computing_data_reduction        
;
CrysAlisPro, Agilent Technologies,
Version 1.171.37.35 (release 13-08-2014 CrysAlis171 .NET)
(compiled Aug 13 2014,18:06:01)
;
_computing_molecular_graphics    
;
Mercury CSD 3.3 (Macrae, C. F., et al. (2006). J. Appl. Cryst. 39, 453-457)
POV-Ray 3.7 (Persistence of Vision Pty. Ltd. (2004)) 
;
_computing_publication_material  'Olex2 (Dolomanov et al., 2009)'
_computing_structure_refinement  'ShelXL (Sheldrick, 2015)'
_computing_structure_solution    ?
_refine_diff_density_max         0.684
_refine_diff_density_min         -0.505
_refine_diff_density_rms         0.056
_refine_ls_abs_structure_details 
;
 Flack x determined using 7595 quotients [(I+)-(I-)]/[(I+)+(I-)]
 (Parsons, Flack and Wagner, Acta Cryst. B69 (2013) 249-259).
;
_refine_ls_abs_structure_Flack   0.00(3)
_refine_ls_extinction_coef       .
_refine_ls_extinction_method     none
_refine_ls_goodness_of_fit_ref   1.061
_refine_ls_hydrogen_treatment    constr
_refine_ls_matrix_type           full
_refine_ls_number_parameters     1196
_refine_ls_number_reflns         17694
_refine_ls_number_restraints     2641
_refine_ls_R_factor_all          0.0553
_refine_ls_R_factor_gt           0.0544
_refine_ls_restrained_S_all      1.039
_refine_ls_shift/su_max          0.001
_refine_ls_shift/su_mean         0.000
_refine_ls_structure_factor_coef Fsqd
_refine_ls_weighting_details     
'w=1/[\s^2^(Fo^2^)+(0.1091P)^2^+2.1808P] where P=(Fo^2^+2Fc^2^)/3'
_refine_ls_weighting_scheme      calc
_refine_ls_wR_factor_gt          0.1574
_refine_ls_wR_factor_ref         0.1587
_refine_special_details          ?
_olex2_refinement_description    
;
1. Fixed Uiso
 At 1.2 times of:
  All C(H) groups, All C(H,H) groups
 At 1.5 times of:
  All C(H,H,H) groups, All O(H) groups
2. Restrained distances
 B1A-F1A = B1A-F2A = B1A-F3A = B1A-F4A
 1.3644 with sigma of 0.01
 F1A-F2A = F1A-F3A = F1A-F4A = F2A-F3A = F2A-F4A = F3A-F4A
 2.228065 with sigma of 0.02
 B1B-F1B = B1B-F2B = B1B-F3B = B1B-F4B
 1.3644 with sigma of 0.01
 F1B-F2B = F1B-F3B = F1B-F4B = F2B-F3B = F2B-F4B = F3B-F4B
 2.228065 with sigma of 0.02
 B1C-F1C = B1C-F2C = B1C-F3C = B1C-F4C
 1.3644 with sigma of 0.01
 F1C-F2C = F1C-F3C = F1C-F4C = F2C-F3C = F2C-F4C = F3C-F4C
 2.228065 with sigma of 0.02
 B1D-F1D = B1D-F2D = B1D-F3D = B1D-F4D
 1.3644 with sigma of 0.01
 F1D-F2D = F1D-F3D = F1D-F4D = F2D-F3D = F2D-F4D = F3D-F4D
 2.228065 with sigma of 0.02
 O2SA-C2SA \\sim O2SB-C2SB \\sim O1S-C1S
 with sigma of 0.01
3. Uiso/Uaniso restraints and constraints
F1B \\sim F2B \\sim F3B \\sim F4B \\sim B1B \\sim F1D \\sim F2D \\sim F3D \\sim
F4D \\sim B1D \\sim F1C \\sim F2C \\sim F3C \\sim F4C \\sim B1C \\sim F1A \\sim
F2A \\sim F3A \\sim F4A \\sim B1A: within 2A with sigma of 0.02 and sigma for
terminal atoms of 0.02
O2SB \\sim C2SB \\sim O2SA \\sim C2SA: within 2A with sigma of 0.01 and sigma
for terminal atoms of 0.01
O1S \\sim C1S: within 2A with sigma of 0.01 and sigma for terminal atoms of 0.02
Uanis(O2SA) \\sim Ueq, Uanis(C2SA) \\sim Ueq, Uanis(O2SB) \\sim Ueq,
Uanis(C2SB) \\sim Ueq: with sigma of 0.1 and sigma for terminal atoms of 0.2
4. Rigid body (RIGU) restrains
 C2A, C1A, C6A, C5A, C4A, C3A, C7A, C8A, C1B, C2B, C3B, C4B, C5B, C6B, C7B,
 C8B, C1C, C2C, C3C, C4C, C5C, C6C, C7C, C8C, C1D, C2D, C3D, C4D, C5D, C6D, C7D,
  C8D, C1E, C2E, C3E, C4E, C5E, C6E, C7E, C8E, C1F, C2F, C3F, C4F, C5F, C6F,
 C7F, C8F, C1G, C2G, C3G, C4G, C5G, C6G, C7G, C8G, C1H, C2H, C3H, C4H, C5H, C6H,
  C7H, C8H, C1T, C2T, C3T, C4T, C5T, C6T, C7T, C8T, C9T, C10T, C11T, C12T, C13T,
  C14T, C15T, C16T, C1S, C2SB, C2SA, N2A, N1A, N1B, N2B, N1C, N2C, N1D, N2D,
 N1E, N2E, N1F, N2F, N1G, N2G, N1H, N2H, N1T, O1A, O1B, O1C, O1D, O1E, O1F, O1G,
  O1H, O1S, O2SB, O2SA, F1B, F2B, F3B, F4B, F1D, F2D, F3D, F4D, F1C, F2C, F3C,
 F4C, F1A, F2A, F3A, F4A, B1B, B1D, B1C, B1A
 with sigma for 1-2 distances of 0.004 and sigma for 1-3 distances of 0.004
5. Same fragment restrains
{O1A, N2A, N1A, C2A, C1A, C6A, C5A, C4A, C3A, C7A, C8A} sigma for 1-2: 0.02,
1-3: 0.02
as
{O1B, N1B, N2B, C1B, C2B, C3B, C4B, C5B, C6B, C7B, C8B}
{O1A, N1A, N2A, C1A, C2A, C3A, C4A, C5A, C6A, C7A, C8A} sigma for 1-2: 0.02,
1-3: 0.02
as
{O1C, N1C, N2C, C1C, C2C, C3C, C4C, C5C, C6C, C7C, C8C}
{O1A, N2A, N1A, C2A, C1A, C6A, C5A, C4A, C3A, C7A, C8A} sigma for 1-2: 0.02,
1-3: 0.02
as
{O1D, N1D, N2D, C1D, C2D, C3D, C4D, C5D, C6D, C7D, C8D}
{O1A, N1A, N2A, C1A, C2A, C3A, C4A, C5A, C6A, C7A, C8A} sigma for 1-2: 0.02,
1-3: 0.02
as
{O1E, N1E, N2E, C1E, C2E, C3E, C4E, C5E, C6E, C7E, C8E}
{O1A, N2A, N1A, C2A, C1A, C6A, C5A, C4A, C3A, C7A, C8A} sigma for 1-2: 0.02,
1-3: 0.02
as
{O1F, N1F, N2F, C1F, C2F, C3F, C4F, C5F, C6F, C7F, C8F}
{O1A, N1A, N2A, C1A, C2A, C3A, C4A, C5A, C6A, C7A, C8A} sigma for 1-2: 0.02,
1-3: 0.02
as
{O1G, N1G, N2G, C1G, C2G, C3G, C4G, C5G, C6G, C7G, C8G}
{O1A, N2A, N1A, C2A, C1A, C6A, C5A, C4A, C3A, C7A, C8A} sigma for 1-2: 0.02,
1-3: 0.02
as
{O1H, N1H, N2H, C1H, C2H, C3H, C4H, C5H, C6H, C7H, C8H}
{N1T, C5T, C6T, C7T, C8T} sigma for 1-2: 0.01, 1-3: 0.04
{N1T, C9T, C10T, C11T, C12T} sigma for 1-2: 0.01, 1-3: 0.04
{N1T, C13T, C14T, C15T, C16T} sigma for 1-2: 0.01, 1-3: 0.04
as
{N1T, C1T, C2T, C3T, C4T}
6. Others
 1*[Sof(F1A)+Sof(F2A)+Sof(F3A)+Sof(F4A)+Sof(B1A)]+1*[Sof(F1B)+Sof(F2B)+
 Sof(F3B)+Sof(F4B)+Sof(B1B)]+1*[Sof(F1C)+Sof(F2C)+Sof(F3C)+Sof(F4C)+Sof(B1C)]+1*
 [Sof(F1D)+Sof(F2D)+Sof(F3D)+Sof(F4D)+Sof(B1D)]=1 with esd of 0.001
 1(DFIX)=1(DFIX)=1(DFIX)=1(DFIX)=FVAR(1)
 1(DFIX)=1(DFIX)=1(DFIX)=1(DFIX)=1.633*FVAR(2)
 Sof(F1A)=Sof(F2A)=Sof(F3A)=Sof(F4A)=Sof(B1A)=FVAR(2)
 Sof(F1B)=Sof(F2B)=Sof(F3B)=Sof(F4B)=Sof(B1B)=FVAR(3)
 Sof(F1C)=Sof(F2C)=Sof(F3C)=Sof(F4C)=Sof(B1C)=FVAR(4)
 Sof(F1D)=Sof(F2D)=Sof(F3D)=Sof(F4D)=Sof(B1D)=FVAR(5)
 Sof(O2SA)=Sof(H2SE)=Sof(C2SA)=Sof(H2SF)=Sof(H2SG)=Sof(H2SH)=1-FVAR(6)
 Sof(O2SB)=Sof(H2SB)=Sof(C2SB)=Sof(H2SA)=Sof(H2SC)=Sof(H2SD)=FVAR(6)
7.a Ternary CH refined with riding coordinates:
 C2A(H2A), C1A(H1A), C1B(H1B), C2B(H2B), C1C(H1C), C2C(H2C), C1D(H1D),
 C2D(H2D), C1E(H1E), C2E(H2E), C1F(H1F), C2F(H2F), C1G(H1G), C2G(H2G), C1H(H1H),
  C2H(H2H)
7.b Secondary CH2 refined with riding coordinates:
 C6A(H6AA,H6AB), C5A(H5AA,H5AB), C4A(H4AA,H4AB), C3A(H3AA,H3AB), C8A(H8AA,
 H8AB), C3B(H3BA,H3BB), C4B(H4BA,H4BB), C5B(H5BA,H5BB), C6B(H6BA,H6BB),
 C8B(H8BA,H8BB), C3C(H3CA,H3CB), C4C(H4CA,H4CB), C5C(H5CA,H5CB), C6C(H6CA,H6CB),
  C8C(H8CA,H8CB), C3D(H3DA,H3DB), C4D(H4DA,H4DB), C5D(H5DA,H5DB), C6D(H6DA,
 H6DB), C8D(H8DA,H8DB), C3E(H3EA,H3EB), C4E(H4EA,H4EB), C5E(H5EA,H5EB),
 C6E(H6EA,H6EB), C8E(H8EA,H8EB), C3F(H3FA,H3FB), C4F(H4FA,H4FB), C5F(H5FA,H5FB),
  C6F(H6FA,H6FB), C8F(H8FA,H8FB), C3G(H3GA,H3GB), C4G(H4GA,H4GB), C5G(H5GA,
 H5GB), C6G(H6GA,H6GB), C8G(H8GA,H8GB), C3H(H3HA,H3HB), C4H(H4HA,H4HB),
 C5H(H5HA,H5HB), C6H(H6HA,H6HB), C8H(H8HA,H8HB), C1T(H1TA,H1TB), C2T(H2TA,H2TB),
  C3T(H3TA,H3TB), C5T(H5TA,H5TB), C6T(H6TA,H6TB), C7T(H7TA,H7TB), C9T(H9TA,
 H9TB), C10T(H10A,H10B), C11T(H11A,H11B), C13T(H13A,H13B), C14T(H14A,H14B),
 C15T(H15A,H15B)
7.c Idealised Me refined as rotating group:
 C4T(H4TA,H4TB,H4TC), C8T(H8TA,H8TB,H8TC), C12T(H12A,H12B,H12C), C16T(H16A,
 H16B,H16C), C1S(H1SA,H1SB,H1SC), C2SB(H2SA,H2SC,H2SD), C2SA(H2SF,H2SG,H2SH)
7.d Idealised tetrahedral OH refined as rotating group:
 O1S(H1S), O2SB(H2SB), O2SA(H2SE)
;
_atom_sites_solution_hydrogens   geom
_atom_sites_solution_primary     ?
_atom_sites_solution_secondary   ?
loop_
_atom_site_label
_atom_site_type_symbol
_atom_site_fract_x
_atom_site_fract_y
_atom_site_fract_z
_atom_site_U_iso_or_equiv
_atom_site_adp_type
_atom_site_occupancy
_atom_site_site_symmetry_order
_atom_site_calc_flag
_atom_site_refinement_flags_posn
_atom_site_refinement_flags_adp
_atom_site_refinement_flags_occupancy
_atom_site_disorder_assembly
_atom_site_disorder_group
O1A O 0.74657(13) 0.28430(10) 0.66381(12) 0.0435(5) Uani 1 1 d D U . . .
N2A N 0.67619(14) 0.33224(11) 0.58985(12) 0.0358(5) Uani 1 1 d D U . . .
N1A N 0.78498(14) 0.35589(12) 0.58763(13) 0.0375(5) Uani 1 1 d D U . . .
C2A C 0.68423(15) 0.38768(13) 0.54759(13) 0.0339(6) Uani 1 1 d D U . . .
H2A H 0.6798 0.4273 0.5738 0.041 Uiso 1 1 calc R . . . .
C1A C 0.75667(17) 0.38052(14) 0.52852(14) 0.0386(6) Uani 1 1 d D U . . .
H1A H 0.7598 0.3463 0.4953 0.046 Uiso 1 1 calc R . . . .
C6A C 0.78295(18) 0.44228(16) 0.50007(16) 0.0438(7) Uani 1 1 d D U . . .
H6AA H 0.8305 0.4377 0.4882 0.053 Uiso 1 1 calc R . . . .
H6AB H 0.7788 0.4777 0.5311 0.053 Uiso 1 1 calc R . . . .
C5A C 0.7401(2) 0.45559(17) 0.44059(15) 0.0474(8) Uani 1 1 d D U . . .
H5AA H 0.7528 0.4976 0.4226 0.057 Uiso 1 1 calc R . . . .
H5AB H 0.7497 0.4227 0.4080 0.057 Uiso 1 1 calc R . . . .
C4A C 0.6654(2) 0.45564(17) 0.45460(15) 0.0461(7) Uani 1 1 d D U . . .
H4AA H 0.6408 0.4605 0.4139 0.055 Uiso 1 1 calc R . . . .
H4AB H 0.6548 0.4931 0.4816 0.055 Uiso 1 1 calc R . . . .
C3A C 0.64065(18) 0.39495(16) 0.48841(15) 0.0435(7) Uani 1 1 d D U . . .
H3AA H 0.5931 0.3994 0.5005 0.052 Uiso 1 1 calc R . . . .
H3AB H 0.6454 0.3573 0.4602 0.052 Uiso 1 1 calc R . . . .
C7A C 0.73711(16) 0.32020(13) 0.61852(15) 0.0361(6) Uani 1 1 d D U . . .
C8A C 0.85491(17) 0.34013(15) 0.59237(18) 0.0428(7) Uani 1 1 d D U . . .
H8AA H 0.8715 0.3259 0.5502 0.051 Uiso 1 1 calc R . . . .
H8AB H 0.8608 0.3044 0.6228 0.051 Uiso 1 1 calc R . . . .
O1B O 0.95799(13) 0.40641(11) 0.52210(12) 0.0490(6) Uani 1 1 d D U . . .
N1B N 0.89359(14) 0.39488(12) 0.61371(14) 0.0402(6) Uani 1 1 d D U . . .
N2B N 0.98523(13) 0.45504(13) 0.61879(15) 0.0420(6) Uani 1 1 d D U . . .
C1B C 0.90538(16) 0.40725(14) 0.68108(16) 0.0402(6) Uani 1 1 d D U . . .
H1B H 0.9337 0.3720 0.6985 0.048 Uiso 1 1 calc R . . . .
C2B C 0.94753(15) 0.46757(15) 0.67710(15) 0.0387(6) Uani 1 1 d D U . . .
H2B H 0.9172 0.5048 0.6694 0.046 Uiso 1 1 calc R . . . .
C3B C 0.98336(19) 0.4778(2) 0.73996(18) 0.0524(8) Uani 1 1 d D U . . .
H3BA H 1.0124 0.5160 0.7377 0.063 Uiso 1 1 calc R . . . .
H3BB H 1.0112 0.4402 0.7507 0.063 Uiso 1 1 calc R . . . .
C4B C 0.9281(2) 0.4872(2) 0.79025(18) 0.0582(10) Uani 1 1 d D U . . .
H4BA H 0.9490 0.4915 0.8328 0.070 Uiso 1 1 calc R . . . .
H4BB H 0.9041 0.5275 0.7810 0.070 Uiso 1 1 calc R . . . .
C5B C 0.8777(2) 0.4323(2) 0.79202(18) 0.0542(9) Uani 1 1 d D U . . .
H5BA H 0.8415 0.4432 0.8222 0.065 Uiso 1 1 calc R . . . .
H5BB H 0.9003 0.3934 0.8081 0.065 Uiso 1 1 calc R . . . .
C6B C 0.84705(17) 0.41792(17) 0.72626(16) 0.0443(7) Uani 1 1 d D U . . .
H6BA H 0.8186 0.3793 0.7284 0.053 Uiso 1 1 calc R . . . .
H6BB H 0.8194 0.4543 0.7117 0.053 Uiso 1 1 calc R . . . .
C7B C 0.94635(16) 0.41740(14) 0.57850(16) 0.0402(6) Uani 1 1 d D U . . .
C8B C 1.03453(16) 0.49832(16) 0.59188(19) 0.0450(7) Uani 1 1 d D U . . .
H8BA H 1.0751 0.4969 0.6189 0.054 Uiso 1 1 calc R . . . .
H8BB H 1.0471 0.4825 0.5490 0.054 Uiso 1 1 calc R . . . .
O1C O 1.07032(11) 0.60123(12) 0.67554(13) 0.0479(6) Uani 1 1 d D U . . .
N1C N 0.99061(12) 0.66156(12) 0.62366(12) 0.0342(5) Uani 1 1 d D U . . .
N2C N 1.01361(13) 0.56411(12) 0.58606(13) 0.0386(5) Uani 1 1 d D U . . .
C1C C 0.95896(14) 0.65693(14) 0.56083(13) 0.0335(6) Uani 1 1 d D U . . .
H1C H 0.9913 0.6722 0.5279 0.040 Uiso 1 1 calc R . . . .
C2C C 0.95183(15) 0.58502(14) 0.55472(14) 0.0349(6) Uani 1 1 d D U . . .
H2C H 0.9131 0.5711 0.5815 0.042 Uiso 1 1 calc R . . . .
C3C C 0.9373(2) 0.56740(16) 0.48564(15) 0.0457(7) Uani 1 1 d D U . . .
H3CA H 0.9337 0.5205 0.4807 0.055 Uiso 1 1 calc R . . . .
H3CB H 0.9731 0.5832 0.4572 0.055 Uiso 1 1 calc R . . . .
C4C C 0.8702(2) 0.60016(17) 0.46986(16) 0.0477(8) Uani 1 1 d D U . . .
H4CA H 0.8593 0.5923 0.4245 0.057 Uiso 1 1 calc R . . . .
H4CB H 0.8346 0.5804 0.4960 0.057 Uiso 1 1 calc R . . . .
C5C C 0.87054(19) 0.67196(16) 0.48180(15) 0.0443(7) Uani 1 1 d D U . . .
H5CA H 0.8251 0.6890 0.4743 0.053 Uiso 1 1 calc R . . . .
H5CB H 0.9010 0.6926 0.4509 0.053 Uiso 1 1 calc R . . . .
C6C C 0.89268(16) 0.68975(15) 0.54993(14) 0.0369(6) Uani 1 1 d D U . . .
H6CA H 0.8976 0.7366 0.5541 0.044 Uiso 1 1 calc R . . . .
H6CB H 0.8593 0.6749 0.5815 0.044 Uiso 1 1 calc R . . . .
C7C C 1.02922(14) 0.60818(15) 0.63273(15) 0.0374(6) Uani 1 1 d D U . . .
C8C C 1.00975(15) 0.72218(15) 0.65072(15) 0.0374(6) Uani 1 1 d D U . . .
H8CA H 1.0450 0.7153 0.6831 0.045 Uiso 1 1 calc R . . . .
H8CB H 1.0283 0.7499 0.6168 0.045 Uiso 1 1 calc R . . . .
O1D O 0.96195(13) 0.84835(11) 0.62297(13) 0.0493(6) Uani 1 1 d D U . . .
N1D N 0.95373(12) 0.75335(11) 0.67983(12) 0.0334(5) Uani 1 1 d D U . . .
N2D N 0.89968(14) 0.83923(12) 0.71591(13) 0.0394(5) Uani 1 1 d D U . . .
C1D C 0.93236(16) 0.73839(15) 0.74474(14) 0.0375(6) Uani 1 1 d D U . . .
H1D H 0.9684 0.7519 0.7748 0.045 Uiso 1 1 calc R . . . .
C2D C 0.87394(17) 0.78429(15) 0.75168(15) 0.0400(7) Uani 1 1 d D U . . .
H2D H 0.8345 0.7663 0.7286 0.048 Uiso 1 1 calc R . . . .
C3D C 0.8567(2) 0.7910(2) 0.82173(18) 0.0603(11) Uani 1 1 d D U . . .
H3DA H 0.8200 0.8221 0.8277 0.072 Uiso 1 1 calc R . . . .
H3DB H 0.8960 0.8057 0.8463 0.072 Uiso 1 1 calc R . . . .
C4D C 0.8349(3) 0.7240(2) 0.8438(2) 0.0675(13) Uani 1 1 d D U . . .
H4DA H 0.7936 0.7117 0.8210 0.081 Uiso 1 1 calc R . . . .
H4DB H 0.8247 0.7252 0.8899 0.081 Uiso 1 1 calc R . . . .
C5D C 0.8891(2) 0.6728(2) 0.83147(19) 0.0615(11) Uani 1 1 d D U . . .
H5DA H 0.9282 0.6817 0.8589 0.074 Uiso 1 1 calc R . . . .
H5DB H 0.8713 0.6303 0.8435 0.074 Uiso 1 1 calc R . . . .
C6D C 0.91190(18) 0.67081(16) 0.76115(16) 0.0448(7) Uani 1 1 d D U . . .
H6DA H 0.9500 0.6412 0.7559 0.054 Uiso 1 1 calc R . . . .
H6DB H 0.8750 0.6565 0.7332 0.054 Uiso 1 1 calc R . . . .
C7D C 0.94072(15) 0.81702(14) 0.66785(15) 0.0365(6) Uani 1 1 d D U . . .
C8D C 0.86434(17) 0.89889(14) 0.70784(17) 0.0407(7) Uani 1 1 d D U . . .
H8DA H 0.8910 0.9266 0.6793 0.049 Uiso 1 1 calc R . . . .
H8DB H 0.8619 0.9204 0.7498 0.049 Uiso 1 1 calc R . . . .
O1E O 0.74333(13) 0.90166(12) 0.77978(12) 0.0467(5) Uani 1 1 d D U . . .
N1E N 0.68991(13) 0.86596(12) 0.68893(14) 0.0400(6) Uani 1 1 d D U . . .
N2E N 0.79720(13) 0.89456(12) 0.68215(13) 0.0385(5) Uani 1 1 d D U . . .
C1E C 0.70576(18) 0.87066(15) 0.62113(16) 0.0435(7) Uani 1 1 d D U . . .
H1E H 0.6961 0.9153 0.6070 0.052 Uiso 1 1 calc R . . . .
C2E C 0.78084(17) 0.86193(15) 0.62233(15) 0.0400(7) Uani 1 1 d D U . . .
H2E H 0.7909 0.8154 0.6273 0.048 Uiso 1 1 calc R . . . .
C3E C 0.8107(2) 0.88488(19) 0.56030(17) 0.0533(9) Uani 1 1 d D U . . .
H3EA H 0.8598 0.8788 0.5604 0.064 Uiso 1 1 calc R . . . .
H3EB H 0.8010 0.9308 0.5538 0.064 Uiso 1 1 calc R . . . .
C4E C 0.7785(3) 0.8447(2) 0.50743(19) 0.0671(12) Uani 1 1 d D U . . .
H4EA H 0.7934 0.8613 0.4656 0.081 Uiso 1 1 calc R . . . .
H4EB H 0.7947 0.8002 0.5112 0.081 Uiso 1 1 calc R . . . .
C5E C 0.7021(3) 0.8441(2) 0.5086(2) 0.0684(12) Uani 1 1 d D U . . .
H5EA H 0.6856 0.8134 0.4763 0.082 Uiso 1 1 calc R . . . .
H5EB H 0.6854 0.8870 0.4968 0.082 Uiso 1 1 calc R . . . .
C6E C 0.6736(2) 0.82565(19) 0.57444(18) 0.0539(9) Uani 1 1 d D U . . .
H6EA H 0.6245 0.8306 0.5750 0.065 Uiso 1 1 calc R . . . .
H6EB H 0.6848 0.7808 0.5849 0.065 Uiso 1 1 calc R . . . .
C7E C 0.74340(16) 0.88821(13) 0.72348(16) 0.0384(6) Uani 1 1 d D U . . .
C8E C 0.62269(17) 0.87398(15) 0.7129(2) 0.0472(8) Uani 1 1 d D U . . .
H8EA H 0.6245 0.8942 0.7556 0.057 Uiso 1 1 calc R . . . .
H8EB H 0.5977 0.9029 0.6842 0.057 Uiso 1 1 calc R . . . .
O1F O 0.50483(12) 0.83805(11) 0.64432(14) 0.0500(6) Uani 1 1 d D U . . .
N1F N 0.58783(13) 0.81402(13) 0.71763(14) 0.0413(6) Uani 1 1 d D U . . .
N2F N 0.49504(13) 0.75549(13) 0.71761(14) 0.0399(6) Uani 1 1 d D U . . .
C1F C 0.58864(16) 0.77683(15) 0.77670(16) 0.0417(7) Uani 1 1 d D U . . .
H1F H 0.5665 0.8027 0.8108 0.050 Uiso 1 1 calc R . . . .
C2F C 0.54231(15) 0.72230(16) 0.75890(14) 0.0386(6) Uani 1 1 d D U . . .
H2F H 0.5679 0.6909 0.7325 0.046 Uiso 1 1 calc R . . . .
C3F C 0.51876(19) 0.6889(2) 0.81902(17) 0.0516(8) Uani 1 1 d D U . . .
H3FA H 0.4876 0.6537 0.8084 0.062 Uiso 1 1 calc R . . . .
H3FB H 0.4957 0.7193 0.8476 0.062 Uiso 1 1 calc R . . . .
C4F C 0.5821(2) 0.6625(2) 0.85103(17) 0.0544(9) Uani 1 1 d D U . . .
H4FA H 0.5697 0.6429 0.8923 0.065 Uiso 1 1 calc R . . . .
H4FB H 0.6011 0.6284 0.8237 0.065 Uiso 1 1 calc R . . . .
C5F C 0.6358(2) 0.71302(19) 0.86285(17) 0.0515(8) Uani 1 1 d D U . . .
H5FA H 0.6765 0.6917 0.8791 0.062 Uiso 1 1 calc R . . . .
H5FB H 0.6199 0.7428 0.8962 0.062 Uiso 1 1 calc R . . . .
C6F C 0.65372(17) 0.75146(17) 0.80293(17) 0.0443(7) Uani 1 1 d D U . . .
H6FA H 0.6841 0.7871 0.8138 0.053 Uiso 1 1 calc R . . . .
H6FB H 0.6760 0.7238 0.7711 0.053 Uiso 1 1 calc R . . . .
C7F C 0.52692(15) 0.80576(15) 0.68827(17) 0.0408(7) Uani 1 1 d D U . . .
C8F C 0.43887(15) 0.72480(16) 0.68649(17) 0.0408(6) Uani 1 1 d D U . . .
H8FA H 0.4048 0.7150 0.7192 0.049 Uiso 1 1 calc R . . . .
H8FB H 0.4188 0.7556 0.6562 0.049 Uiso 1 1 calc R . . . .
O1G O 0.41332(11) 0.59775(12) 0.72966(11) 0.0429(5) Uani 1 1 d D U . . .
N1G N 0.47778(12) 0.56254(12) 0.64535(12) 0.0335(5) Uani 1 1 d D U . . .
N2G N 0.45397(12) 0.66647(12) 0.65218(13) 0.0364(5) Uani 1 1 d D U . . .
C1G C 0.49825(14) 0.59127(13) 0.58484(13) 0.0331(6) Uani 1 1 d D U . . .
H1G H 0.4598 0.5894 0.5545 0.040 Uiso 1 1 calc R . . . .
C2G C 0.50826(14) 0.66000(14) 0.60540(14) 0.0338(6) Uani 1 1 d D U . . .
H2G H 0.5517 0.6629 0.6287 0.041 Uiso 1 1 calc R . . . .
C3G C 0.51196(17) 0.70322(15) 0.54723(16) 0.0408(7) Uani 1 1 d D U . . .
H3GA H 0.5168 0.7485 0.5602 0.049 Uiso 1 1 calc R . . . .
H3GB H 0.4712 0.6989 0.5209 0.049 Uiso 1 1 calc R . . . .
C4G C 0.57375(18) 0.68076(16) 0.51000(16) 0.0435(7) Uani 1 1 d D U . . .
H4GA H 0.5776 0.7062 0.4704 0.052 Uiso 1 1 calc R . . . .
H4GB H 0.6141 0.6889 0.5360 0.052 Uiso 1 1 calc R . . . .
C5G C 0.57124(18) 0.60978(15) 0.49265(15) 0.0426(7) Uani 1 1 d D U . . .
H5GA H 0.6137 0.5977 0.4717 0.051 Uiso 1 1 calc R . . . .
H5GB H 0.5347 0.6027 0.4616 0.051 Uiso 1 1 calc R . . . .
C6G C 0.55997(16) 0.56614(14) 0.55129(14) 0.0363(6) Uani 1 1 d D U . . .
H6GA H 0.5531 0.5213 0.5376 0.044 Uiso 1 1 calc R . . . .
H6GB H 0.5991 0.5678 0.5801 0.044 Uiso 1 1 calc R . . . .
C7G C 0.44528(13) 0.60793(15) 0.68110(14) 0.0353(6) Uani 1 1 d D U . . .
C8G C 0.46185(15) 0.49578(14) 0.65204(16) 0.0368(6) Uani 1 1 d D U . . .
H8GA H 0.4373 0.4811 0.6138 0.044 Uiso 1 1 calc R . . . .
H8GB H 0.4325 0.4898 0.6896 0.044 Uiso 1 1 calc R . . . .
O1H O 0.49864(12) 0.38690(12) 0.57826(12) 0.0472(5) Uani 1 1 d D U . . .
N1H N 0.52150(12) 0.45786(12) 0.65974(12) 0.0341(5) Uani 1 1 d D U . . .
N2H N 0.58179(13) 0.36895(12) 0.65421(13) 0.0363(5) Uani 1 1 d D U . . .
C1H C 0.55682(15) 0.45239(15) 0.72055(13) 0.0352(6) Uani 1 1 d D U . . .
H1H H 0.5284 0.4271 0.7506 0.042 Uiso 1 1 calc R . . . .
C2H C 0.61524(14) 0.41096(14) 0.69986(13) 0.0323(5) Uani 1 1 d D U . . .
H2H H 0.6476 0.4384 0.6760 0.039 Uiso 1 1 calc R . . . .
C3H C 0.65041(16) 0.38381(17) 0.75754(14) 0.0416(7) Uani 1 1 d D U . . .
H3HA H 0.6881 0.3562 0.7444 0.050 Uiso 1 1 calc R . . . .
H3HB H 0.6191 0.3582 0.7837 0.050 Uiso 1 1 calc R . . . .
C4H C 0.67597(17) 0.44164(19) 0.79545(15) 0.0465(8) Uani 1 1 d D U . . .
H4HA H 0.6978 0.4264 0.8350 0.056 Uiso 1 1 calc R . . . .
H4HB H 0.7100 0.4644 0.7698 0.056 Uiso 1 1 calc R . . . .
C5H C 0.62030(19) 0.4884(2) 0.81311(15) 0.0522(9) Uani 1 1 d D U . . .
H5HA H 0.6401 0.5258 0.8351 0.063 Uiso 1 1 calc R . . . .
H5HB H 0.5893 0.4673 0.8433 0.063 Uiso 1 1 calc R . . . .
C6H C 0.58073(16) 0.51161(17) 0.75469(14) 0.0406(7) Uani 1 1 d D U . . .
H6HA H 0.5423 0.5381 0.7682 0.049 Uiso 1 1 calc R . . . .
H6HB H 0.6096 0.5375 0.7264 0.049 Uiso 1 1 calc R . . . .
C7H C 0.53097(15) 0.40306(14) 0.62588(14) 0.0359(6) Uani 1 1 d D U . . .
C8H C 0.61446(17) 0.31634(14) 0.62171(17) 0.0405(6) Uani 1 1 d D U . . .
H8HA H 0.6236 0.2823 0.6533 0.049 Uiso 1 1 calc R . . . .
H8HB H 0.5831 0.2986 0.5898 0.049 Uiso 1 1 calc R . . . .
N1T N 0.23299(12) 0.60395(11) 0.76982(11) 0.0327(5) Uani 1 1 d D U . . .
C1T C 0.17223(16) 0.62061(15) 0.80910(16) 0.0404(6) Uani 1 1 d D U . . .
H1TA H 0.1358 0.6326 0.7796 0.048 Uiso 1 1 calc R . . . .
H1TB H 0.1829 0.6588 0.8351 0.048 Uiso 1 1 calc R . . . .
C2T C 0.14645(17) 0.56909(16) 0.85321(17) 0.0444(7) Uani 1 1 d D U . . .
H2TA H 0.1770 0.5649 0.8901 0.053 Uiso 1 1 calc R . . . .
H2TB H 0.1458 0.5277 0.8303 0.053 Uiso 1 1 calc R . . . .
C3T C 0.07609(17) 0.58449(18) 0.87711(17) 0.0462(7) Uani 1 1 d D U . . .
H3TA H 0.0755 0.6286 0.8941 0.055 Uiso 1 1 calc R . . . .
H3TB H 0.0446 0.5826 0.8408 0.055 Uiso 1 1 calc R . . . .
C4T C 0.0528(2) 0.5392(2) 0.92826(19) 0.0612(10) Uani 1 1 d D U . . .
H4TA H 0.0550 0.4953 0.9123 0.092 Uiso 1 1 calc GR . . . .
H4TB H 0.0067 0.5495 0.9400 0.092 Uiso 1 1 calc GR . . . .
H4TC H 0.0816 0.5435 0.9658 0.092 Uiso 1 1 calc GR . . . .
C5T C 0.21384(15) 0.55644(14) 0.71789(14) 0.0356(6) Uani 1 1 d D U . . .
H5TA H 0.2005 0.5160 0.7388 0.043 Uiso 1 1 calc R . . . .
H5TB H 0.1740 0.5733 0.6955 0.043 Uiso 1 1 calc R . . . .
C6T C 0.26673(15) 0.54110(15) 0.66809(14) 0.0371(6) Uani 1 1 d D U . . .
H6TA H 0.2868 0.5813 0.6522 0.045 Uiso 1 1 calc R . . . .
H6TB H 0.3026 0.5151 0.6877 0.045 Uiso 1 1 calc R . . . .
C7T C 0.23616(18) 0.50475(16) 0.61304(15) 0.0428(7) Uani 1 1 d D U . . .
H7TA H 0.2055 0.5334 0.5896 0.051 Uiso 1 1 calc R . . . .
H7TB H 0.2095 0.4687 0.6301 0.051 Uiso 1 1 calc R . . . .
C8T C 0.2879(2) 0.4789(2) 0.56714(18) 0.0528(8) Uani 1 1 d D U . . .
H8TA H 0.3167 0.5138 0.5527 0.079 Uiso 1 1 calc GR . . . .
H8TB H 0.2654 0.4596 0.5303 0.079 Uiso 1 1 calc GR . . . .
H8TC H 0.3150 0.4465 0.5887 0.079 Uiso 1 1 calc GR . . . .
C9T C 0.26207(15) 0.66421(14) 0.74141(16) 0.0383(6) Uani 1 1 d D U . . .
H9TA H 0.2736 0.6937 0.7766 0.046 Uiso 1 1 calc R . . . .
H9TB H 0.3041 0.6530 0.7192 0.046 Uiso 1 1 calc R . . . .
C10T C 0.21771(17) 0.69912(15) 0.69529(18) 0.0450(7) Uani 1 1 d D U . . .
H10A H 0.2014 0.6686 0.6627 0.054 Uiso 1 1 calc R . . . .
H10B H 0.1784 0.7159 0.7185 0.054 Uiso 1 1 calc R . . . .
C11T C 0.25208(19) 0.75288(18) 0.66283(18) 0.0504(8) Uani 1 1 d D U . . .
H11A H 0.2876 0.7351 0.6352 0.061 Uiso 1 1 calc R . . . .
H11B H 0.2741 0.7796 0.6956 0.061 Uiso 1 1 calc R . . . .
C12T C 0.2081(2) 0.79517(17) 0.6228(2) 0.0559(9) Uani 1 1 d D U . . .
H12A H 0.1889 0.7702 0.5878 0.084 Uiso 1 1 calc GR . . . .
H12B H 0.2346 0.8304 0.6053 0.084 Uiso 1 1 calc GR . . . .
H12C H 0.1721 0.8126 0.6493 0.084 Uiso 1 1 calc GR . . . .
C13T C 0.28693(16) 0.57174(15) 0.81083(15) 0.0386(6) Uani 1 1 d D U . . .
H13A H 0.2683 0.5316 0.8284 0.046 Uiso 1 1 calc R . . . .
H13B H 0.3249 0.5601 0.7829 0.046 Uiso 1 1 calc R . . . .
C14T C 0.31350(18) 0.6116(2) 0.86588(17) 0.0507(8) Uani 1 1 d D U . . .
H14A H 0.3421 0.6463 0.8488 0.061 Uiso 1 1 calc R . . . .
H14B H 0.2756 0.6316 0.8887 0.061 Uiso 1 1 calc R . . . .
C15T C 0.3532(3) 0.5720(3) 0.9119(2) 0.0777(15) Uani 1 1 d D U . . .
H15A H 0.3666 0.6004 0.9474 0.093 Uiso 1 1 calc R . . . .
H15B H 0.3226 0.5396 0.9299 0.093 Uiso 1 1 calc R . . . .
C16T C 0.4143(3) 0.5378(3) 0.8902(3) 0.0759(13) Uani 1 1 d D U . . .
H16A H 0.4046 0.5147 0.8506 0.114 Uiso 1 1 calc GR . . . .
H16B H 0.4283 0.5073 0.9231 0.114 Uiso 1 1 calc GR . . . .
H16C H 0.4501 0.5687 0.8826 0.114 Uiso 1 1 calc GR . . . .
O1S O 0.3093(2) 0.3170(3) 0.46318(19) 0.1084(17) Uani 1 1 d D U . . .
H1S H 0.3481 0.3082 0.4755 0.163 Uiso 1 1 calc GR . . . .
C1S C 0.2643(3) 0.3047(2) 0.5120(2) 0.0719(12) Uani 1 1 d D U . . .
H1SA H 0.2780 0.2662 0.5350 0.108 Uiso 1 1 calc GR . . . .
H1SB H 0.2197 0.2984 0.4940 0.108 Uiso 1 1 calc GR . . . .
H1SC H 0.2635 0.3411 0.5415 0.108 Uiso 1 1 calc GR . . . .
O2SB O 0.4389(2) 0.29951(17) 0.49991(18) 0.0429(11) Uani 0.601(6) 1 d D U P A 1
H2SB H 0.4546 0.3251 0.5269 0.064 Uiso 0.601(6) 1 calc GR . P A 1
C2SB C 0.4900(5) 0.2547(5) 0.4810(5) 0.092(2) Uani 0.601(6) 1 d D U P A 1
H2SA H 0.4797 0.2378 0.4386 0.137 Uiso 0.601(6) 1 calc GR . P A 1
H2SC H 0.4918 0.2195 0.5118 0.137 Uiso 0.601(6) 1 calc GR . P A 1
H2SD H 0.5334 0.2764 0.4800 0.137 Uiso 0.601(6) 1 calc GR . P A 1
O2SA O 0.5217(3) 0.1983(2) 0.5229(2) 0.0355(14) Uani 0.399(6) 1 d D U P A 2
H2SE H 0.4868 0.1842 0.5058 0.053 Uiso 0.399(6) 1 calc GR . P A 2
C2SA C 0.5708(5) 0.2061(4) 0.4769(5) 0.057(2) Uani 0.399(6) 1 d D U P A 2
H2SF H 0.5952 0.2459 0.4849 0.086 Uiso 0.399(6) 1 calc GR . P A 2
H2SG H 0.5500 0.2080 0.4346 0.086 Uiso 0.399(6) 1 calc GR . P A 2
H2SH H 0.6018 0.1700 0.4785 0.086 Uiso 0.399(6) 1 calc GR . P A 2
F1B F 0.7532(18) 0.6775(14) 0.664(2) 0.103(5) Uani 0.162(7) 1 d D U P B 2
F2B F 0.8036(13) 0.583(2) 0.663(2) 0.093(5) Uani 0.162(7) 1 d D U P B 2
F3B F 0.7371(15) 0.6084(17) 0.7432(12) 0.099(5) Uani 0.162(7) 1 d D U P B 2
F4B F 0.6915(12) 0.5892(17) 0.6492(14) 0.113(4) Uani 0.162(7) 1 d D U P B 2
B1B B 0.7457(11) 0.6151(14) 0.6792(13) 0.100(4) Uani 0.162(7) 1 d D U P B 2
F1D F 0.7123(15) 0.5422(11) 0.6331(13) 0.098(5) Uani 0.234(8) 1 d D U P C 4
F2D F 0.7371(10) 0.6477(10) 0.6141(12) 0.118(4) Uani 0.234(8) 1 d D U P C 4
F3D F 0.8117(9) 0.5804(14) 0.6549(13) 0.087(4) Uani 0.234(8) 1 d D U P C 4
F4D F 0.7223(11) 0.6113(12) 0.7128(11) 0.117(4) Uani 0.234(8) 1 d D U P C 4
B1D B 0.7442(10) 0.5956(10) 0.6522(11) 0.097(3) Uani 0.234(8) 1 d D U P C 4
F1C F 0.6910(10) 0.6364(10) 0.6647(12) 0.113(4) Uani 0.251(8) 1 d D U P D 3
F2C F 0.7991(10) 0.5938(14) 0.6424(12) 0.117(4) Uani 0.251(8) 1 d D U P D 3
F3C F 0.7515(10) 0.5870(11) 0.7340(8) 0.108(4) Uani 0.251(8) 1 d D U P D 3
F4C F 0.7113(13) 0.5348(9) 0.6466(10) 0.088(4) Uani 0.251(8) 1 d D U P D 3
B1C B 0.7379(9) 0.5902(10) 0.6699(10) 0.100(3) Uani 0.251(8) 1 d D U P D 3
F1A F 0.7667(6) 0.6815(7) 0.6634(9) 0.093(3) Uani 0.353(7) 1 d D U P E 1
F2A F 0.7320(5) 0.6186(7) 0.5814(5) 0.107(3) Uani 0.353(7) 1 d D U P E 1
F3A F 0.7692(9) 0.5790(8) 0.6671(9) 0.138(3) Uani 0.353(7) 1 d D U P E 1
F4A F 0.6688(4) 0.6283(6) 0.6712(6) 0.084(3) Uani 0.353(7) 1 d D U P E 1
B1A B 0.7312(6) 0.6294(8) 0.6470(7) 0.097(3) Uani 0.353(7) 1 d D U P E 1

loop_
_atom_site_aniso_label
_atom_site_aniso_U_11
_atom_site_aniso_U_22
_atom_site_aniso_U_33
_atom_site_aniso_U_23
_atom_site_aniso_U_13
_atom_site_aniso_U_12
O1A 0.0524(13) 0.0306(10) 0.0477(12) 0.0089(9) -0.0014(10) 0.0029(9)
N2A 0.0465(13) 0.0265(11) 0.0345(12) 0.0022(9) -0.0011(10) -0.0025(10)
N1A 0.0441(13) 0.0283(11) 0.0400(13) 0.0014(10) -0.0005(11) -0.0004(10)
C2A 0.0473(15) 0.0267(12) 0.0278(12) 0.0001(10) 0.0001(11) -0.0036(11)
C1A 0.0516(17) 0.0309(13) 0.0331(13) -0.0031(11) 0.0022(12) -0.0024(12)
C6A 0.0524(18) 0.0359(15) 0.0432(16) 0.0045(12) 0.0072(14) -0.0042(13)
C5A 0.068(2) 0.0421(17) 0.0320(14) 0.0044(12) 0.0073(14) -0.0017(15)
C4A 0.066(2) 0.0420(17) 0.0306(14) 0.0066(12) -0.0011(14) -0.0016(15)
C3A 0.0557(18) 0.0429(16) 0.0318(14) 0.0008(12) -0.0050(13) -0.0030(14)
C7A 0.0489(16) 0.0211(11) 0.0382(14) 0.0005(10) 0.0021(12) -0.0009(11)
C8A 0.0455(16) 0.0305(14) 0.0523(18) -0.0025(13) 0.0027(14) 0.0029(12)
O1B 0.0547(14) 0.0376(11) 0.0547(14) -0.0111(10) 0.0148(11) 0.0042(10)
N1B 0.0414(13) 0.0319(12) 0.0474(14) -0.0016(11) 0.0012(11) 0.0021(10)
N2B 0.0373(13) 0.0342(12) 0.0546(15) -0.0005(11) 0.0041(12) 0.0041(10)
C1B 0.0402(15) 0.0322(13) 0.0483(16) 0.0059(12) -0.0037(13) 0.0019(12)
C2B 0.0363(14) 0.0365(14) 0.0432(15) 0.0036(12) -0.0011(12) 0.0037(12)
C3B 0.0497(19) 0.054(2) 0.054(2) 0.0064(16) -0.0124(16) -0.0085(15)
C4B 0.069(2) 0.066(2) 0.0403(17) 0.0028(16) -0.0082(16) -0.022(2)
C5B 0.063(2) 0.057(2) 0.0425(17) 0.0084(15) -0.0054(16) -0.0152(18)
C6B 0.0468(17) 0.0459(17) 0.0401(16) 0.0072(13) -0.0008(13) -0.0071(14)
C7B 0.0404(15) 0.0277(13) 0.0523(17) -0.0029(12) 0.0069(13) 0.0056(11)
C8B 0.0353(15) 0.0388(15) 0.061(2) -0.0034(14) 0.0087(14) 0.0054(12)
O1C 0.0333(11) 0.0467(12) 0.0639(15) -0.0018(11) -0.0104(10) 0.0040(9)
N1C 0.0335(11) 0.0339(12) 0.0352(12) -0.0034(10) 0.0005(9) 0.0018(9)
N2C 0.0377(13) 0.0345(12) 0.0437(13) -0.0036(11) 0.0050(11) 0.0030(10)
C1C 0.0364(14) 0.0332(14) 0.0309(13) -0.0033(10) 0.0035(11) -0.0014(11)
C2C 0.0383(14) 0.0322(14) 0.0341(13) -0.0010(11) 0.0045(11) -0.0011(11)
C3C 0.063(2) 0.0396(15) 0.0340(15) -0.0071(12) 0.0039(14) -0.0043(14)
C4C 0.063(2) 0.0452(17) 0.0352(15) -0.0054(13) -0.0065(14) -0.0058(15)
C5C 0.0545(18) 0.0439(16) 0.0344(14) 0.0020(13) -0.0057(13) -0.0048(14)
C6C 0.0413(15) 0.0340(14) 0.0355(14) -0.0016(11) -0.0011(12) -0.0016(12)
C7C 0.0284(12) 0.0384(14) 0.0454(15) -0.0005(12) 0.0040(11) 0.0006(11)
C8C 0.0322(13) 0.0383(15) 0.0417(15) -0.0068(12) 0.0036(12) -0.0024(11)
O1D 0.0526(13) 0.0371(11) 0.0582(14) 0.0055(10) 0.0168(12) -0.0066(10)
N1D 0.0367(12) 0.0315(11) 0.0320(11) -0.0020(9) 0.0018(10) -0.0003(9)
N2D 0.0402(13) 0.0333(12) 0.0447(13) -0.0036(10) 0.0037(11) 0.0006(10)
C1D 0.0407(15) 0.0414(15) 0.0305(13) -0.0005(11) 0.0028(11) 0.0067(12)
C2D 0.0439(16) 0.0419(15) 0.0342(14) 0.0044(12) 0.0068(12) 0.0094(13)
C3D 0.075(3) 0.066(2) 0.0397(17) 0.0048(16) 0.0171(18) 0.031(2)
C4D 0.081(3) 0.072(3) 0.050(2) 0.0226(19) 0.027(2) 0.034(2)
C5D 0.076(3) 0.064(2) 0.0440(19) 0.0214(17) 0.0179(18) 0.026(2)
C6D 0.0505(17) 0.0445(17) 0.0396(16) 0.0116(13) 0.0074(13) 0.0121(14)
C7D 0.0361(13) 0.0327(13) 0.0407(14) -0.0034(11) 0.0035(12) -0.0059(11)
C8D 0.0415(15) 0.0294(13) 0.0511(17) -0.0055(12) -0.0026(13) -0.0009(12)
O1E 0.0468(12) 0.0433(12) 0.0501(13) -0.0173(10) 0.0018(10) -0.0017(10)
N1E 0.0398(13) 0.0327(12) 0.0474(14) -0.0052(10) -0.0025(11) -0.0027(10)
N2E 0.0401(13) 0.0307(12) 0.0447(13) -0.0037(10) -0.0020(11) -0.0024(10)
C1E 0.0521(18) 0.0318(14) 0.0467(17) 0.0022(12) -0.0075(14) -0.0029(13)
C2E 0.0505(17) 0.0310(13) 0.0384(15) 0.0031(12) -0.0042(13) -0.0027(12)
C3E 0.068(2) 0.0488(19) 0.0430(17) 0.0092(15) 0.0006(16) -0.0040(17)
C4E 0.100(3) 0.064(2) 0.0377(18) 0.0049(17) -0.0044(19) 0.000(2)
C5E 0.095(3) 0.068(3) 0.0423(19) 0.0047(18) -0.018(2) -0.007(2)
C6E 0.069(2) 0.0459(18) 0.0468(18) -0.0007(15) -0.0175(17) -0.0113(17)
C7E 0.0403(15) 0.0252(12) 0.0498(16) -0.0067(12) -0.0017(13) 0.0004(11)
C8E 0.0412(16) 0.0323(14) 0.068(2) -0.0091(14) -0.0032(15) 0.0026(12)
O1F 0.0423(12) 0.0367(11) 0.0710(16) 0.0051(11) -0.0115(11) 0.0056(9)
N1F 0.0356(12) 0.0355(12) 0.0529(15) -0.0036(11) -0.0044(11) -0.0009(10)
N2F 0.0315(12) 0.0394(13) 0.0488(14) -0.0028(11) -0.0028(11) 0.0014(10)
C1F 0.0383(15) 0.0407(15) 0.0460(16) -0.0085(13) -0.0012(13) 0.0031(12)
C2F 0.0362(14) 0.0443(16) 0.0352(14) -0.0030(12) -0.0016(11) 0.0006(12)
C3F 0.0510(18) 0.062(2) 0.0417(17) 0.0001(16) -0.0005(14) -0.0104(16)
C4F 0.066(2) 0.059(2) 0.0386(16) 0.0036(15) -0.0113(16) -0.0099(18)
C5F 0.056(2) 0.058(2) 0.0403(17) -0.0081(15) -0.0132(15) -0.0030(16)
C6F 0.0381(15) 0.0474(17) 0.0474(17) -0.0092(14) -0.0076(13) 0.0005(13)
C7F 0.0344(14) 0.0346(14) 0.0534(17) -0.0034(13) -0.0031(13) 0.0070(11)
C8F 0.0299(13) 0.0417(15) 0.0508(17) -0.0029(13) -0.0024(13) 0.0032(12)
O1G 0.0298(10) 0.0535(13) 0.0455(12) 0.0044(10) 0.0030(9) -0.0032(9)
N1G 0.0306(11) 0.0346(12) 0.0354(12) 0.0060(10) -0.0032(9) -0.0025(9)
N2G 0.0308(11) 0.0379(12) 0.0406(12) 0.0008(10) -0.0018(10) 0.0011(9)
C1G 0.0333(13) 0.0333(13) 0.0328(13) 0.0059(11) -0.0077(11) -0.0010(11)
C2G 0.0314(13) 0.0336(13) 0.0364(13) 0.0046(11) -0.0042(11) 0.0030(11)
C3G 0.0465(17) 0.0347(15) 0.0411(16) 0.0076(12) -0.0024(13) 0.0046(12)
C4G 0.0506(18) 0.0395(16) 0.0404(15) 0.0127(13) 0.0042(13) 0.0013(13)
C5G 0.0548(18) 0.0394(16) 0.0337(14) 0.0096(12) 0.0013(13) 0.0045(13)
C6G 0.0416(14) 0.0333(13) 0.0341(13) 0.0061(11) -0.0023(12) 0.0008(12)
C7G 0.0231(11) 0.0438(15) 0.0392(14) 0.0041(12) -0.0064(10) -0.0004(11)
C8G 0.0304(13) 0.0355(14) 0.0446(15) 0.0073(12) -0.0073(12) -0.0045(11)
O1H 0.0471(12) 0.0410(12) 0.0536(13) 0.0002(10) -0.0164(11) -0.0092(10)
N1H 0.0331(11) 0.0351(12) 0.0341(12) 0.0085(9) -0.0075(9) -0.0019(9)
N2H 0.0383(12) 0.0314(11) 0.0391(12) 0.0075(10) -0.0029(10) -0.0035(10)
C1H 0.0349(13) 0.0426(15) 0.0281(12) 0.0112(11) 0.0002(11) 0.0030(12)
C2H 0.0337(13) 0.0370(13) 0.0262(12) 0.0071(10) -0.0014(10) 0.0002(11)
C3H 0.0404(15) 0.0526(18) 0.0317(14) 0.0146(13) -0.0006(12) 0.0084(13)
C4H 0.0440(16) 0.069(2) 0.0266(13) 0.0021(14) -0.0061(12) 0.0153(16)
C5H 0.0526(19) 0.078(2) 0.0261(14) -0.0020(15) -0.0056(13) 0.0239(18)
C6H 0.0398(15) 0.0517(17) 0.0304(13) -0.0031(12) -0.0066(12) 0.0113(13)
C7H 0.0356(13) 0.0333(13) 0.0387(14) 0.0096(11) -0.0055(11) -0.0103(11)
C8H 0.0483(16) 0.0274(13) 0.0460(16) 0.0061(12) -0.0033(13) -0.0067(12)
N1T 0.0330(11) 0.0303(11) 0.0349(11) -0.0060(9) 0.0037(9) -0.0050(9)
C1T 0.0373(14) 0.0388(15) 0.0451(16) -0.0060(13) 0.0057(13) 0.0020(12)
C2T 0.0424(16) 0.0436(16) 0.0472(17) -0.0052(14) 0.0115(14) 0.0001(13)
C3T 0.0388(16) 0.058(2) 0.0415(16) -0.0067(15) 0.0082(13) 0.0016(14)
C4T 0.057(2) 0.080(3) 0.0467(19) -0.0028(19) 0.0170(17) -0.008(2)
C5T 0.0374(14) 0.0326(13) 0.0368(14) -0.0052(11) -0.0011(11) -0.0008(11)
C6T 0.0361(14) 0.0375(14) 0.0378(14) -0.0006(12) 0.0005(12) -0.0035(11)
C7T 0.0540(18) 0.0406(15) 0.0336(14) 0.0002(12) -0.0081(13) 0.0069(14)
C8T 0.064(2) 0.054(2) 0.0407(17) -0.0075(15) -0.0025(16) 0.0009(17)
C9T 0.0346(14) 0.0317(13) 0.0486(16) -0.0047(12) 0.0012(12) -0.0028(11)
C10T 0.0457(17) 0.0335(14) 0.0558(19) 0.0010(13) -0.0007(15) 0.0052(13)
C11T 0.0519(19) 0.0475(18) 0.0519(18) 0.0022(15) -0.0049(16) -0.0107(15)
C12T 0.074(2) 0.0349(16) 0.059(2) 0.0026(15) 0.0072(19) 0.0092(16)
C13T 0.0374(14) 0.0361(14) 0.0424(15) -0.0022(12) 0.0008(12) 0.0015(12)
C14T 0.0440(17) 0.060(2) 0.0478(18) -0.0093(16) -0.0009(14) 0.0074(16)
C15T 0.068(3) 0.098(4) 0.067(3) -0.028(3) -0.028(2) 0.022(3)
C16T 0.072(3) 0.070(3) 0.086(3) 0.001(3) -0.014(3) 0.008(2)
O1S 0.076(2) 0.188(5) 0.061(2) 0.033(3) -0.0190(18) 0.001(3)
C1S 0.084(3) 0.059(2) 0.073(3) 0.020(2) -0.011(2) 0.003(2)
O2SB 0.053(2) 0.0355(18) 0.0403(19) -0.0064(14) -0.0289(16) -0.0152(15)
C2SB 0.099(5) 0.085(5) 0.090(5) -0.008(4) -0.006(4) -0.025(4)
O2SA 0.052(3) 0.028(2) 0.027(2) -0.0144(18) 0.015(2) -0.024(2)
C2SA 0.065(5) 0.035(4) 0.072(5) 0.000(4) 0.037(4) -0.015(4)
F1B 0.067(9) 0.121(7) 0.120(9) 0.000(7) 0.011(8) -0.014(7)
F2B 0.050(7) 0.116(8) 0.115(10) 0.017(8) 0.015(7) -0.033(6)
F3B 0.071(9) 0.116(10) 0.110(8) 0.006(7) 0.009(7) 0.004(8)
F4B 0.074(7) 0.135(8) 0.130(8) -0.001(7) 0.005(6) -0.026(7)
B1B 0.062(6) 0.121(7) 0.115(7) 0.004(6) 0.017(6) -0.020(6)
F1D 0.072(7) 0.114(8) 0.109(9) -0.008(7) 0.010(7) -0.014(6)
F2D 0.086(7) 0.125(7) 0.143(8) 0.013(6) 0.013(7) -0.009(6)
F3D 0.056(6) 0.101(8) 0.103(9) 0.030(7) 0.003(6) -0.015(6)
F4D 0.091(7) 0.126(8) 0.132(7) -0.013(7) 0.021(6) -0.008(7)
B1D 0.055(6) 0.116(6) 0.121(7) 0.008(6) 0.007(5) -0.013(5)
F1C 0.089(7) 0.122(7) 0.127(7) -0.012(6) 0.017(7) -0.007(6)
F2C 0.079(7) 0.136(9) 0.136(8) 0.019(7) 0.026(6) -0.025(6)
F3C 0.083(8) 0.128(10) 0.113(7) 0.003(6) 0.002(6) -0.014(7)
F4C 0.070(7) 0.097(7) 0.096(8) 0.007(6) 0.020(6) -0.027(6)
B1C 0.058(6) 0.120(6) 0.122(7) 0.002(6) 0.017(5) -0.019(5)
F1A 0.050(5) 0.118(6) 0.112(6) -0.001(5) 0.011(5) -0.025(4)
F2A 0.069(5) 0.153(8) 0.098(5) -0.015(5) 0.014(4) -0.020(5)
F3A 0.106(7) 0.145(6) 0.162(7) 0.013(6) 0.020(6) -0.010(6)
F4A 0.045(4) 0.108(6) 0.100(5) -0.022(4) 0.025(4) -0.039(4)
B1A 0.049(5) 0.127(6) 0.115(6) 0.002(6) 0.027(5) -0.029(5)

_geom_special_details            
;
 All esds (except the esd in the dihedral angle between two l.s. planes)
 are estimated using the full covariance matrix.  The cell esds are taken
 into account individually in the estimation of esds in distances, angles
 and torsion angles; correlations between esds in cell parameters are only
 used when they are defined by crystal symmetry.  An approximate (isotropic)
 treatment of cell esds is used for estimating esds involving l.s. planes.
;
loop_
_geom_bond_atom_site_label_1
_geom_bond_atom_site_label_2
_geom_bond_distance
_geom_bond_site_symmetry_2
_geom_bond_publ_flag
O1A C7A 1.226(4) . ?
N2A C2A 1.469(3) . ?
N2A C7A 1.383(4) . ?
N2A C8H 1.444(4) . ?
N1A C1A 1.457(4) . ?
N1A C7A 1.377(4) . ?
N1A C8A 1.443(4) . ?
C2A H2A 1.0000 . ?
C2A C1A 1.513(4) . ?
C2A C3A 1.525(4) . ?
C1A H1A 1.0000 . ?
C1A C6A 1.518(4) . ?
C6A H6AA 0.9900 . ?
C6A H6AB 0.9900 . ?
C6A C5A 1.540(5) . ?
C5A H5AA 0.9900 . ?
C5A H5AB 0.9900 . ?
C5A C4A 1.525(5) . ?
C4A H4AA 0.9900 . ?
C4A H4AB 0.9900 . ?
C4A C3A 1.537(5) . ?
C3A H3AA 0.9900 . ?
C3A H3AB 0.9900 . ?
C8A H8AA 0.9900 . ?
C8A H8AB 0.9900 . ?
C8A N1B 1.454(4) . ?
O1B C7B 1.227(4) . ?
N1B C1B 1.456(4) . ?
N1B C7B 1.373(4) . ?
N2B C2B 1.461(4) . ?
N2B C7B 1.393(4) . ?
N2B C8B 1.454(4) . ?
C1B H1B 1.0000 . ?
C1B C2B 1.521(4) . ?
C1B C6B 1.521(5) . ?
C2B H2B 1.0000 . ?
C2B C3B 1.516(5) . ?
C3B H3BA 0.9900 . ?
C3B H3BB 0.9900 . ?
C3B C4B 1.542(6) . ?
C4B H4BA 0.9900 . ?
C4B H4BB 0.9900 . ?
C4B C5B 1.529(5) . ?
C5B H5BA 0.9900 . ?
C5B H5BB 0.9900 . ?
C5B C6B 1.540(5) . ?
C6B H6BA 0.9900 . ?
C6B H6BB 0.9900 . ?
C8B H8BA 0.9900 . ?
C8B H8BB 0.9900 . ?
C8B N2C 1.444(4) . ?
O1C C7C 1.227(4) . ?
N1C C1C 1.466(4) . ?
N1C C7C 1.372(4) . ?
N1C C8C 1.442(4) . ?
N2C C2C 1.468(4) . ?
N2C C7C 1.381(4) . ?
C1C H1C 1.0000 . ?
C1C C2C 1.517(4) . ?
C1C C6C 1.512(4) . ?
C2C H2C 1.0000 . ?
C2C C3C 1.523(4) . ?
C3C H3CA 0.9900 . ?
C3C H3CB 0.9900 . ?
C3C C4C 1.545(5) . ?
C4C H4CA 0.9900 . ?
C4C H4CB 0.9900 . ?
C4C C5C 1.523(5) . ?
C5C H5CA 0.9900 . ?
C5C H5CB 0.9900 . ?
C5C C6C 1.542(4) . ?
C6C H6CA 0.9900 . ?
C6C H6CB 0.9900 . ?
C8C H8CA 0.9900 . ?
C8C H8CB 0.9900 . ?
C8C N1D 1.434(4) . ?
O1D C7D 1.223(4) . ?
N1D C1D 1.461(4) . ?
N1D C7D 1.381(4) . ?
N2D C2D 1.466(4) . ?
N2D C7D 1.381(4) . ?
N2D C8D 1.445(4) . ?
C1D H1D 1.0000 . ?
C1D C2D 1.521(4) . ?
C1D C6D 1.512(5) . ?
C2D H2D 1.0000 . ?
C2D C3D 1.516(4) . ?
C3D H3DA 0.9900 . ?
C3D H3DB 0.9900 . ?
C3D C4D 1.540(6) . ?
C4D H4DA 0.9900 . ?
C4D H4DB 0.9900 . ?
C4D C5D 1.547(5) . ?
C5D H5DA 0.9900 . ?
C5D H5DB 0.9900 . ?
C5D C6D 1.544(5) . ?
C6D H6DA 0.9900 . ?
C6D H6DB 0.9900 . ?
C8D H8DA 0.9900 . ?
C8D H8DB 0.9900 . ?
C8D N2E 1.452(4) . ?
O1E C7E 1.214(4) . ?
N1E C1E 1.460(4) . ?
N1E C7E 1.375(4) . ?
N1E C8E 1.447(4) . ?
N2E C2E 1.465(4) . ?
N2E C7E 1.389(4) . ?
C1E H1E 1.0000 . ?
C1E C2E 1.515(5) . ?
C1E C6E 1.504(5) . ?
C2E H2E 1.0000 . ?
C2E C3E 1.511(5) . ?
C3E H3EA 0.9900 . ?
C3E H3EB 0.9900 . ?
C3E C4E 1.534(6) . ?
C4E H4EA 0.9900 . ?
C4E H4EB 0.9900 . ?
C4E C5E 1.531(7) . ?
C5E H5EA 0.9900 . ?
C5E H5EB 0.9900 . ?
C5E C6E 1.542(6) . ?
C6E H6EA 0.9900 . ?
C6E H6EB 0.9900 . ?
C8E H8EA 0.9900 . ?
C8E H8EB 0.9900 . ?
C8E N1F 1.439(4) . ?
O1F C7F 1.225(4) . ?
N1F C1F 1.463(4) . ?
N1F C7F 1.378(4) . ?
N2F C2F 1.459(4) . ?
N2F C7F 1.376(4) . ?
N2F C8F 1.451(4) . ?
C1F H1F 1.0000 . ?
C1F C2F 1.517(4) . ?
C1F C6F 1.511(4) . ?
C2F H2F 1.0000 . ?
C2F C3F 1.517(5) . ?
C3F H3FA 0.9900 . ?
C3F H3FB 0.9900 . ?
C3F C4F 1.539(5) . ?
C4F H4FA 0.9900 . ?
C4F H4FB 0.9900 . ?
C4F C5F 1.528(5) . ?
C5F H5FA 0.9900 . ?
C5F H5FB 0.9900 . ?
C5F C6F 1.535(5) . ?
C6F H6FA 0.9900 . ?
C6F H6FB 0.9900 . ?
C8F H8FA 0.9900 . ?
C8F H8FB 0.9900 . ?
C8F N2G 1.449(4) . ?
O1G C7G 1.222(4) . ?
N1G C1G 1.463(4) . ?
N1G C7G 1.374(4) . ?
N1G C8G 1.440(4) . ?
N2G C2G 1.471(4) . ?
N2G C7G 1.378(4) . ?
C1G H1G 1.0000 . ?
C1G C2G 1.515(4) . ?
C1G C6G 1.517(4) . ?
C2G H2G 1.0000 . ?
C2G C3G 1.520(4) . ?
C3G H3GA 0.9900 . ?
C3G H3GB 0.9900 . ?
C3G C4G 1.537(5) . ?
C4G H4GA 0.9900 . ?
C4G H4GB 0.9900 . ?
C4G C5G 1.530(5) . ?
C5G H5GA 0.9900 . ?
C5G H5GB 0.9900 . ?
C5G C6G 1.548(4) . ?
C6G H6GA 0.9900 . ?
C6G H6GB 0.9900 . ?
C8G H8GA 0.9900 . ?
C8G H8GB 0.9900 . ?
C8G N1H 1.443(4) . ?
O1H C7H 1.237(4) . ?
N1H C1H 1.463(3) . ?
N1H C7H 1.362(4) . ?
N2H C2H 1.462(4) . ?
N2H C7H 1.378(4) . ?
N2H C8H 1.451(4) . ?
C1H H1H 1.0000 . ?
C1H C2H 1.520(4) . ?
C1H C6H 1.509(4) . ?
C2H H2H 1.0000 . ?
C2H C3H 1.511(4) . ?
C3H H3HA 0.9900 . ?
C3H H3HB 0.9900 . ?
C3H C4H 1.536(5) . ?
C4H H4HA 0.9900 . ?
C4H H4HB 0.9900 . ?
C4H C5H 1.529(5) . ?
C5H H5HA 0.9900 . ?
C5H H5HB 0.9900 . ?
C5H C6H 1.538(4) . ?
C6H H6HA 0.9900 . ?
C6H H6HB 0.9900 . ?
C8H H8HA 0.9900 . ?
C8H H8HB 0.9900 . ?
N1T C1T 1.511(4) . ?
N1T C5T 1.524(3) . ?
N1T C9T 1.512(4) . ?
N1T C13T 1.537(4) . ?
C1T H1TA 0.9900 . ?
C1T H1TB 0.9900 . ?
C1T C2T 1.512(4) . ?
C2T H2TA 0.9900 . ?
C2T H2TB 0.9900 . ?
C2T C3T 1.530(4) . ?
C3T H3TA 0.9900 . ?
C3T H3TB 0.9900 . ?
C3T C4T 1.505(5) . ?
C4T H4TA 0.9800 . ?
C4T H4TB 0.9800 . ?
C4T H4TC 0.9800 . ?
C5T H5TA 0.9900 . ?
C5T H5TB 0.9900 . ?
C5T C6T 1.522(4) . ?
C6T H6TA 0.9900 . ?
C6T H6TB 0.9900 . ?
C6T C7T 1.512(4) . ?
C7T H7TA 0.9900 . ?
C7T H7TB 0.9900 . ?
C7T C8T 1.514(5) . ?
C8T H8TA 0.9800 . ?
C8T H8TB 0.9800 . ?
C8T H8TC 0.9800 . ?
C9T H9TA 0.9900 . ?
C9T H9TB 0.9900 . ?
C9T C10T 1.503(4) . ?
C10T H10A 0.9900 . ?
C10T H10B 0.9900 . ?
C10T C11T 1.484(5) . ?
C11T H11A 0.9900 . ?
C11T H11B 0.9900 . ?
C11T C12T 1.504(5) . ?
C12T H12A 0.9800 . ?
C12T H12B 0.9800 . ?
C12T H12C 0.9800 . ?
C13T H13A 0.9900 . ?
C13T H13B 0.9900 . ?
C13T C14T 1.521(4) . ?
C14T H14A 0.9900 . ?
C14T H14B 0.9900 . ?
C14T C15T 1.500(6) . ?
C15T H15A 0.9900 . ?
C15T H15B 0.9900 . ?
C15T C16T 1.489(6) . ?
C16T H16A 0.9800 . ?
C16T H16B 0.9800 . ?
C16T H16C 0.9800 . ?
O1S H1S 0.8400 . ?
O1S C1S 1.388(6) . ?
C1S H1SA 0.9800 . ?
C1S H1SB 0.9800 . ?
C1S H1SC 0.9800 . ?
O2SB H2SB 0.8400 . ?
O2SB C2SB 1.443(9) . ?
C2SB H2SA 0.9800 . ?
C2SB H2SC 0.9800 . ?
C2SB H2SD 0.9800 . ?
O2SA H2SE 0.8400 . ?
O2SA C2SA 1.389(8) . ?
C2SA H2SF 0.9800 . ?
C2SA H2SG 0.9800 . ?
C2SA H2SH 0.9800 . ?
F1B B1B 1.353(14) . ?
F2B B1B 1.377(14) . ?
F3B B1B 1.361(14) . ?
F4B B1B 1.367(14) . ?
F1D B1D 1.348(13) . ?
F2D B1D 1.359(13) . ?
F3D B1D 1.390(13) . ?
F4D B1D 1.384(14) . ?
F1C B1C 1.351(13) . ?
F2C B1C 1.358(13) . ?
F3C B1C 1.374(14) . ?
F4C B1C 1.366(14) . ?
F1A B1A 1.347(12) . ?
F2A B1A 1.393(13) . ?
F3A B1A 1.368(13) . ?
F4A B1A 1.348(11) . ?

loop_
_geom_angle_atom_site_label_1
_geom_angle_atom_site_label_2
_geom_angle_atom_site_label_3
_geom_angle
_geom_angle_site_symmetry_1
_geom_angle_site_symmetry_3
_geom_angle_publ_flag
C7A N2A C2A 108.0(2) . . ?
C7A N2A C8H 120.8(2) . . ?
C8H N2A C2A 123.7(3) . . ?
C7A N1A C1A 108.7(3) . . ?
C7A N1A C8A 121.3(3) . . ?
C8A N1A C1A 121.1(3) . . ?
N2A C2A H2A 108.3 . . ?
N2A C2A C1A 100.8(2) . . ?
N2A C2A C3A 120.5(3) . . ?
C1A C2A H2A 108.3 . . ?
C1A C2A C3A 110.1(2) . . ?
C3A C2A H2A 108.3 . . ?
N1A C1A C2A 100.6(2) . . ?
N1A C1A H1A 108.3 . . ?
N1A C1A C6A 120.0(3) . . ?
C2A C1A H1A 108.3 . . ?
C2A C1A C6A 110.6(3) . . ?
C6A C1A H1A 108.3 . . ?
C1A C6A H6AA 110.5 . . ?
C1A C6A H6AB 110.5 . . ?
C1A C6A C5A 106.2(3) . . ?
H6AA C6A H6AB 108.7 . . ?
C5A C6A H6AA 110.5 . . ?
C5A C6A H6AB 110.5 . . ?
C6A C5A H5AA 109.0 . . ?
C6A C5A H5AB 109.0 . . ?
H5AA C5A H5AB 107.8 . . ?
C4A C5A C6A 113.0(3) . . ?
C4A C5A H5AA 109.0 . . ?
C4A C5A H5AB 109.0 . . ?
C5A C4A H4AA 108.8 . . ?
C5A C4A H4AB 108.8 . . ?
C5A C4A C3A 113.9(3) . . ?
H4AA C4A H4AB 107.7 . . ?
C3A C4A H4AA 108.8 . . ?
C3A C4A H4AB 108.8 . . ?
C2A C3A C4A 105.9(3) . . ?
C2A C3A H3AA 110.6 . . ?
C2A C3A H3AB 110.6 . . ?
C4A C3A H3AA 110.6 . . ?
C4A C3A H3AB 110.6 . . ?
H3AA C3A H3AB 108.7 . . ?
O1A C7A N2A 125.8(3) . . ?
O1A C7A N1A 126.1(3) . . ?
N1A C7A N2A 108.1(2) . . ?
N1A C8A H8AA 109.4 . . ?
N1A C8A H8AB 109.4 . . ?
N1A C8A N1B 111.0(3) . . ?
H8AA C8A H8AB 108.0 . . ?
N1B C8A H8AA 109.4 . . ?
N1B C8A H8AB 109.4 . . ?
C8A N1B C1B 121.7(3) . . ?
C7B N1B C8A 121.0(3) . . ?
C7B N1B C1B 109.6(3) . . ?
C7B N2B C2B 108.7(2) . . ?
C7B N2B C8B 119.8(3) . . ?
C8B N2B C2B 124.3(3) . . ?
N1B C1B H1B 108.4 . . ?
N1B C1B C2B 100.6(2) . . ?
N1B C1B C6B 120.4(3) . . ?
C2B C1B H1B 108.4 . . ?
C6B C1B H1B 108.4 . . ?
C6B C1B C2B 109.8(3) . . ?
N2B C2B C1B 100.6(3) . . ?
N2B C2B H2B 108.5 . . ?
N2B C2B C3B 120.6(3) . . ?
C1B C2B H2B 108.5 . . ?
C3B C2B C1B 109.4(3) . . ?
C3B C2B H2B 108.5 . . ?
C2B C3B H3BA 110.6 . . ?
C2B C3B H3BB 110.6 . . ?
C2B C3B C4B 105.8(3) . . ?
H3BA C3B H3BB 108.7 . . ?
C4B C3B H3BA 110.6 . . ?
C4B C3B H3BB 110.6 . . ?
C3B C4B H4BA 108.9 . . ?
C3B C4B H4BB 108.9 . . ?
H4BA C4B H4BB 107.8 . . ?
C5B C4B C3B 113.2(3) . . ?
C5B C4B H4BA 108.9 . . ?
C5B C4B H4BB 108.9 . . ?
C4B C5B H5BA 109.0 . . ?
C4B C5B H5BB 109.0 . . ?
C4B C5B C6B 112.9(3) . . ?
H5BA C5B H5BB 107.8 . . ?
C6B C5B H5BA 109.0 . . ?
C6B C5B H5BB 109.0 . . ?
C1B C6B C5B 106.3(3) . . ?
C1B C6B H6BA 110.5 . . ?
C1B C6B H6BB 110.5 . . ?
C5B C6B H6BA 110.5 . . ?
C5B C6B H6BB 110.5 . . ?
H6BA C6B H6BB 108.7 . . ?
O1B C7B N1B 126.9(3) . . ?
O1B C7B N2B 125.8(3) . . ?
N1B C7B N2B 107.4(3) . . ?
N2B C8B H8BA 108.4 . . ?
N2B C8B H8BB 108.4 . . ?
H8BA C8B H8BB 107.5 . . ?
N2C C8B N2B 115.4(3) . . ?
N2C C8B H8BA 108.4 . . ?
N2C C8B H8BB 108.4 . . ?
C7C N1C C1C 108.3(2) . . ?
C7C N1C C8C 120.8(3) . . ?
C8C N1C C1C 121.8(2) . . ?
C8B N2C C2C 124.5(3) . . ?
C7C N2C C8B 120.7(3) . . ?
C7C N2C C2C 108.0(2) . . ?
N1C C1C H1C 108.6 . . ?
N1C C1C C2C 100.5(2) . . ?
N1C C1C C6C 119.1(2) . . ?
C2C C1C H1C 108.6 . . ?
C6C C1C H1C 108.6 . . ?
C6C C1C C2C 110.8(2) . . ?
N2C C2C C1C 100.3(2) . . ?
N2C C2C H2C 108.4 . . ?
N2C C2C C3C 121.0(3) . . ?
C1C C2C H2C 108.4 . . ?
C1C C2C C3C 109.8(2) . . ?
C3C C2C H2C 108.4 . . ?
C2C C3C H3CA 110.7 . . ?
C2C C3C H3CB 110.7 . . ?
C2C C3C C4C 105.2(3) . . ?
H3CA C3C H3CB 108.8 . . ?
C4C C3C H3CA 110.7 . . ?
C4C C3C H3CB 110.7 . . ?
C3C C4C H4CA 108.9 . . ?
C3C C4C H4CB 108.9 . . ?
H4CA C4C H4CB 107.7 . . ?
C5C C4C C3C 113.5(3) . . ?
C5C C4C H4CA 108.9 . . ?
C5C C4C H4CB 108.9 . . ?
C4C C5C H5CA 109.0 . . ?
C4C C5C H5CB 109.0 . . ?
C4C C5C C6C 113.1(3) . . ?
H5CA C5C H5CB 107.8 . . ?
C6C C5C H5CA 109.0 . . ?
C6C C5C H5CB 109.0 . . ?
C1C C6C C5C 106.4(3) . . ?
C1C C6C H6CA 110.4 . . ?
C1C C6C H6CB 110.4 . . ?
C5C C6C H6CA 110.4 . . ?
C5C C6C H6CB 110.4 . . ?
H6CA C6C H6CB 108.6 . . ?
O1C C7C N1C 125.2(3) . . ?
O1C C7C N2C 126.3(3) . . ?
N1C C7C N2C 108.5(3) . . ?
N1C C8C H8CA 109.4 . . ?
N1C C8C H8CB 109.4 . . ?
H8CA C8C H8CB 108.0 . . ?
N1D C8C N1C 111.1(2) . . ?
N1D C8C H8CA 109.4 . . ?
N1D C8C H8CB 109.4 . . ?
C8C N1D C1D 121.9(3) . . ?
C7D N1D C8C 120.6(3) . . ?
C7D N1D C1D 108.7(2) . . ?
C7D N2D C2D 108.6(2) . . ?
C7D N2D C8D 119.8(3) . . ?
C8D N2D C2D 124.4(3) . . ?
N1D C1D H1D 108.4 . . ?
N1D C1D C2D 100.3(2) . . ?
N1D C1D C6D 119.5(3) . . ?
C2D C1D H1D 108.4 . . ?
C6D C1D H1D 108.4 . . ?
C6D C1D C2D 111.1(3) . . ?
N2D C2D C1D 100.1(2) . . ?
N2D C2D H2D 108.9 . . ?
N2D C2D C3D 120.2(3) . . ?
C1D C2D H2D 108.9 . . ?
C3D C2D C1D 109.1(3) . . ?
C3D C2D H2D 108.9 . . ?
C2D C3D H3DA 110.6 . . ?
C2D C3D H3DB 110.6 . . ?
C2D C3D C4D 105.7(3) . . ?
H3DA C3D H3DB 108.7 . . ?
C4D C3D H3DA 110.6 . . ?
C4D C3D H3DB 110.6 . . ?
C3D C4D H4DA 109.1 . . ?
C3D C4D H4DB 109.1 . . ?
C3D C4D C5D 112.4(4) . . ?
H4DA C4D H4DB 107.8 . . ?
C5D C4D H4DA 109.1 . . ?
C5D C4D H4DB 109.1 . . ?
C4D C5D H5DA 109.1 . . ?
C4D C5D H5DB 109.1 . . ?
H5DA C5D H5DB 107.8 . . ?
C6D C5D C4D 112.7(3) . . ?
C6D C5D H5DA 109.1 . . ?
C6D C5D H5DB 109.1 . . ?
C1D C6D C5D 105.8(3) . . ?
C1D C6D H6DA 110.6 . . ?
C1D C6D H6DB 110.6 . . ?
C5D C6D H6DA 110.6 . . ?
C5D C6D H6DB 110.6 . . ?
H6DA C6D H6DB 108.7 . . ?
O1D C7D N1D 126.3(3) . . ?
O1D C7D N2D 126.0(3) . . ?
N1D C7D N2D 107.7(3) . . ?
N2D C8D H8DA 108.2 . . ?
N2D C8D H8DB 108.2 . . ?
N2D C8D N2E 116.3(3) . . ?
H8DA C8D H8DB 107.4 . . ?
N2E C8D H8DA 108.2 . . ?
N2E C8D H8DB 108.2 . . ?
C7E N1E C1E 108.7(3) . . ?
C7E N1E C8E 120.2(3) . . ?
C8E N1E C1E 122.2(3) . . ?
C8D N2E C2E 123.6(3) . . ?
C7E N2E C8D 119.5(3) . . ?
C7E N2E C2E 108.4(2) . . ?
N1E C1E H1E 108.0 . . ?
N1E C1E C2E 101.0(3) . . ?
N1E C1E C6E 119.9(3) . . ?
C2E C1E H1E 108.0 . . ?
C6E C1E H1E 108.0 . . ?
C6E C1E C2E 111.1(3) . . ?
N2E C2E C1E 100.4(3) . . ?
N2E C2E H2E 108.6 . . ?
N2E C2E C3E 120.0(3) . . ?
C1E C2E H2E 108.6 . . ?
C3E C2E C1E 109.9(3) . . ?
C3E C2E H2E 108.6 . . ?
C2E C3E H3EA 110.5 . . ?
C2E C3E H3EB 110.5 . . ?
C2E C3E C4E 106.3(3) . . ?
H3EA C3E H3EB 108.7 . . ?
C4E C3E H3EA 110.5 . . ?
C4E C3E H3EB 110.5 . . ?
C3E C4E H4EA 108.7 . . ?
C3E C4E H4EB 108.7 . . ?
H4EA C4E H4EB 107.6 . . ?
C5E C4E C3E 114.4(4) . . ?
C5E C4E H4EA 108.7 . . ?
C5E C4E H4EB 108.7 . . ?
C4E C5E H5EA 109.1 . . ?
C4E C5E H5EB 109.1 . . ?
C4E C5E C6E 112.7(3) . . ?
H5EA C5E H5EB 107.8 . . ?
C6E C5E H5EA 109.1 . . ?
C6E C5E H5EB 109.1 . . ?
C1E C6E C5E 105.5(3) . . ?
C1E C6E H6EA 110.6 . . ?
C1E C6E H6EB 110.6 . . ?
C5E C6E H6EA 110.6 . . ?
C5E C6E H6EB 110.6 . . ?
H6EA C6E H6EB 108.8 . . ?
O1E C7E N1E 126.2(3) . . ?
O1E C7E N2E 125.8(3) . . ?
N1E C7E N2E 107.9(3) . . ?
N1E C8E H8EA 109.2 . . ?
N1E C8E H8EB 109.2 . . ?
H8EA C8E H8EB 107.9 . . ?
N1F C8E N1E 112.0(3) . . ?
N1F C8E H8EA 109.2 . . ?
N1F C8E H8EB 109.2 . . ?
C8E N1F C1F 121.1(3) . . ?
C7F N1F C8E 120.6(3) . . ?
C7F N1F C1F 108.8(3) . . ?
C7F N2F C2F 109.2(2) . . ?
C7F N2F C8F 119.8(3) . . ?
C8F N2F C2F 124.0(3) . . ?
N1F C1F H1F 108.2 . . ?
N1F C1F C2F 100.7(2) . . ?
N1F C1F C6F 120.3(3) . . ?
C2F C1F H1F 108.2 . . ?
C6F C1F H1F 108.2 . . ?
C6F C1F C2F 110.7(3) . . ?
N2F C2F C1F 100.7(2) . . ?
N2F C2F H2F 108.4 . . ?
N2F C2F C3F 120.7(3) . . ?
C1F C2F H2F 108.4 . . ?
C3F C2F C1F 109.4(3) . . ?
C3F C2F H2F 108.4 . . ?
C2F C3F H3FA 110.6 . . ?
C2F C3F H3FB 110.6 . . ?
C2F C3F C4F 105.8(3) . . ?
H3FA C3F H3FB 108.7 . . ?
C4F C3F H3FA 110.6 . . ?
C4F C3F H3FB 110.6 . . ?
C3F C4F H4FA 108.8 . . ?
C3F C4F H4FB 108.8 . . ?
H4FA C4F H4FB 107.7 . . ?
C5F C4F C3F 113.8(3) . . ?
C5F C4F H4FA 108.8 . . ?
C5F C4F H4FB 108.8 . . ?
C4F C5F H5FA 108.9 . . ?
C4F C5F H5FB 108.9 . . ?
C4F C5F C6F 113.2(3) . . ?
H5FA C5F H5FB 107.7 . . ?
C6F C5F H5FA 108.9 . . ?
C6F C5F H5FB 108.9 . . ?
C1F C6F C5F 106.3(3) . . ?
C1F C6F H6FA 110.5 . . ?
C1F C6F H6FB 110.5 . . ?
C5F C6F H6FA 110.5 . . ?
C5F C6F H6FB 110.5 . . ?
H6FA C6F H6FB 108.7 . . ?
O1F C7F N1F 125.9(3) . . ?
O1F C7F N2F 126.2(3) . . ?
N2F C7F N1F 107.9(3) . . ?
N2F C8F H8FA 108.3 . . ?
N2F C8F H8FB 108.3 . . ?
H8FA C8F H8FB 107.4 . . ?
N2G C8F N2F 115.8(3) . . ?
N2G C8F H8FA 108.3 . . ?
N2G C8F H8FB 108.3 . . ?
C7G N1G C1G 108.8(2) . . ?
C7G N1G C8G 120.8(3) . . ?
C8G N1G C1G 123.1(3) . . ?
C8F N2G C2G 124.3(3) . . ?
C7G N2G C8F 120.3(3) . . ?
C7G N2G C2G 107.8(2) . . ?
N1G C1G H1G 108.7 . . ?
N1G C1G C2G 100.4(2) . . ?
N1G C1G C6G 119.2(2) . . ?
C2G C1G H1G 108.7 . . ?
C2G C1G C6G 110.7(2) . . ?
C6G C1G H1G 108.7 . . ?
N2G C2G C1G 100.3(2) . . ?
N2G C2G H2G 108.2 . . ?
N2G C2G C3G 121.1(2) . . ?
C1G C2G H2G 108.2 . . ?
C1G C2G C3G 110.1(2) . . ?
C3G C2G H2G 108.2 . . ?
C2G C3G H3GA 110.7 . . ?
C2G C3G H3GB 110.7 . . ?
C2G C3G C4G 105.4(2) . . ?
H3GA C3G H3GB 108.8 . . ?
C4G C3G H3GA 110.7 . . ?
C4G C3G H3GB 110.7 . . ?
C3G C4G H4GA 109.0 . . ?
C3G C4G H4GB 109.0 . . ?
H4GA C4G H4GB 107.8 . . ?
C5G C4G C3G 113.0(3) . . ?
C5G C4G H4GA 109.0 . . ?
C5G C4G H4GB 109.0 . . ?
C4G C5G H5GA 109.0 . . ?
C4G C5G H5GB 109.0 . . ?
C4G C5G C6G 112.9(3) . . ?
H5GA C5G H5GB 107.8 . . ?
C6G C5G H5GA 109.0 . . ?
C6G C5G H5GB 109.0 . . ?
C1G C6G C5G 106.4(2) . . ?
C1G C6G H6GA 110.4 . . ?
C1G C6G H6GB 110.4 . . ?
C5G C6G H6GA 110.4 . . ?
C5G C6G H6GB 110.4 . . ?
H6GA C6G H6GB 108.6 . . ?
O1G C7G N1G 125.6(3) . . ?
O1G C7G N2G 126.0(3) . . ?
N1G C7G N2G 108.3(2) . . ?
N1G C8G H8GA 109.4 . . ?
N1G C8G H8GB 109.4 . . ?
N1G C8G N1H 111.2(2) . . ?
H8GA C8G H8GB 108.0 . . ?
N1H C8G H8GA 109.4 . . ?
N1H C8G H8GB 109.4 . . ?
C8G N1H C1H 122.7(3) . . ?
C7H N1H C8G 121.3(2) . . ?
C7H N1H C1H 108.7(2) . . ?
C7H N2H C2H 108.0(2) . . ?
C7H N2H C8H 121.6(3) . . ?
C8H N2H C2H 123.9(2) . . ?
N1H C1H H1H 108.4 . . ?
N1H C1H C2H 99.7(2) . . ?
N1H C1H C6H 120.2(2) . . ?
C2H C1H H1H 108.4 . . ?
C6H C1H H1H 108.4 . . ?
C6H C1H C2H 111.1(2) . . ?
N2H C2H C1H 100.2(2) . . ?
N2H C2H H2H 108.3 . . ?
N2H C2H C3H 120.8(3) . . ?
C1H C2H H2H 108.3 . . ?
C3H C2H C1H 110.2(2) . . ?
C3H C2H H2H 108.3 . . ?
C2H C3H H3HA 110.6 . . ?
C2H C3H H3HB 110.6 . . ?
C2H C3H C4H 105.9(3) . . ?
H3HA C3H H3HB 108.7 . . ?
C4H C3H H3HA 110.6 . . ?
C4H C3H H3HB 110.6 . . ?
C3H C4H H4HA 109.0 . . ?
C3H C4H H4HB 109.0 . . ?
H4HA C4H H4HB 107.8 . . ?
C5H C4H C3H 112.7(3) . . ?
C5H C4H H4HA 109.0 . . ?
C5H C4H H4HB 109.0 . . ?
C4H C5H H5HA 109.1 . . ?
C4H C5H H5HB 109.1 . . ?
C4H C5H C6H 112.7(3) . . ?
H5HA C5H H5HB 107.8 . . ?
C6H C5H H5HA 109.1 . . ?
C6H C5H H5HB 109.1 . . ?
C1H C6H C5H 106.4(3) . . ?
C1H C6H H6HA 110.5 . . ?
C1H C6H H6HB 110.5 . . ?
C5H C6H H6HA 110.5 . . ?
C5H C6H H6HB 110.5 . . ?
H6HA C6H H6HB 108.6 . . ?
O1H C7H N1H 125.3(3) . . ?
O1H C7H N2H 126.4(3) . . ?
N1H C7H N2H 108.3(2) . . ?
N2A C8H N2H 115.4(2) . . ?
N2A C8H H8HA 108.4 . . ?
N2A C8H H8HB 108.4 . . ?
N2H C8H H8HA 108.4 . . ?
N2H C8H H8HB 108.4 . . ?
H8HA C8H H8HB 107.5 . . ?
C1T N1T C5T 109.7(2) . . ?
C1T N1T C9T 109.4(2) . . ?
C1T N1T C13T 111.3(2) . . ?
C5T N1T C13T 106.9(2) . . ?
C9T N1T C5T 111.1(2) . . ?
C9T N1T C13T 108.4(2) . . ?
N1T C1T H1TA 108.2 . . ?
N1T C1T H1TB 108.2 . . ?
N1T C1T C2T 116.4(3) . . ?
H1TA C1T H1TB 107.3 . . ?
C2T C1T H1TA 108.2 . . ?
C2T C1T H1TB 108.2 . . ?
C1T C2T H2TA 109.3 . . ?
C1T C2T H2TB 109.3 . . ?
C1T C2T C3T 111.4(3) . . ?
H2TA C2T H2TB 108.0 . . ?
C3T C2T H2TA 109.3 . . ?
C3T C2T H2TB 109.3 . . ?
C2T C3T H3TA 109.0 . . ?
C2T C3T H3TB 109.0 . . ?
H3TA C3T H3TB 107.8 . . ?
C4T C3T C2T 112.7(3) . . ?
C4T C3T H3TA 109.0 . . ?
C4T C3T H3TB 109.0 . . ?
C3T C4T H4TA 109.5 . . ?
C3T C4T H4TB 109.5 . . ?
C3T C4T H4TC 109.5 . . ?
H4TA C4T H4TB 109.5 . . ?
H4TA C4T H4TC 109.5 . . ?
H4TB C4T H4TC 109.5 . . ?
N1T C5T H5TA 108.1 . . ?
N1T C5T H5TB 108.1 . . ?
H5TA C5T H5TB 107.3 . . ?
C6T C5T N1T 116.9(2) . . ?
C6T C5T H5TA 108.1 . . ?
C6T C5T H5TB 108.1 . . ?
C5T C6T H6TA 109.6 . . ?
C5T C6T H6TB 109.6 . . ?
H6TA C6T H6TB 108.1 . . ?
C7T C6T C5T 110.4(3) . . ?
C7T C6T H6TA 109.6 . . ?
C7T C6T H6TB 109.6 . . ?
C6T C7T H7TA 109.0 . . ?
C6T C7T H7TB 109.0 . . ?
C6T C7T C8T 112.8(3) . . ?
H7TA C7T H7TB 107.8 . . ?
C8T C7T H7TA 109.0 . . ?
C8T C7T H7TB 109.0 . . ?
C7T C8T H8TA 109.5 . . ?
C7T C8T H8TB 109.5 . . ?
C7T C8T H8TC 109.5 . . ?
H8TA C8T H8TB 109.5 . . ?
H8TA C8T H8TC 109.5 . . ?
H8TB C8T H8TC 109.5 . . ?
N1T C9T H9TA 108.4 . . ?
N1T C9T H9TB 108.4 . . ?
H9TA C9T H9TB 107.5 . . ?
C10T C9T N1T 115.6(3) . . ?
C10T C9T H9TA 108.4 . . ?
C10T C9T H9TB 108.4 . . ?
C9T C10T H10A 109.0 . . ?
C9T C10T H10B 109.0 . . ?
H10A C10T H10B 107.8 . . ?
C11T C10T C9T 112.9(3) . . ?
C11T C10T H10A 109.0 . . ?
C11T C10T H10B 109.0 . . ?
C10T C11T H11A 108.4 . . ?
C10T C11T H11B 108.4 . . ?
C10T C11T C12T 115.5(3) . . ?
H11A C11T H11B 107.5 . . ?
C12T C11T H11A 108.4 . . ?
C12T C11T H11B 108.4 . . ?
C11T C12T H12A 109.5 . . ?
C11T C12T H12B 109.5 . . ?
C11T C12T H12C 109.5 . . ?
H12A C12T H12B 109.5 . . ?
H12A C12T H12C 109.5 . . ?
H12B C12T H12C 109.5 . . ?
N1T C13T H13A 108.4 . . ?
N1T C13T H13B 108.4 . . ?
H13A C13T H13B 107.5 . . ?
C14T C13T N1T 115.5(3) . . ?
C14T C13T H13A 108.4 . . ?
C14T C13T H13B 108.4 . . ?
C13T C14T H14A 109.3 . . ?
C13T C14T H14B 109.3 . . ?
H14A C14T H14B 107.9 . . ?
C15T C14T C13T 111.7(3) . . ?
C15T C14T H14A 109.3 . . ?
C15T C14T H14B 109.3 . . ?
C14T C15T H15A 107.2 . . ?
C14T C15T H15B 107.2 . . ?
H15A C15T H15B 106.9 . . ?
C16T C15T C14T 120.3(5) . . ?
C16T C15T H15A 107.2 . . ?
C16T C15T H15B 107.2 . . ?
C15T C16T H16A 109.5 . . ?
C15T C16T H16B 109.5 . . ?
C15T C16T H16C 109.5 . . ?
H16A C16T H16B 109.5 . . ?
H16A C16T H16C 109.5 . . ?
H16B C16T H16C 109.5 . . ?
C1S O1S H1S 109.5 . . ?
O1S C1S H1SA 109.5 . . ?
O1S C1S H1SB 109.5 . . ?
O1S C1S H1SC 109.5 . . ?
H1SA C1S H1SB 109.5 . . ?
H1SA C1S H1SC 109.5 . . ?
H1SB C1S H1SC 109.5 . . ?
C2SB O2SB H2SB 109.5 . . ?
O2SB C2SB H2SA 109.5 . . ?
O2SB C2SB H2SC 109.5 . . ?
O2SB C2SB H2SD 109.5 . . ?
H2SA C2SB H2SC 109.5 . . ?
H2SA C2SB H2SD 109.5 . . ?
H2SC C2SB H2SD 109.5 . . ?
C2SA O2SA H2SE 109.5 . . ?
O2SA C2SA H2SF 109.5 . . ?
O2SA C2SA H2SG 109.5 . . ?
O2SA C2SA H2SH 109.5 . . ?
H2SF C2SA H2SG 109.5 . . ?
H2SF C2SA H2SH 109.5 . . ?
H2SG C2SA H2SH 109.5 . . ?
F1B B1B F2B 108.5(19) . . ?
F1B B1B F3B 110.0(19) . . ?
F1B B1B F4B 111.3(19) . . ?
F3B B1B F2B 107.1(18) . . ?
F3B B1B F4B 108.2(18) . . ?
F4B B1B F2B 111.5(19) . . ?
F1D B1D F2D 116.1(18) . . ?
F1D B1D F3D 106.5(17) . . ?
F1D B1D F4D 108.7(16) . . ?
F2D B1D F3D 108.0(16) . . ?
F2D B1D F4D 108.5(17) . . ?
F4D B1D F3D 108.9(16) . . ?
F1C B1C F2C 123.6(19) . . ?
F1C B1C F3C 104.6(15) . . ?
F1C B1C F4C 107.9(16) . . ?
F2C B1C F3C 103.9(15) . . ?
F2C B1C F4C 104.3(16) . . ?
F4C B1C F3C 112.7(17) . . ?
F1A B1A F2A 112.1(14) . . ?
F1A B1A F3A 104.5(13) . . ?
F1A B1A F4A 114.0(12) . . ?
F3A B1A F2A 99.9(13) . . ?
F4A B1A F2A 112.3(12) . . ?
F4A B1A F3A 112.8(14) . . ?

loop_
_geom_torsion_atom_site_label_1
_geom_torsion_atom_site_label_2
_geom_torsion_atom_site_label_3
_geom_torsion_atom_site_label_4
_geom_torsion
_geom_torsion_site_symmetry_1
_geom_torsion_site_symmetry_2
_geom_torsion_site_symmetry_3
_geom_torsion_site_symmetry_4
_geom_torsion_publ_flag
N2A C2A C1A N1A -35.7(3) . . . . ?
N2A C2A C1A C6A -163.6(2) . . . . ?
N2A C2A C3A C4A -177.1(3) . . . . ?
N1A C1A C6A C5A -177.3(3) . . . . ?
N1A C8A N1B C1B 89.7(4) . . . . ?
N1A C8A N1B C7B -124.0(3) . . . . ?
C2A N2A C7A O1A 167.7(3) . . . . ?
C2A N2A C7A N1A -11.8(3) . . . . ?
C2A N2A C8H N2H -47.9(4) . . . . ?
C2A C1A C6A C5A -60.9(3) . . . . ?
C1A N1A C7A O1A 167.4(3) . . . . ?
C1A N1A C7A N2A -13.0(3) . . . . ?
C1A N1A C8A N1B 90.4(4) . . . . ?
C1A C2A C3A C4A -60.6(3) . . . . ?
C1A C6A C5A C4A 53.6(4) . . . . ?
C6A C5A C4A C3A -53.4(4) . . . . ?
C5A C4A C3A C2A 54.1(4) . . . . ?
C3A C2A C1A N1A -164.0(2) . . . . ?
C3A C2A C1A C6A 68.1(3) . . . . ?
C7A N2A C2A C1A 30.3(3) . . . . ?
C7A N2A C2A C3A 151.4(3) . . . . ?
C7A N2A C8H N2H 98.3(3) . . . . ?
C7A N1A C1A C2A 31.1(3) . . . . ?
C7A N1A C1A C6A 152.5(3) . . . . ?
C7A N1A C8A N1B -125.9(3) . . . . ?
C8A N1A C1A C2A 178.9(3) . . . . ?
C8A N1A C1A C6A -59.7(4) . . . . ?
C8A N1A C7A O1A 19.7(5) . . . . ?
C8A N1A C7A N2A -160.7(3) . . . . ?
C8A N1B C1B C2B 179.4(3) . . . . ?
C8A N1B C1B C6B -59.9(4) . . . . ?
C8A N1B C7B O1B 17.8(5) . . . . ?
C8A N1B C7B N2B -161.7(3) . . . . ?
N1B C1B C2B N2B -34.7(3) . . . . ?
N1B C1B C2B C3B -162.6(3) . . . . ?
N1B C1B C6B C5B -177.6(3) . . . . ?
N2B C2B C3B C4B -178.1(3) . . . . ?
N2B C8B N2C C2C -52.2(5) . . . . ?
N2B C8B N2C C7C 95.6(4) . . . . ?
C1B N1B C7B O1B 167.8(3) . . . . ?
C1B N1B C7B N2B -11.7(3) . . . . ?
C1B C2B C3B C4B -62.4(4) . . . . ?
C2B N2B C7B O1B 167.8(3) . . . . ?
C2B N2B C7B N1B -12.7(3) . . . . ?
C2B N2B C8B N2C -48.7(5) . . . . ?
C2B C1B C6B C5B -61.6(3) . . . . ?
C2B C3B C4B C5B 55.2(4) . . . . ?
C3B C4B C5B C6B -53.5(5) . . . . ?
C4B C5B C6B C1B 54.0(4) . . . . ?
C6B C1B C2B N2B -162.6(3) . . . . ?
C6B C1B C2B C3B 69.5(3) . . . . ?
C7B N1B C1B C2B 29.7(3) . . . . ?
C7B N1B C1B C6B 150.4(3) . . . . ?
C7B N2B C2B C1B 30.1(3) . . . . ?
C7B N2B C2B C3B 150.4(3) . . . . ?
C7B N2B C8B N2C 98.2(4) . . . . ?
C8B N2B C2B C1B -179.9(3) . . . . ?
C8B N2B C2B C3B -59.7(4) . . . . ?
C8B N2B C7B O1B 16.2(5) . . . . ?
C8B N2B C7B N1B -164.3(3) . . . . ?
C8B N2C C2C C1C -177.5(3) . . . . ?
C8B N2C C2C C3C -56.8(4) . . . . ?
C8B N2C C7C O1C 14.1(5) . . . . ?
C8B N2C C7C N1C -165.5(3) . . . . ?
N1C C1C C2C N2C -36.3(3) . . . . ?
N1C C1C C2C C3C -164.7(2) . . . . ?
N1C C1C C6C C5C -175.9(3) . . . . ?
N1C C8C N1D C1D 83.5(3) . . . . ?
N1C C8C N1D C7D -132.7(3) . . . . ?
N2C C2C C3C C4C -177.7(3) . . . . ?
C1C N1C C7C O1C 168.1(3) . . . . ?
C1C N1C C7C N2C -12.2(3) . . . . ?
C1C N1C C8C N1D 81.6(3) . . . . ?
C1C C2C C3C C4C -61.8(3) . . . . ?
C2C N2C C7C O1C 166.6(3) . . . . ?
C2C N2C C7C N1C -13.0(3) . . . . ?
C2C C1C C6C C5C -60.2(3) . . . . ?
C2C C3C C4C C5C 55.6(4) . . . . ?
C3C C4C C5C C6C -53.9(4) . . . . ?
C4C C5C C6C C1C 53.1(4) . . . . ?
C6C C1C C2C N2C -163.0(2) . . . . ?
C6C C1C C2C C3C 68.6(3) . . . . ?
C7C N1C C1C C2C 31.0(3) . . . . ?
C7C N1C C1C C6C 152.0(3) . . . . ?
C7C N1C C8C N1D -135.1(3) . . . . ?
C7C N2C C2C C1C 31.4(3) . . . . ?
C7C N2C C2C C3C 152.0(3) . . . . ?
C8C N1C C1C C2C 178.2(2) . . . . ?
C8C N1C C1C C6C -60.8(4) . . . . ?
C8C N1C C7C O1C 20.6(5) . . . . ?
C8C N1C C7C N2C -159.8(3) . . . . ?
C8C N1D C1D C2D 179.0(3) . . . . ?
C8C N1D C1D C6D -59.4(4) . . . . ?
C8C N1D C7D O1D 18.8(5) . . . . ?
C8C N1D C7D N2D -160.8(3) . . . . ?
N1D C1D C2D N2D -36.4(3) . . . . ?
N1D C1D C2D C3D -163.5(3) . . . . ?
N1D C1D C6D C5D -177.1(3) . . . . ?
N2D C2D C3D C4D -177.3(3) . . . . ?
N2D C8D N2E C2E -54.0(4) . . . . ?
N2D C8D N2E C7E 90.4(3) . . . . ?
C1D N1D C7D O1D 166.9(3) . . . . ?
C1D N1D C7D N2D -12.7(3) . . . . ?
C1D C2D C3D C4D -62.7(4) . . . . ?
C2D N2D C7D O1D 167.5(3) . . . . ?
C2D N2D C7D N1D -12.8(3) . . . . ?
C2D N2D C8D N2E -54.0(4) . . . . ?
C2D C1D C6D C5D -61.1(4) . . . . ?
C2D C3D C4D C5D 56.6(5) . . . . ?
C3D C4D C5D C6D -54.7(6) . . . . ?
C4D C5D C6D C1D 53.8(5) . . . . ?
C6D C1D C2D N2D -163.8(3) . . . . ?
C6D C1D C2D C3D 69.2(4) . . . . ?
C7D N1D C1D C2D 31.5(3) . . . . ?
C7D N1D C1D C6D 153.0(3) . . . . ?
C7D N2D C2D C1D 31.4(3) . . . . ?
C7D N2D C2D C3D 150.6(3) . . . . ?
C7D N2D C8D N2E 92.9(4) . . . . ?
C8D N2D C2D C1D -178.6(3) . . . . ?
C8D N2D C2D C3D -59.4(5) . . . . ?
C8D N2D C7D O1D 15.9(5) . . . . ?
C8D N2D C7D N1D -164.4(3) . . . . ?
C8D N2E C2E C1E 178.2(3) . . . . ?
C8D N2E C2E C3E -61.4(4) . . . . ?
C8D N2E C7E O1E 19.9(5) . . . . ?
C8D N2E C7E N1E -162.0(3) . . . . ?
N1E C1E C2E N2E -35.3(3) . . . . ?
N1E C1E C2E C3E -162.7(3) . . . . ?
N1E C1E C6E C5E -179.6(3) . . . . ?
N1E C8E N1F C1F 92.1(4) . . . . ?
N1E C8E N1F C7F -125.5(3) . . . . ?
N2E C2E C3E C4E -174.9(3) . . . . ?
C1E N1E C7E O1E 166.2(3) . . . . ?
C1E N1E C7E N2E -12.0(3) . . . . ?
C1E N1E C8E N1F 92.3(4) . . . . ?
C1E C2E C3E C4E -59.4(4) . . . . ?
C2E N2E C7E O1E 169.2(3) . . . . ?
C2E N2E C7E N1E -12.6(3) . . . . ?
C2E C1E C6E C5E -62.3(4) . . . . ?
C2E C3E C4E C5E 52.7(5) . . . . ?
C3E C4E C5E C6E -52.3(5) . . . . ?
C4E C5E C6E C1E 53.7(5) . . . . ?
C6E C1E C2E N2E -163.6(3) . . . . ?
C6E C1E C2E C3E 69.0(4) . . . . ?
C7E N1E C1E C2E 30.2(3) . . . . ?
C7E N1E C1E C6E 152.7(3) . . . . ?
C7E N1E C8E N1F -124.1(3) . . . . ?
C7E N2E C2E C1E 30.4(3) . . . . ?
C7E N2E C2E C3E 150.8(3) . . . . ?
C8E N1E C1E C2E 177.5(3) . . . . ?
C8E N1E C1E C6E -60.1(4) . . . . ?
C8E N1E C7E O1E 18.2(5) . . . . ?
C8E N1E C7E N2E -160.0(3) . . . . ?
C8E N1F C1F C2F 176.3(3) . . . . ?
C8E N1F C1F C6F -61.9(4) . . . . ?
C8E N1F C7F O1F 20.0(5) . . . . ?
C8E N1F C7F N2F -159.2(3) . . . . ?
N1F C1F C2F N2F -34.4(3) . . . . ?
N1F C1F C2F C3F -162.5(3) . . . . ?
N1F C1F C6F C5F -177.8(3) . . . . ?
N2F C2F C3F C4F -177.5(3) . . . . ?
N2F C8F N2G C2G -50.1(4) . . . . ?
N2F C8F N2G C7G 95.5(3) . . . . ?
C1F N1F C7F O1F 166.5(3) . . . . ?
C1F N1F C7F N2F -12.7(4) . . . . ?
C1F C2F C3F C4F -61.5(4) . . . . ?
C2F N2F C7F O1F 169.4(3) . . . . ?
C2F N2F C7F N1F -11.4(4) . . . . ?
C2F N2F C8F N2G -49.5(4) . . . . ?
C2F C1F C6F C5F -61.0(3) . . . . ?
C2F C3F C4F C5F 54.4(4) . . . . ?
C3F C4F C5F C6F -52.6(5) . . . . ?
C4F C5F C6F C1F 52.8(4) . . . . ?
C6F C1F C2F N2F -162.7(3) . . . . ?
C6F C1F C2F C3F 69.2(4) . . . . ?
C7F N1F C1F C2F 30.0(3) . . . . ?
C7F N1F C1F C6F 151.8(3) . . . . ?
C7F N2F C2F C1F 29.3(3) . . . . ?
C7F N2F C2F C3F 149.7(3) . . . . ?
C7F N2F C8F N2G 98.0(3) . . . . ?
C8F N2F C2F C1F 179.7(3) . . . . ?
C8F N2F C2F C3F -59.9(4) . . . . ?
C8F N2F C7F O1F 17.5(5) . . . . ?
C8F N2F C7F N1F -163.3(3) . . . . ?
C8F N2G C2G C1G -178.3(3) . . . . ?
C8F N2G C2G C3G -57.2(4) . . . . ?
C8F N2G C7G O1G 15.6(4) . . . . ?
C8F N2G C7G N1G -165.5(2) . . . . ?
N1G C1G C2G N2G -36.2(3) . . . . ?
N1G C1G C2G C3G -165.0(2) . . . . ?
N1G C1G C6G C5G -175.3(2) . . . . ?
N1G C8G N1H C1H 79.6(3) . . . . ?
N1G C8G N1H C7H -133.4(3) . . . . ?
N2G C2G C3G C4G -178.7(3) . . . . ?
C1G N1G C7G O1G 168.5(3) . . . . ?
C1G N1G C7G N2G -10.4(3) . . . . ?
C1G N1G C8G N1H 82.2(3) . . . . ?
C1G C2G C3G C4G -62.4(3) . . . . ?
C2G N2G C7G O1G 166.2(3) . . . . ?
C2G N2G C7G N1G -14.9(3) . . . . ?
C2G C1G C6G C5G -59.7(3) . . . . ?
C2G C3G C4G C5G 56.3(4) . . . . ?
C3G C4G C5G C6G -54.5(4) . . . . ?
C4G C5G C6G C1G 53.2(4) . . . . ?
C6G C1G C2G N2G -163.1(2) . . . . ?
C6G C1G C2G C3G 68.2(3) . . . . ?
C7G N1G C1G C2G 29.9(3) . . . . ?
C7G N1G C1G C6G 150.9(3) . . . . ?
C7G N1G C8G N1H -131.1(3) . . . . ?
C7G N2G C2G C1G 32.5(3) . . . . ?
C7G N2G C2G C3G 153.6(3) . . . . ?
C8G N1G C1G C2G -179.9(2) . . . . ?
C8G N1G C1G C6G -59.0(4) . . . . ?
C8G N1G C7G O1G 17.6(4) . . . . ?
C8G N1G C7G N2G -161.3(2) . . . . ?
C8G N1H C1H C2H -177.3(2) . . . . ?
C8G N1H C1H C6H -55.9(4) . . . . ?
C8G N1H C7H O1H 14.9(5) . . . . ?
C8G N1H C7H N2H -164.4(3) . . . . ?
N1H C1H C2H N2H -37.0(3) . . . . ?
N1H C1H C2H C3H -165.3(2) . . . . ?
N1H C1H C6H C5H -175.4(3) . . . . ?
N2H C2H C3H C4H -177.2(3) . . . . ?
C1H N1H C7H O1H 165.9(3) . . . . ?
C1H N1H C7H N2H -13.4(3) . . . . ?
C1H C2H C3H C4H -61.2(3) . . . . ?
C2H N2H C7H O1H 168.0(3) . . . . ?
C2H N2H C7H N1H -12.7(3) . . . . ?
C2H N2H C8H N2A -51.5(4) . . . . ?
C2H C1H C6H C5H -59.7(3) . . . . ?
C2H C3H C4H C5H 56.3(4) . . . . ?
C3H C4H C5H C6H -55.4(4) . . . . ?
C4H C5H C6H C1H 54.2(4) . . . . ?
C6H C1H C2H N2H -164.7(2) . . . . ?
C6H C1H C2H C3H 66.9(3) . . . . ?
C7H N1H C1H C2H 32.1(3) . . . . ?
C7H N1H C1H C6H 153.5(3) . . . . ?
C7H N2H C2H C1H 31.7(3) . . . . ?
C7H N2H C2H C3H 152.7(3) . . . . ?
C7H N2H C8H N2A 96.7(3) . . . . ?
C8H N2A C2A C1A -179.9(3) . . . . ?
C8H N2A C2A C3A -58.7(4) . . . . ?
C8H N2A C7A O1A 16.9(4) . . . . ?
C8H N2A C7A N1A -162.7(3) . . . . ?
C8H N2H C2H C1H -176.5(3) . . . . ?
C8H N2H C2H C3H -55.5(4) . . . . ?
C8H N2H C7H O1H 15.5(5) . . . . ?
C8H N2H C7H N1H -165.2(3) . . . . ?
N1T C1T C2T C3T -165.4(3) . . . . ?
N1T C5T C6T C7T -168.2(3) . . . . ?
N1T C9T C10T C11T -172.6(3) . . . . ?
N1T C13T C14T C15T 166.6(3) . . . . ?
C1T N1T C5T C6T 172.0(3) . . . . ?
C1T N1T C9T C10T -63.4(3) . . . . ?
C1T N1T C13T C14T -60.5(3) . . . . ?
C1T C2T C3T C4T -171.8(3) . . . . ?
C5T N1T C1T C2T 71.8(3) . . . . ?
C5T N1T C9T C10T 57.9(3) . . . . ?
C5T N1T C13T C14T 179.7(3) . . . . ?
C5T C6T C7T C8T -170.8(3) . . . . ?
C9T N1T C1T C2T -166.1(3) . . . . ?
C9T N1T C5T C6T 50.8(3) . . . . ?
C9T N1T C13T C14T 59.9(3) . . . . ?
C9T C10T C11T C12T -172.1(3) . . . . ?
C13T N1T C1T C2T -46.3(4) . . . . ?
C13T N1T C5T C6T -67.3(3) . . . . ?
C13T N1T C9T C10T 175.1(3) . . . . ?
C13T C14T C15T C16T 60.4(6) . . . . ?

_shelx_res_file                  
;
    skj012_sm5_nofreq_outrej_gaussian.res created by SHELXL-2014/7

TITL skj012_sm5_nofreq_outrej_analytical_a.res in P2(1)2(1)2(1)
REM SHELXT solution in P2(1)2(1)2(1)
REM cgls 20 0 0
CELL 1.54184 20.030805 20.926629 20.971587 90 90 90
ZERR 4 0.000122 0.000129 0.000129 0 0 0
LATT -1
SYMM 0.5-X,-Y,0.5+Z
SYMM -X,0.5+Y,0.5-Z
SYMM 0.5+X,0.5-Y,-Z
SFAC C H B N O F
UNIT 328 560 4 68 40 16
DFIX 21 0.01 B1A F1A B1A F2A B1A F3A B1A F4A
DFIX 21.633 F1A F2A F1A F3A F1A F4A F2A F3A F2A F4A F3A F4A
DFIX 21 0.01 B1B F1B B1B F2B B1B F3B B1B F4B
DFIX 21.633 F1B F2B F1B F3B F1B F4B F2B F3B F2B F4B F3B F4B
DFIX 21 0.01 B1C F1C B1C F2C B1C F3C B1C F4C
DFIX 21.633 F1C F2C F1C F3C F1C F4C F2C F3C F2C F4C F3C F4C
DFIX 21 0.01 B1D F1D B1D F2D B1D F3D B1D F4D
DFIX 21.633 F1D F2D F1D F3D F1D F4D F2D F3D F2D F4D F3D F4D
SADI 0.01 O2SA C2SA O2SB C2SB O1S C1S
SIMU 0.02 0.02 2 F1B > B1A
SIMU 0.01 0.01 2 O2SB > C2SA
SIMU 0.01 0.02 2 O1S C1S
RIGU $C $N $O $F $B
ISOR O2SA C2SA O2SB C2SB
SUMP 1 0.001 1 3 1 4 1 5 1 6

L.S. 25
PLAN  10
TEMP -150.14(10)
BOND $H
CONF
fmap 2
acta 135.5
MORE -1
MERG 2
OMIT -3 180
OMIT 0 2 0
OMIT 2 2 0
OMIT 2 0 2
OMIT 0 1 1
REM <olex2.extras>
REM <HklSrc "%.\\SKJ012_sm5_noFreq_outrej_gaussian.hkl">
REM </olex2.extras>

WGHT    0.109100    2.180800
FVAR       2.46388   1.36440   0.35263   0.16239   0.25057   0.23421   0.60113
O1A   5    0.746572    0.284299    0.663815    11.00000    0.05238    0.03055 =
         0.04771    0.00887   -0.00144    0.00291
N2A   4    0.676188    0.332241    0.589851    11.00000    0.04653    0.02649 =
         0.03453    0.00221   -0.00110   -0.00253
N1A   4    0.784975    0.355893    0.587628    11.00000    0.04415    0.02833 =
         0.04005    0.00144   -0.00050   -0.00036
C2A   1    0.684229    0.387678    0.547592    11.00000    0.04731    0.02670 =
         0.02783    0.00005    0.00009   -0.00359
AFIX  13
H2A   2    0.679751    0.427344    0.573835    11.00000   -1.20000
AFIX   0
C1A   1    0.756674    0.380524    0.528519    11.00000    0.05165    0.03094 =
         0.03312   -0.00306    0.00223   -0.00239
AFIX  13
H1A   2    0.759778    0.346325    0.495348    11.00000   -1.20000
AFIX   0
C6A   1    0.782951    0.442278    0.500074    11.00000    0.05244    0.03590 =
         0.04319    0.00449    0.00720   -0.00423
AFIX  23
H6AA  2    0.830534    0.437665    0.488168    11.00000   -1.20000
H6AB  2    0.778777    0.477705    0.531104    11.00000   -1.20000
AFIX   0
C5A   1    0.740094    0.455587    0.440586    11.00000    0.06796    0.04215 =
         0.03196    0.00438    0.00733   -0.00174
AFIX  23
H5AA  2    0.752814    0.497615    0.422639    11.00000   -1.20000
H5AB  2    0.749741    0.422664    0.407962    11.00000   -1.20000
AFIX   0
C4A   1    0.665405    0.455635    0.454603    11.00000    0.06569    0.04201 =
         0.03063    0.00664   -0.00107   -0.00155
AFIX  23
H4AA  2    0.640829    0.460492    0.413934    11.00000   -1.20000
H4AB  2    0.654763    0.493118    0.481552    11.00000   -1.20000
AFIX   0
C3A   1    0.640648    0.394950    0.488412    11.00000    0.05570    0.04292 =
         0.03177    0.00077   -0.00502   -0.00302
AFIX  23
H3AA  2    0.593104    0.399388    0.500522    11.00000   -1.20000
H3AB  2    0.645425    0.357282    0.460219    11.00000   -1.20000
AFIX   0
C7A   1    0.737105    0.320205    0.618515    11.00000    0.04887    0.02109 =
         0.03824    0.00049    0.00209   -0.00094
C8A   1    0.854911    0.340129    0.592369    11.00000    0.04549    0.03055 =
         0.05225   -0.00248    0.00269    0.00290
AFIX  23
H8AA  2    0.871486    0.325931    0.550214    11.00000   -1.20000
H8AB  2    0.860799    0.304422    0.622821    11.00000   -1.20000
AFIX   0
SAME 0.02 0.02 O1A > C8A
O1B   5    0.957987    0.406406    0.522096    11.00000    0.05467    0.03756 =
         0.05474   -0.01112    0.01484    0.00416
N1B   4    0.893595    0.394880    0.613713    11.00000    0.04143    0.03192 =
         0.04737   -0.00161    0.00118    0.00208
N2B   4    0.985225    0.455040    0.618788    11.00000    0.03733    0.03416 =
         0.05461   -0.00055    0.00413    0.00411
C1B   1    0.905375    0.407254    0.681081    11.00000    0.04022    0.03224 =
         0.04827    0.00592   -0.00371    0.00195
AFIX  13
H1B   2    0.933733    0.372034    0.698543    11.00000   -1.20000
AFIX   0
C2B   1    0.947532    0.467575    0.677105    11.00000    0.03626    0.03655 =
         0.04315    0.00359   -0.00107    0.00369
AFIX  13
H2B   2    0.917241    0.504764    0.669392    11.00000   -1.20000
AFIX   0
C3B   1    0.983359    0.477809    0.739964    11.00000    0.04971    0.05388 =
         0.05365    0.00644   -0.01242   -0.00846
AFIX  23
H3BA  2    1.012424    0.516007    0.737734    11.00000   -1.20000
H3BB  2    1.011202    0.440220    0.750656    11.00000   -1.20000
AFIX   0
C4B   1    0.928079    0.487238    0.790254    11.00000    0.06866    0.06567 =
         0.04030    0.00285   -0.00823   -0.02236
AFIX  23
H4BA  2    0.948981    0.491491    0.832820    11.00000   -1.20000
H4BB  2    0.904058    0.527539    0.781042    11.00000   -1.20000
AFIX   0
C5B   1    0.877747    0.432309    0.792015    11.00000    0.06347    0.05668 =
         0.04253    0.00841   -0.00544   -0.01516
AFIX  23
H5BA  2    0.841524    0.443186    0.822242    11.00000   -1.20000
H5BB  2    0.900283    0.393398    0.808065    11.00000   -1.20000
AFIX   0
C6B   1    0.847051    0.417922    0.726261    11.00000    0.04676    0.04594 =
         0.04009    0.00720   -0.00083   -0.00712
AFIX  23
H6BA  2    0.818607    0.379291    0.728351    11.00000   -1.20000
H6BB  2    0.819413    0.454312    0.711663    11.00000   -1.20000
AFIX   0
C7B   1    0.946352    0.417404    0.578501    11.00000    0.04045    0.02772 =
         0.05231   -0.00290    0.00689    0.00555
C8B   1    1.034532    0.498323    0.591882    11.00000    0.03532    0.03876 =
         0.06102   -0.00338    0.00874    0.00536
AFIX  23
H8BA  2    1.075065    0.496851    0.618854    11.00000   -1.20000
H8BB  2    1.047066    0.482489    0.549039    11.00000   -1.20000
AFIX   0
SAME 0.02 0.02 O1A N1A N2A C1A C2A C3A < C6A C7A C8A
O1C   5    1.070323    0.601234    0.675543    11.00000    0.03327    0.04667 =
         0.06388   -0.00178   -0.01043    0.00397
N1C   4    0.990607    0.661561    0.623664    11.00000    0.03352    0.03391 =
         0.03519   -0.00343    0.00051    0.00184
N2C   4    1.013609    0.564113    0.586061    11.00000    0.03766    0.03446 =
         0.04369   -0.00359    0.00496    0.00305
C1C   1    0.958959    0.656930    0.560826    11.00000    0.03636    0.03316 =
         0.03095   -0.00331    0.00345   -0.00144
AFIX  13
H1C   2    0.991327    0.672203    0.527878    11.00000   -1.20000
AFIX   0
C2C   1    0.951827    0.585024    0.554716    11.00000    0.03831    0.03224 =
         0.03408   -0.00099    0.00445   -0.00114
AFIX  13
H2C   2    0.913147    0.571082    0.581461    11.00000   -1.20000
AFIX   0
C3C   1    0.937315    0.567404    0.485638    11.00000    0.06342    0.03959 =
         0.03402   -0.00715    0.00391   -0.00426
AFIX  23
H3CA  2    0.933669    0.520484    0.480712    11.00000   -1.20000
H3CB  2    0.973145    0.583224    0.457211    11.00000   -1.20000
AFIX   0
C4C   1    0.870206    0.600156    0.469861    11.00000    0.06261    0.04516 =
         0.03523   -0.00538   -0.00648   -0.00578
AFIX  23
H4CA  2    0.859325    0.592266    0.424491    11.00000   -1.20000
H4CB  2    0.834590    0.580432    0.496013    11.00000   -1.20000
AFIX   0
C5C   1    0.870544    0.671962    0.481798    11.00000    0.05447    0.04395 =
         0.03442    0.00205   -0.00571   -0.00483
AFIX  23
H5CA  2    0.825116    0.689004    0.474274    11.00000   -1.20000
H5CB  2    0.901017    0.692587    0.450850    11.00000   -1.20000
AFIX   0
C6C   1    0.892677    0.689748    0.549934    11.00000    0.04127    0.03395 =
         0.03552   -0.00159   -0.00112   -0.00163
AFIX  23
H6CA  2    0.897610    0.736636    0.554075    11.00000   -1.20000
H6CB  2    0.859320    0.674911    0.581465    11.00000   -1.20000
AFIX   0
C7C   1    1.029224    0.608185    0.632734    11.00000    0.02840    0.03838 =
         0.04542   -0.00054    0.00395    0.00064
C8C   1    1.009748    0.722177    0.650719    11.00000    0.03218    0.03829 =
         0.04172   -0.00676    0.00361   -0.00243
AFIX  23
H8CA  2    1.045028    0.715345    0.683068    11.00000   -1.20000
H8CB  2    1.028271    0.749897    0.616803    11.00000   -1.20000
AFIX   0
SAME 0.02 0.02 O1A > C8A
O1D   5    0.961947    0.848345    0.622967    11.00000    0.05259    0.03714 =
         0.05817    0.00546    0.01675   -0.00661
N1D   4    0.953728    0.753349    0.679827    11.00000    0.03674    0.03153 =
         0.03202   -0.00201    0.00183   -0.00026
N2D   4    0.899678    0.839231    0.715909    11.00000    0.04025    0.03333 =
         0.04467   -0.00357    0.00370    0.00056
C1D   1    0.932356    0.738386    0.744735    11.00000    0.04075    0.04137 =
         0.03051   -0.00045    0.00285    0.00674
AFIX  13
H1D   2    0.968396    0.751900    0.774850    11.00000   -1.20000
AFIX   0
C2D   1    0.873939    0.784289    0.751684    11.00000    0.04392    0.04195 =
         0.03417    0.00443    0.00681    0.00937
AFIX  13
H2D   2    0.834493    0.766346    0.728583    11.00000   -1.20000
AFIX   0
C3D   1    0.856698    0.790995    0.821734    11.00000    0.07525    0.06592 =
         0.03966    0.00476    0.01712    0.03076
AFIX  23
H3DA  2    0.820025    0.822149    0.827659    11.00000   -1.20000
H3DB  2    0.896029    0.805652    0.846297    11.00000   -1.20000
AFIX   0
C4D   1    0.834893    0.723958    0.843772    11.00000    0.08107    0.07182 =
         0.04963    0.02256    0.02710    0.03368
AFIX  23
H4DA  2    0.793555    0.711737    0.820951    11.00000   -1.20000
H4DB  2    0.824653    0.725246    0.889937    11.00000   -1.20000
AFIX   0
C5D   1    0.889082    0.672767    0.831468    11.00000    0.07642    0.06423 =
         0.04397    0.02142    0.01791    0.02629
AFIX  23
H5DA  2    0.928169    0.681741    0.858936    11.00000   -1.20000
H5DB  2    0.871307    0.630311    0.843528    11.00000   -1.20000
AFIX   0
C6D   1    0.911901    0.670807    0.761155    11.00000    0.05045    0.04447 =
         0.03956    0.01160    0.00738    0.01209
AFIX  23
H6DA  2    0.950033    0.641176    0.755896    11.00000   -1.20000
H6DB  2    0.874962    0.656468    0.733245    11.00000   -1.20000
AFIX   0
C7D   1    0.940724    0.817021    0.667849    11.00000    0.03615    0.03273 =
         0.04073   -0.00344    0.00346   -0.00591
C8D   1    0.864338    0.898888    0.707844    11.00000    0.04145    0.02941 =
         0.05114   -0.00547   -0.00259   -0.00094
AFIX  23
H8DA  2    0.891021    0.926610    0.679319    11.00000   -1.20000
H8DB  2    0.861881    0.920369    0.749838    11.00000   -1.20000
AFIX   0
SAME 0.02 0.02 O1A N1A N2A C1A C2A C3A < C6A C7A C8A
O1E   5    0.743333    0.901661    0.779780    11.00000    0.04675    0.04328 =
         0.05006   -0.01730    0.00176   -0.00174
N1E   4    0.689909    0.865962    0.688931    11.00000    0.03981    0.03274 =
         0.04736   -0.00519   -0.00252   -0.00274
N2E   4    0.797203    0.894555    0.682153    11.00000    0.04015    0.03074 =
         0.04466   -0.00371   -0.00200   -0.00242
C1E   1    0.705764    0.870658    0.621128    11.00000    0.05215    0.03182 =
         0.04665    0.00220   -0.00748   -0.00287
AFIX  13
H1E   2    0.696103    0.915346    0.606982    11.00000   -1.20000
AFIX   0
C2E   1    0.780842    0.861931    0.622330    11.00000    0.05053    0.03102 =
         0.03840    0.00311   -0.00423   -0.00272
AFIX  13
H2E   2    0.790914    0.815393    0.627299    11.00000   -1.20000
AFIX   0
C3E   1    0.810737    0.884880    0.560296    11.00000    0.06825    0.04885 =
         0.04295    0.00919    0.00062   -0.00401
AFIX  23
H3EA  2    0.859753    0.878815    0.560447    11.00000   -1.20000
H3EB  2    0.801021    0.930803    0.553776    11.00000   -1.20000
AFIX   0
C4E   1    0.778479    0.844679    0.507429    11.00000    0.09994    0.06370 =
         0.03769    0.00495   -0.00436   -0.00039
AFIX  23
H4EA  2    0.793436    0.861316    0.465610    11.00000   -1.20000
H4EB  2    0.794722    0.800159    0.511200    11.00000   -1.20000
AFIX   0
C5E   1    0.702060    0.844100    0.508622    11.00000    0.09468    0.06824 =
         0.04231    0.00468   -0.01790   -0.00697
AFIX  23
H5EA  2    0.685627    0.813368    0.476346    11.00000   -1.20000
H5EB  2    0.685368    0.887024    0.496803    11.00000   -1.20000
AFIX   0
C6E   1    0.673617    0.825651    0.574436    11.00000    0.06893    0.04591 =
         0.04683   -0.00069   -0.01745   -0.01134
AFIX  23
H6EA  2    0.624467    0.830590    0.575024    11.00000   -1.20000
H6EB  2    0.684817    0.780787    0.584918    11.00000   -1.20000
AFIX   0
C7E   1    0.743398    0.888213    0.723483    11.00000    0.04032    0.02517 =
         0.04980   -0.00668   -0.00168    0.00041
C8E   1    0.622687    0.873975    0.712932    11.00000    0.04119    0.03228 =
         0.06818   -0.00905   -0.00320    0.00258
AFIX  23
H8EA  2    0.624519    0.894220    0.755563    11.00000   -1.20000
H8EB  2    0.597705    0.902879    0.684170    11.00000   -1.20000
AFIX   0
SAME 0.02 0.02 O1A > C8A
O1F   5    0.504830    0.838053    0.644320    11.00000    0.04229    0.03667 =
         0.07105    0.00505   -0.01153    0.00560
N1F   4    0.587832    0.814020    0.717634    11.00000    0.03559    0.03552 =
         0.05294   -0.00360   -0.00444   -0.00085
N2F   4    0.495044    0.755488    0.717608    11.00000    0.03154    0.03941 =
         0.04883   -0.00281   -0.00278    0.00135
C1F   1    0.588644    0.776829    0.776695    11.00000    0.03827    0.04066 =
         0.04603   -0.00850   -0.00117    0.00310
AFIX  13
H1F   2    0.566535    0.802706    0.810770    11.00000   -1.20000
AFIX   0
C2F   1    0.542306    0.722303    0.758904    11.00000    0.03619    0.04427 =
         0.03522   -0.00304   -0.00159    0.00057
AFIX  13
H2F   2    0.567884    0.690927    0.732510    11.00000   -1.20000
AFIX   0
C3F   1    0.518763    0.688866    0.819021    11.00000    0.05097    0.06227 =
         0.04168    0.00009   -0.00047   -0.01037
AFIX  23
H3FA  2    0.487613    0.653714    0.808398    11.00000   -1.20000
H3FB  2    0.495710    0.719342    0.847636    11.00000   -1.20000
AFIX   0
C4F   1    0.582148    0.662481    0.851030    11.00000    0.06560    0.05904 =
         0.03863    0.00359   -0.01125   -0.00994
AFIX  23
H4FA  2    0.569697    0.642857    0.892304    11.00000   -1.20000
H4FB  2    0.601101    0.628421    0.823723    11.00000   -1.20000
AFIX   0
C5F   1    0.635802    0.713018    0.862851    11.00000    0.05581    0.05829 =
         0.04027   -0.00808   -0.01317   -0.00299
AFIX  23
H5FA  2    0.676548    0.691747    0.879078    11.00000   -1.20000
H5FB  2    0.619918    0.742798    0.896246    11.00000   -1.20000
AFIX   0
C6F   1    0.653717    0.751462    0.802935    11.00000    0.03815    0.04742 =
         0.04735   -0.00921   -0.00764    0.00051
AFIX  23
H6FA  2    0.684108    0.787130    0.813849    11.00000   -1.20000
H6FB  2    0.676014    0.723750    0.771150    11.00000   -1.20000
AFIX   0
C7F   1    0.526917    0.805761    0.688267    11.00000    0.03439    0.03456 =
         0.05342   -0.00344   -0.00306    0.00699
C8F   1    0.438868    0.724799    0.686486    11.00000    0.02988    0.04170 =
         0.05079   -0.00291   -0.00244    0.00316
AFIX  23
H8FA  2    0.404753    0.715040    0.719225    11.00000   -1.20000
H8FB  2    0.418835    0.755609    0.656201    11.00000   -1.20000
AFIX   0
SAME 0.02 0.02 O1A N1A N2A C1A C2A C3A < C6A C7A C8A
O1G   5    0.413316    0.597748    0.729662    11.00000    0.02978    0.05346 =
         0.04549    0.00439    0.00305   -0.00323
N1G   4    0.477781    0.562537    0.645348    11.00000    0.03061    0.03461 =
         0.03537    0.00602   -0.00319   -0.00246
N2G   4    0.453966    0.666471    0.652179    11.00000    0.03076    0.03785 =
         0.04060    0.00077   -0.00176    0.00107
C1G   1    0.498247    0.591269    0.584841    11.00000    0.03327    0.03334 =
         0.03278    0.00592   -0.00767   -0.00098
AFIX  13
H1G   2    0.459772    0.589417    0.554513    11.00000   -1.20000
AFIX   0
C2G   1    0.508259    0.660005    0.605397    11.00000    0.03138    0.03363 =
         0.03643    0.00460   -0.00419    0.00299
AFIX  13
H2G   2    0.551724    0.662945    0.628669    11.00000   -1.20000
AFIX   0
C3G   1    0.511959    0.703223    0.547231    11.00000    0.04651    0.03469 =
         0.04108    0.00765   -0.00243    0.00456
AFIX  23
H3GA  2    0.516823    0.748467    0.560216    11.00000   -1.20000
H3GB  2    0.471188    0.698902    0.520898    11.00000   -1.20000
AFIX   0
C4G   1    0.573753    0.680755    0.510001    11.00000    0.05063    0.03954 =
         0.04039    0.01273    0.00421    0.00126
AFIX  23
H4GA  2    0.577643    0.706201    0.470379    11.00000   -1.20000
H4GB  2    0.614117    0.688910    0.536000    11.00000   -1.20000
AFIX   0
C5G   1    0.571237    0.609779    0.492654    11.00000    0.05477    0.03945 =
         0.03368    0.00963    0.00131    0.00448
AFIX  23
H5GA  2    0.613700    0.597655    0.471747    11.00000   -1.20000
H5GB  2    0.534715    0.602700    0.461643    11.00000   -1.20000
AFIX   0
C6G   1    0.559972    0.566136    0.551293    11.00000    0.04156    0.03329 =
         0.03406    0.00614   -0.00233    0.00083
AFIX  23
H6GA  2    0.553104    0.521328    0.537644    11.00000   -1.20000
H6GB  2    0.599064    0.567789    0.580131    11.00000   -1.20000
AFIX   0
C7G   1    0.445281    0.607934    0.681103    11.00000    0.02311    0.04375 =
         0.03918    0.00412   -0.00643   -0.00036
C8G   1    0.461853    0.495784    0.652040    11.00000    0.03043    0.03547 =
         0.04462    0.00729   -0.00731   -0.00450
AFIX  23
H8GA  2    0.437252    0.481114    0.613803    11.00000   -1.20000
H8GB  2    0.432535    0.489775    0.689568    11.00000   -1.20000
AFIX   0
SAME 0.02 0.02 O1A > C8A
O1H   5    0.498639    0.386896    0.578259    11.00000    0.04714    0.04097 =
         0.05364    0.00020   -0.01643   -0.00916
N1H   4    0.521500    0.457863    0.659744    11.00000    0.03309    0.03514 =
         0.03408    0.00854   -0.00748   -0.00194
N2H   4    0.581789    0.368953    0.654214    11.00000    0.03829    0.03141 =
         0.03910    0.00746   -0.00288   -0.00352
C1H   1    0.556815    0.452394    0.720550    11.00000    0.03491    0.04261 =
         0.02813    0.01119    0.00023    0.00296
AFIX  13
H1H   2    0.528438    0.427116    0.750598    11.00000   -1.20000
AFIX   0
C2H   1    0.615238    0.410963    0.699859    11.00000    0.03374    0.03696 =
         0.02620    0.00708   -0.00143    0.00021
AFIX  13
H2H   2    0.647591    0.438395    0.675995    11.00000   -1.20000
AFIX   0
C3H   1    0.650406    0.383815    0.757544    11.00000    0.04040    0.05260 =
         0.03173    0.01456   -0.00058    0.00837
AFIX  23
H3HA  2    0.688056    0.356166    0.744350    11.00000   -1.20000
H3HB  2    0.619104    0.358216    0.783661    11.00000   -1.20000
AFIX   0
C4H   1    0.675971    0.441644    0.795450    11.00000    0.04397    0.06879 =
         0.02660    0.00206   -0.00612    0.01533
AFIX  23
H4HA  2    0.697828    0.426377    0.834954    11.00000   -1.20000
H4HB  2    0.709978    0.464365    0.769773    11.00000   -1.20000
AFIX   0
C5H   1    0.620301    0.488388    0.813109    11.00000    0.05258    0.07790 =
         0.02611   -0.00204   -0.00561    0.02389
AFIX  23
H5HA  2    0.640053    0.525763    0.835056    11.00000   -1.20000
H5HB  2    0.589313    0.467285    0.843259    11.00000   -1.20000
AFIX   0
C6H   1    0.580731    0.511615    0.754689    11.00000    0.03983    0.05166 =
         0.03044   -0.00311   -0.00662    0.01133
AFIX  23
H6HA  2    0.542327    0.538131    0.768208    11.00000   -1.20000
H6HB  2    0.609614    0.537459    0.726364    11.00000   -1.20000
AFIX   0
C7H   1    0.530968    0.403057    0.625882    11.00000    0.03564    0.03325 =
         0.03867    0.00961   -0.00551   -0.01030
C8H   1    0.614464    0.316341    0.621706    11.00000    0.04825    0.02739 =
         0.04600    0.00613   -0.00326   -0.00668
AFIX  23
H8HA  2    0.623644    0.282272    0.653263    11.00000   -1.20000
H8HB  2    0.583129    0.298619    0.589768    11.00000   -1.20000
AFIX   0

SAME 0.01 0.04 N1T C5T > C8T
SAME 0.01 0.04 N1T C9T > C12T
SAME 0.01 0.04 N1T C13T > C16T
N1T   4    0.232995    0.603947    0.769820    11.00000    0.03296    0.03032 =
         0.03487   -0.00597    0.00366   -0.00502
C1T   1    0.172226    0.620610    0.809099    11.00000    0.03735    0.03883 =
         0.04506   -0.00595    0.00572    0.00204
AFIX  23
H1TA  2    0.135764    0.632648    0.779581    11.00000   -1.20000
H1TB  2    0.182899    0.658767    0.835076    11.00000   -1.20000
AFIX   0
C2T   1    0.146453    0.569088    0.853214    11.00000    0.04242    0.04364 =
         0.04723   -0.00524    0.01146    0.00010
AFIX  23
H2TA  2    0.176960    0.564863    0.890114    11.00000   -1.20000
H2TB  2    0.145826    0.527717    0.830324    11.00000   -1.20000
AFIX   0
C3T   1    0.076092    0.584486    0.877114    11.00000    0.03879    0.05832 =
         0.04151   -0.00672    0.00819    0.00160
AFIX  23
H3TA  2    0.075450    0.628619    0.894106    11.00000   -1.20000
H3TB  2    0.044604    0.582606    0.840776    11.00000   -1.20000
AFIX   0
C4T   1    0.052814    0.539245    0.928263    11.00000    0.05711    0.07992 =
         0.04671   -0.00277    0.01702   -0.00822
AFIX 137
H4TA  2    0.054960    0.495284    0.912289    11.00000   -1.50000
H4TB  2    0.006695    0.549521    0.940017    11.00000   -1.50000
H4TC  2    0.081626    0.543466    0.965794    11.00000   -1.50000
AFIX   0
C5T   1    0.213836    0.556443    0.717892    11.00000    0.03740    0.03263 =
         0.03682   -0.00521   -0.00107   -0.00083
AFIX  23
H5TA  2    0.200537    0.515962    0.738759    11.00000   -1.20000
H5TB  2    0.174030    0.573252    0.695496    11.00000   -1.20000
AFIX   0
C6T   1    0.266730    0.541099    0.668095    11.00000    0.03611    0.03754 =
         0.03777   -0.00062    0.00049   -0.00349
AFIX  23
H6TA  2    0.286849    0.581272    0.652213    11.00000   -1.20000
H6TB  2    0.302563    0.515130    0.687732    11.00000   -1.20000
AFIX   0
C7T   1    0.236160    0.504753    0.613040    11.00000    0.05403    0.04062 =
         0.03362    0.00020   -0.00811    0.00693
AFIX  23
H7TA  2    0.205459    0.533430    0.589594    11.00000   -1.20000
H7TB  2    0.209517    0.468743    0.630061    11.00000   -1.20000
AFIX   0
C8T   1    0.287865    0.478889    0.567143    11.00000    0.06361    0.05411 =
         0.04074   -0.00751   -0.00255    0.00092
AFIX 137
H8TA  2    0.316687    0.513835    0.552657    11.00000   -1.50000
H8TB  2    0.265391    0.459636    0.530349    11.00000   -1.50000
H8TC  2    0.314985    0.446456    0.588713    11.00000   -1.50000
AFIX   0
C9T   1    0.262073    0.664212    0.741405    11.00000    0.03458    0.03172 =
         0.04864   -0.00471    0.00118   -0.00277
AFIX  23
H9TA  2    0.273600    0.693692    0.776646    11.00000   -1.20000
H9TB  2    0.304104    0.653016    0.719225    11.00000   -1.20000
AFIX   0
C10T  1    0.217710    0.699115    0.695286    11.00000    0.04572    0.03346 =
         0.05580    0.00100   -0.00069    0.00517
AFIX  23
H10A  2    0.201392    0.668617    0.662738    11.00000   -1.20000
H10B  2    0.178419    0.715890    0.718522    11.00000   -1.20000
AFIX   0
C11T  1    0.252076    0.752883    0.662828    11.00000    0.05189    0.04748 =
         0.05195    0.00224   -0.00495   -0.01070
AFIX  23
H11A  2    0.287562    0.735061    0.635198    11.00000   -1.20000
H11B  2    0.274068    0.779604    0.695635    11.00000   -1.20000
AFIX   0
C12T  1    0.208088    0.795174    0.622833    11.00000    0.07390    0.03485 =
         0.05906    0.00261    0.00719    0.00921
AFIX 137
H12A  2    0.188869    0.770165    0.587848    11.00000   -1.50000
H12B  2    0.234646    0.830354    0.605288    11.00000   -1.50000
H12C  2    0.172093    0.812552    0.649309    11.00000   -1.50000
AFIX   0
C13T  1    0.286931    0.571744    0.810834    11.00000    0.03735    0.03607 =
         0.04239   -0.00218    0.00079    0.00152
AFIX  23
H13A  2    0.268346    0.531581    0.828361    11.00000   -1.20000
H13B  2    0.324862    0.560129    0.782876    11.00000   -1.20000
AFIX   0
C14T  1    0.313497    0.611631    0.865875    11.00000    0.04401    0.06033 =
         0.04778   -0.00933   -0.00095    0.00737
AFIX  23
H14A  2    0.342070    0.646251    0.848838    11.00000   -1.20000
H14B  2    0.275589    0.631642    0.888651    11.00000   -1.20000
AFIX   0
C15T  1    0.353186    0.572031    0.911868    11.00000    0.06816    0.09790 =
[truncated: 522,434 more chars]
